# Supplementary material for: Exploration of prognostic genes and risk signature in breast cancer patients based on RNA binding proteins associated with ferroptosis
Source: Front Genet. 2023 Feb 24;14:1025163. doi: 10.3389/fgene.2023.1025163 (PMC9998954; doi:10.3389/fgene.2023.1025163)
Supplement: Supplementary file 2 [file DataSheet7.XLSX]

## Sheet: Supplementary Table 7
	cut.values	TP	FP	predict.time	Survival	AUC
1	0.124928	0.998714	0.998416	3	0.9121	0.738924
2	0.173487	0.998065	0.996771	3	0.9121	0.738924
3	0.200219	0.999144	0.994959	3	0.9121	0.738924
4	0.219753	1.00023	0.993147	3	0.9121	0.738924
5	0.226406	0.999494	0.99151	3	0.9121	0.738924
6	0.234133	1.00043	0.989712	3	0.9121	0.738924
7	0.244697	1.00153	0.987899	3	0.9121	0.738924
8	0.254061	1.00156	0.986187	3	0.9121	0.738924
9	0.256227	1.00026	0.984605	3	0.9121	0.738924
10	0.260414	1.00136	0.982792	3	0.9121	0.738924
11	0.262053	1.00247	0.980977	3	0.9121	0.738924
12	0.263811	1.0013	0.979382	3	0.9121	0.738924
13	0.264028	1.00017	0.977783	3	0.9121	0.738924
14	0.267376	0.999048	0.976183	3	0.9121	0.738924
15	0.268075	0.999995	0.974384	3	0.9121	0.738924
16	0.272083	1.00026	0.972651	3	0.9121	0.738924
17	0.273784	0.99969	0.970998	3	0.9121	0.738924
18	0.280532	0.99809	0.969445	3	0.9121	0.738924
19	0.280837	0.998127	0.967733	3	0.9121	0.738924
20	0.288774	0.998167	0.966022	3	0.9121	0.738924
21	0.28967	0.998097	0.964321	3	0.9121	0.738924
22	0.290466	0.999207	0.962506	3	0.9121	0.738924
23	0.291261	0.997684	0.960945	3	0.9121	0.738924
24	0.302538	0.996929	0.95931	3	0.9121	0.738924
25	0.30481	0.99804	0.957495	3	0.9121	0.738924
26	0.305869	0.999157	0.95568	3	0.9121	0.738924
27	0.307672	1.00028	0.953864	3	0.9121	0.738924
28	0.319167	0.9993	0.952251	3	0.9121	0.738924
29	0.324796	0.998319	0.950637	3	0.9121	0.738924
30	0.326627	0.999444	0.948821	3	0.9121	0.738924
31	0.326698	0.99949	0.947109	3	0.9121	0.738924
32	0.331524	1.00062	0.945292	3	0.9121	0.738924
33	0.349516	1.00177	0.943474	3	0.9121	0.738924
34	0.353492	1.00292	0.941656	3	0.9121	0.738924
35	0.355164	1.00407	0.939837	3	0.9121	0.738924
36	0.360223	1.00524	0.938017	3	0.9121	0.738924
37	0.364329	1.00641	0.936196	3	0.9121	0.738924
38	0.374442	1.00759	0.934375	3	0.9121	0.738924
39	0.387897	1.00877	0.932552	3	0.9121	0.738924
40	0.390194	1.00732	0.930985	3	0.9121	0.738924
41	0.39699	1.00851	0.929162	3	0.9121	0.738924
42	0.397146	1.00764	0.927538	3	0.9121	0.738924
43	0.401872	1.00686	0.925906	3	0.9121	0.738924
44	0.403571	1.00805	0.924084	3	0.9121	0.738924
45	0.404342	1.00787	0.922393	3	0.9121	0.738924
46	0.405935	1.00907	0.920569	3	0.9121	0.738924
47	0.407352	1.00787	0.918978	3	0.9121	0.738924
48	0.412851	1.00708	0.917346	3	0.9121	0.738924
49	0.415854	1.00766	0.915582	3	0.9121	0.738924
50	0.418578	1.00641	0.913995	3	0.9121	0.738924
51	0.419242	1.00761	0.912172	3	0.9121	0.738924
52	0.420647	1.00882	0.910347	3	0.9121	0.738924
53	0.423667	1.01004	0.908522	3	0.9121	0.738924
54	0.425641	1.01127	0.906696	3	0.9121	0.738924
55	0.427086	1.01251	0.904869	3	0.9121	0.738924
56	0.431054	1.01147	0.903261	3	0.9121	0.738924
57	0.432036	1.01271	0.901434	3	0.9121	0.738924
58	0.433667	1.01303	0.899695	3	0.9121	0.738924
59	0.44207	1.0118	0.898106	3	0.9121	0.738924
60	0.442774	1.01057	0.896517	3	0.9121	0.738924
61	0.444209	1.00883	0.894977	3	0.9121	0.738924
62	0.445873	1.00821	0.893328	3	0.9121	0.738924
63	0.446095	1.00657	0.891779	3	0.9121	0.738924
64	0.450839	1.00529	0.890195	3	0.9121	0.738924
65	0.451719	1.00406	0.888606	3	0.9121	0.738924
66	0.456437	1.00528	0.88678	3	0.9121	0.738924
67	0.456606	1.00651	0.884954	3	0.9121	0.738924
68	0.45681	1.00775	0.883126	3	0.9121	0.738924
69	0.457544	1.006	0.881588	3	0.9121	0.738924
70	0.457703	1.00424	0.880049	3	0.9121	0.738924
71	0.461453	1.00443	0.878324	3	0.9121	0.738924
72	0.462242	1.00567	0.876496	3	0.9121	0.738924
73	0.464588	1.00484	0.874868	3	0.9121	0.738924
74	0.4661	1.00609	0.87304	3	0.9121	0.738924
75	0.469967	1.00735	0.871211	3	0.9121	0.738924
76	0.473826	1.00587	0.869645	3	0.9121	0.738924
77	0.478269	1.00713	0.867816	3	0.9121	0.738924
78	0.478648	1.00823	0.866003	3	0.9121	0.738924
79	0.481322	1.00678	0.864434	3	0.9121	0.738924
80	0.491471	1.005	0.862899	3	0.9121	0.738924
81	0.49564	1.00626	0.861069	3	0.9121	0.738924
82	0.495966	1.00754	0.859238	3	0.9121	0.738924
83	0.499235	1.00883	0.857407	3	0.9121	0.738924
84	0.499296	1.00852	0.855729	3	0.9121	0.738924
85	0.499353	1.00981	0.853896	3	0.9121	0.738924
86	0.501608	1.00887	0.85228	3	0.9121	0.738924
87	0.506089	1.01017	0.850446	3	0.9121	0.738924
88	0.508243	1.00887	0.848864	3	0.9121	0.738924
89	0.508389	1.00999	0.847048	3	0.9121	0.738924
90	0.512165	1.00896	0.84544	3	0.9121	0.738924
91	0.512905	1.00785	0.843839	3	0.9121	0.738924
92	0.518505	1.00916	0.842005	3	0.9121	0.738924
93	0.520265	1.01047	0.840171	3	0.9121	0.738924
94	0.524387	1.0118	0.838335	3	0.9121	0.738924
95	0.525886	1.01313	0.836499	3	0.9121	0.738924
96	0.526515	1.01448	0.834661	3	0.9121	0.738924
97	0.527605	1.01583	0.832823	3	0.9121	0.738924
98	0.528026	1.01441	0.831253	3	0.9121	0.738924
99	0.535064	1.01308	0.829673	3	0.9121	0.738924
100	0.535109	1.01443	0.827835	3	0.9121	0.738924
101	0.538673	1.0158	0.825995	3	0.9121	0.738924
102	0.540519	1.01441	0.824422	3	0.9121	0.738924
103	0.543803	1.01578	0.822582	3	0.9121	0.738924
104	0.5462	1.01479	0.820969	3	0.9121	0.738924
105	0.550654	1.01617	0.819128	3	0.9121	0.738924
106	0.550822	1.01756	0.817287	3	0.9121	0.738924
107	0.553205	1.01657	0.815675	3	0.9121	0.738924
108	0.554661	1.01797	0.813832	3	0.9121	0.738924
109	0.555129	1.01937	0.811989	3	0.9121	0.738924
110	0.555449	1.01893	0.810324	3	0.9121	0.738924
111	0.557562	1.02034	0.80848	3	0.9121	0.738924
112	0.559735	1.02015	0.806791	3	0.9121	0.738924
113	0.562761	1.02158	0.804946	3	0.9121	0.738924
114	0.569987	1.02301	0.803099	3	0.9121	0.738924
115	0.571572	1.02128	0.801558	3	0.9121	0.738924
116	0.574297	1.0199	0.799984	3	0.9121	0.738924
117	0.575032	1.01909	0.798354	3	0.9121	0.738924
118	0.576178	1.02053	0.796508	3	0.9121	0.738924
119	0.577948	1.00175	0.79661	3	0.9121	0.738924
120	0.57805	1.00319	0.794763	3	0.9121	0.738924
121	0.580413	1.00465	0.792915	3	0.9121	0.738924
122	0.581951	1.00503	0.791171	3	0.9121	0.738924
123	0.583928	1.00391	0.78957	3	0.9121	0.738924
124	0.588025	1.00538	0.787721	3	0.9121	0.738924
125	0.589589	1.00344	0.786201	3	0.9121	0.738924
126	0.590545	1.00491	0.784351	3	0.9121	0.738924
127	0.5906	1.00318	0.78281	3	0.9121	0.738924
128	0.591209	1.00466	0.78096	3	0.9121	0.738924
129	0.593691	1.00318	0.779395	3	0.9121	0.738924
130	0.594858	1.00175	0.777824	3	0.9121	0.738924
131	0.595295	1.00027	0.776259	3	0.9121	0.738924
132	0.599153	0.99914	0.774661	3	0.9121	0.738924
133	0.601534	1.0004	0.772831	3	0.9121	0.738924
134	0.603825	1.00188	0.770981	3	0.9121	0.738924
135	0.605055	1.00044	0.769412	3	0.9121	0.738924
136	0.605225	1.00193	0.767561	3	0.9121	0.738924
137	0.606742	1.00034	0.766006	3	0.9121	0.738924
138	0.608972	0.998897	0.764438	3	0.9121	0.738924
139	0.610361	0.999125	0.762708	3	0.9121	0.738924
140	0.611186	0.999843	0.760931	3	0.9121	0.738924
141	0.613651	0.998338	0.759368	3	0.9121	0.738924
142	0.618144	0.996345	0.757853	3	0.9121	0.738924
143	0.618476	0.99466	0.756307	3	0.9121	0.738924
144	0.621684	0.996135	0.754457	3	0.9121	0.738924
145	0.624535	0.997621	0.752606	3	0.9121	0.738924
146	0.625909	0.99912	0.750754	3	0.9121	0.738924
147	0.626877	0.997596	0.749193	3	0.9121	0.738924
148	0.627588	0.995581	0.74768	3	0.9121	0.738924
149	0.628032	0.997079	0.745828	3	0.9121	0.738924
150	0.628114	0.995999	0.744224	3	0.9121	0.738924
151	0.631204	0.997505	0.742371	3	0.9121	0.738924
152	0.632234	0.999023	0.740517	3	0.9121	0.738924
153	0.636921	0.997935	0.738914	3	0.9121	0.738924
154	0.637162	0.996447	0.73735	3	0.9121	0.738924
155	0.639852	0.995102	0.735772	3	0.9121	0.738924
156	0.6412	0.996617	0.733918	3	0.9121	0.738924
157	0.6452	0.997351	0.732139	3	0.9121	0.738924
158	0.650283	0.998886	0.730284	3	0.9121	0.738924
159	0.654358	0.997787	0.728682	3	0.9121	0.738924
160	0.655006	0.99933	0.726826	3	0.9121	0.738924
161	0.656484	1.00089	0.724968	3	0.9121	0.738924
162	0.657759	1.00246	0.723109	3	0.9121	0.738924
163	0.661384	1.00093	0.721548	3	0.9121	0.738924
164	0.661896	0.999351	0.719993	3	0.9121	0.738924
165	0.662099	0.999927	0.718229	3	0.9121	0.738924
166	0.665252	1.0015	0.71637	3	0.9121	0.738924
167	0.666135	1.00309	0.714509	3	0.9121	0.738924
168	0.666981	1.00287	0.712822	3	0.9121	0.738924
169	0.672547	1.00447	0.71096	3	0.9121	0.738924
170	0.674493	1.00609	0.709097	3	0.9121	0.738924
171	0.679277	1.00518	0.707476	3	0.9121	0.738924
172	0.684003	1.00681	0.705612	3	0.9121	0.738924
173	0.68511	1.00525	0.704055	3	0.9121	0.738924
174	0.6859	0.966179	0.706112	3	0.9121	0.738924
175	0.686297	0.964639	0.704553	3	0.9121	0.738924
176	0.6866	0.966163	0.702698	3	0.9121	0.738924
177	0.68877	0.965338	0.70107	3	0.9121	0.738924
178	0.690601	0.966872	0.699214	3	0.9121	0.738924
179	0.704564	0.96842	0.697357	3	0.9121	0.738924
180	0.705133	0.969981	0.695499	3	0.9121	0.738924
181	0.706312	0.969282	0.693859	3	0.9121	0.738924
182	0.707339	0.968009	0.692274	3	0.9121	0.738924
183	0.708623	0.966578	0.690704	3	0.9121	0.738924
184	0.713291	0.968139	0.688846	3	0.9121	0.738924
185	0.7139	0.96802	0.687149	3	0.9121	0.738924
186	0.714355	0.966741	0.685565	3	0.9121	0.738924
187	0.714386	0.968311	0.683706	3	0.9121	0.738924
188	0.714819	0.969895	0.681845	3	0.9121	0.738924
189	0.716292	0.968302	0.680291	3	0.9121	0.738924
190	0.716618	0.966164	0.67879	3	0.9121	0.738924
191	0.719766	0.964633	0.677229	3	0.9121	0.738924
192	0.725154	0.962613	0.675716	3	0.9121	0.738924
193	0.726888	0.960965	0.674167	3	0.9121	0.738924
194	0.72877	0.959672	0.672584	3	0.9121	0.738924
195	0.729773	0.958076	0.67103	3	0.9121	0.738924
196	0.729837	0.959625	0.669173	3	0.9121	0.738924
197	0.731679	0.95949	0.667479	3	0.9121	0.738924
198	0.733764	0.958189	0.665896	3	0.9121	0.738924
199	0.734604	0.956031	0.664396	3	0.9121	0.738924
200	0.739574	0.924743	0.665704	3	0.9121	0.738924
201	0.740648	0.926239	0.663852	3	0.9121	0.738924
202	0.742349	0.925004	0.662263	3	0.9121	0.738924
203	0.74696	0.923771	0.660674	3	0.9121	0.738924
204	0.747002	0.925269	0.658822	3	0.9121	0.738924
205	0.747751	0.923783	0.657258	3	0.9121	0.738924
206	0.749095	0.922297	0.655693	3	0.9121	0.738924
207	0.749774	0.923795	0.653841	3	0.9121	0.738924
208	0.75041	0.925308	0.651987	3	0.9121	0.738924
209	0.75082	0.923809	0.650424	3	0.9121	0.738924
210	0.751332	0.92429	0.64867	3	0.9121	0.738924
211	0.752207	0.922611	0.647124	3	0.9121	0.738924
212	0.752445	0.921456	0.645528	3	0.9121	0.738924
213	0.757358	0.922969	0.643674	3	0.9121	0.738924
214	0.75883	0.923644	0.641901	3	0.9121	0.738924
215	0.759243	0.922381	0.640315	3	0.9121	0.738924
216	0.759294	0.921119	0.638729	3	0.9121	0.738924
217	0.761957	0.922641	0.636875	3	0.9121	0.738924
218	0.763436	0.921833	0.635245	3	0.9121	0.738924
219	0.768433	0.922148	0.633507	3	0.9121	0.738924
220	0.768963	0.921952	0.631818	3	0.9121	0.738924
221	0.770114	0.92349	0.629962	3	0.9121	0.738924
222	0.770137	0.921297	0.628466	3	0.9121	0.738924
223	0.77349	0.922841	0.626609	3	0.9121	0.738924
224	0.773636	0.921555	0.625025	3	0.9121	0.738924
225	0.775788	0.923107	0.623168	3	0.9121	0.738924
226	0.777136	0.924675	0.621309	3	0.9121	0.738924
227	0.778759	0.926258	0.619449	3	0.9121	0.738924
228	0.790631	0.925295	0.617834	3	0.9121	0.738924
229	0.794216	0.926888	0.615973	3	0.9121	0.738924
230	0.803517	0.928498	0.61411	3	0.9121	0.738924
231	0.803675	0.930122	0.612245	3	0.9121	0.738924
232	0.804719	0.931763	0.61038	3	0.9121	0.738924
233	0.807718	0.930434	0.6088	3	0.9121	0.738924
234	0.808438	0.92816	0.607311	3	0.9121	0.738924
235	0.812473	0.926558	0.605758	3	0.9121	0.738924
236	0.812759	0.928191	0.603893	3	0.9121	0.738924
237	0.812844	0.927344	0.602267	3	0.9121	0.738924
238	0.813906	0.92899	0.6004	3	0.9121	0.738924
239	0.81885	0.927371	0.598849	3	0.9121	0.738924
240	0.832346	0.929025	0.596981	3	0.9121	0.738924
241	0.833638	0.930696	0.595113	3	0.9121	0.738924
242	0.833642	0.93125	0.593352	3	0.9121	0.738924
243	0.836116	0.932944	0.591481	3	0.9121	0.738924
244	0.836547	0.934656	0.589608	3	0.9121	0.738924
245	0.838317	0.936385	0.587733	3	0.9121	0.738924
246	0.840255	0.938132	0.585857	3	0.9121	0.738924
247	0.841092	0.936977	0.584261	3	0.9121	0.738924
248	0.841832	0.936787	0.582572	3	0.9121	0.738924
249	0.843653	0.93551	0.580987	3	0.9121	0.738924
250	0.846506	0.934358	0.57939	3	0.9121	0.738924
251	0.847021	0.934172	0.5777	3	0.9121	0.738924
252	0.849403	0.932121	0.57619	3	0.9121	0.738924
253	0.852183	0.93386	0.574315	3	0.9121	0.738924
254	0.857348	0.932577	0.572731	3	0.9121	0.738924
255	0.860995	0.930686	0.571205	3	0.9121	0.738924
256	0.862507	0.93127	0.569441	3	0.9121	0.738924
257	0.867474	0.929145	0.567938	3	0.9121	0.738924
258	0.867603	0.930884	0.566063	3	0.9121	0.738924
259	0.871772	0.932641	0.564186	3	0.9121	0.738924
260	0.874271	0.930926	0.562643	3	0.9121	0.738924
261	0.875961	0.929134	0.561108	3	0.9121	0.738924
262	0.881887	0.929726	0.559344	3	0.9121	0.738924
263	0.882521	0.931491	0.557466	3	0.9121	0.738924
264	0.886218	0.933275	0.555586	3	0.9121	0.738924
265	0.887509	0.931536	0.554046	3	0.9121	0.738924
266	0.888798	0.93333	0.552165	3	0.9121	0.738924
267	0.889726	0.935143	0.550283	3	0.9121	0.738924
268	0.890542	0.936976	0.548398	3	0.9121	0.738924
269	0.891796	0.935409	0.546842	3	0.9121	0.738924
270	0.891862	0.937254	0.544956	3	0.9121	0.738924
271	0.891909	0.934979	0.543468	3	0.9121	0.738924
272	0.892863	0.936832	0.541581	3	0.9121	0.738924
273	0.893365	0.938706	0.539693	3	0.9121	0.738924
274	0.89486	0.938928	0.537964	3	0.9121	0.738924
275	0.895454	0.937127	0.53643	3	0.9121	0.738924
276	0.895586	0.900498	0.538252	3	0.9121	0.738924
277	0.898958	0.902277	0.536373	3	0.9121	0.738924
278	0.899658	0.902215	0.534671	3	0.9121	0.738924
279	0.900301	0.90042	0.533136	3	0.9121	0.738924
280	0.902479	0.902211	0.531256	3	0.9121	0.738924
281	0.902862	0.904022	0.529374	3	0.9121	0.738924
282	0.904638	0.901771	0.527883	3	0.9121	0.738924
283	0.906765	0.900355	0.526311	3	0.9121	0.738924
284	0.907735	0.898539	0.524779	3	0.9121	0.738924
285	0.908305	0.900341	0.522897	3	0.9121	0.738924
286	0.909295	0.902164	0.521014	3	0.9121	0.738924
287	0.909988	0.904007	0.519129	3	0.9121	0.738924
288	0.914033	0.905872	0.517241	3	0.9121	0.738924
289	0.919237	0.907758	0.515352	3	0.9121	0.738924
290	0.92346	0.872843	0.517009	3	0.9121	0.738924
291	0.923997	0.871919	0.51539	3	0.9121	0.738924
292	0.927171	0.873724	0.513508	3	0.9121	0.738924
293	0.928171	0.871873	0.511979	3	0.9121	0.738924
294	0.928663	0.872866	0.510175	3	0.9121	0.738924
295	0.930536	0.874694	0.508292	3	0.9121	0.738924
296	0.932624	0.876544	0.506406	3	0.9121	0.738924
297	0.93303	0.878416	0.504517	3	0.9121	0.738924
298	0.933298	0.876456	0.502999	3	0.9121	0.738924
299	0.933472	0.874363	0.501492	3	0.9121	0.738924
300	0.933622	0.872544	0.49996	3	0.9121	0.738924
301	0.93365	0.873825	0.498129	3	0.9121	0.738924
302	0.936216	0.871856	0.496611	3	0.9121	0.738924
303	0.939315	0.873722	0.494723	3	0.9121	0.738924
304	0.939503	0.872081	0.493174	3	0.9121	0.738924
305	0.941997	0.870244	0.491643	3	0.9121	0.738924
306	0.943301	0.869456	0.490011	3	0.9121	0.738924
307	0.945903	0.868182	0.488426	3	0.9121	0.738924
308	0.948768	0.866773	0.486854	3	0.9121	0.738924
309	0.95601	0.864581	0.485358	3	0.9121	0.738924
310	0.957048	0.865585	0.483553	3	0.9121	0.738924
311	0.958204	0.863735	0.482024	3	0.9121	0.738924
312	0.95824	0.861126	0.480567	3	0.9121	0.738924
313	0.959203	0.859363	0.47903	3	0.9121	0.738924
314	0.961634	0.858565	0.477399	3	0.9121	0.738924
315	0.962244	0.860374	0.475517	3	0.9121	0.738924
316	0.965983	0.857907	0.474047	3	0.9121	0.738924
317	0.966495	0.859725	0.472164	3	0.9121	0.738924
318	0.966687	0.861565	0.470279	3	0.9121	0.738924
319	0.968716	0.862848	0.468447	3	0.9121	0.738924
320	0.969442	0.864728	0.466558	3	0.9121	0.738924
321	0.969762	0.836298	0.467591	3	0.9121	0.738924
322	0.969892	0.834398	0.466066	3	0.9121	0.738924
323	0.972396	0.836239	0.464181	3	0.9121	0.738924
324	0.978098	0.834406	0.46265	3	0.9121	0.738924
325	0.979009	0.836259	0.460763	3	0.9121	0.738924
326	0.982422	0.834507	0.459224	3	0.9121	0.738924
327	0.988256	0.836372	0.457337	3	0.9121	0.738924
328	0.988676	0.834971	0.455764	3	0.9121	0.738924
329	0.989266	0.836852	0.453875	3	0.9121	0.738924
330	0.994723	0.838757	0.451984	3	0.9121	0.738924
331	0.997106	0.837339	0.450413	3	0.9121	0.738924
332	0.999603	0.834944	0.448936	3	0.9121	0.738924
333	0.999712	0.833671	0.447351	3	0.9121	0.738924
334	1.00396	0.835569	0.44546	3	0.9121	0.738924
335	1.00434	0.836879	0.443626	3	0.9121	0.738924
336	1.0094	0.802659	0.445216	3	0.9121	0.738924
337	1.00967	0.804494	0.443332	3	0.9121	0.738924
338	1.00991	0.803323	0.441737	3	0.9121	0.738924
339	1.00993	0.801616	0.440193	3	0.9121	0.738924
340	1.01259	0.799029	0.438735	3	0.9121	0.738924
341	1.01363	0.800854	0.436851	3	0.9121	0.738924
342	1.01858	0.799134	0.435309	3	0.9121	0.738924
343	1.02064	0.800973	0.433424	3	0.9121	0.738924
344	1.02247	0.799142	0.431893	3	0.9121	0.738924
345	1.03184	0.800993	0.430007	3	0.9121	0.738924
346	1.03481	0.799151	0.428477	3	0.9121	0.738924
347	1.03486	0.801015	0.426589	3	0.9121	0.738924
348	1.03593	0.79876	0.425099	3	0.9121	0.738924
349	1.03896	0.777543	0.425436	3	0.9121	0.738924
350	1.04352	0.775774	0.423899	3	0.9121	0.738924
351	1.04516	0.774547	0.422309	3	0.9121	0.738924
352	1.04665	0.772278	0.42082	3	0.9121	0.738924
353	1.0487	0.774108	0.418936	3	0.9121	0.738924
354	1.0497	0.775963	0.417049	3	0.9121	0.738924
355	1.05771	0.773269	0.415601	3	0.9121	0.738924
356	1.05872	0.775134	0.413714	3	0.9121	0.738924
357	1.0609	0.772822	0.412229	3	0.9121	0.738924
358	1.06188	0.772917	0.410512	3	0.9121	0.738924
359	1.06788	0.771653	0.408926	3	0.9121	0.738924
360	1.07114	0.769731	0.407404	3	0.9121	0.738924
361	1.07808	0.76781	0.405881	3	0.9121	0.738924
362	1.07979	0.769655	0.403995	3	0.9121	0.738924
363	1.08122	0.767825	0.402464	3	0.9121	0.738924
364	1.08911	0.765892	0.400943	3	0.9121	0.738924
365	1.09223	0.764617	0.399358	3	0.9121	0.738924
366	1.09272	0.766454	0.397473	3	0.9121	0.738924
367	1.09514	0.763677	0.396033	3	0.9121	0.738924
368	1.09961	0.76257	0.394432	3	0.9121	0.738924
369	1.10613	0.760723	0.392902	3	0.9121	0.738924
370	1.1068	0.757936	0.391463	3	0.9121	0.738924
371	1.1094	0.75515	0.390024	3	0.9121	0.738924
372	1.10978	0.753296	0.388495	3	0.9121	0.738924
373	1.1115	0.755075	0.386615	3	0.9121	0.738924
374	1.12206	0.752268	0.385178	3	0.9121	0.738924
375	1.12326	0.749658	0.383722	3	0.9121	0.738924
376	1.12751	0.718456	0.385021	3	0.9121	0.738924
377	1.13	0.683993	0.386635	3	0.9121	0.738924
378	1.13646	0.683828	0.384943	3	0.9121	0.738924
379	1.14432	0.683178	0.383298	3	0.9121	0.738924
380	1.1497	0.684728	0.381441	3	0.9121	0.738924
381	1.15035	0.682886	0.37991	3	0.9121	0.738924
382	1.16078	0.684446	0.378052	3	0.9121	0.738924
383	1.16119	0.682684	0.376514	3	0.9121	0.738924
384	1.16299	0.684254	0.374655	3	0.9121	0.738924
385	1.16364	0.682591	0.373108	3	0.9121	0.738924
386	1.16444	0.684172	0.371248	3	0.9121	0.738924
387	1.16519	0.663755	0.371508	3	0.9121	0.738924
388	1.17577	0.661292	0.370037	3	0.9121	0.738924
389	1.18118	0.662871	0.368177	3	0.9121	0.738924
390	1.1858	0.664474	0.366315	3	0.9121	0.738924
391	1.18734	0.666101	0.364451	3	0.9121	0.738924
392	1.18811	0.664977	0.362851	3	0.9121	0.738924
393	1.18894	0.666621	0.360985	3	0.9121	0.738924
394	1.19183	0.665691	0.359367	3	0.9121	0.738924
395	1.19273	0.667353	0.357499	3	0.9121	0.738924
396	1.19386	0.669042	0.355628	3	0.9121	0.738924
397	1.1944	0.670758	0.353755	3	0.9121	0.738924
398	1.19483	0.668973	0.35222	3	0.9121	0.738924
399	1.19559	0.666231	0.350776	3	0.9121	0.738924
400	1.20213	0.667579	0.348938	3	0.9121	0.738924
401	1.20362	0.669311	0.347064	3	0.9121	0.738924
402	1.20433	0.671072	0.345186	3	0.9121	0.738924
403	1.20614	0.669542	0.343626	3	0.9121	0.738924
404	1.20788	0.66674	0.342188	3	0.9121	0.738924
405	1.21381	0.668498	0.340311	3	0.9121	0.738924
406	1.21483	0.634435	0.341886	3	0.9121	0.738924
407	1.21483	0.633607	0.340258	3	0.9121	0.738924
408	1.22145	0.635249	0.338392	3	0.9121	0.738924
409	1.2221	0.636538	0.33656	3	0.9121	0.738924
410	1.22344	0.634809	0.335019	3	0.9121	0.738924
411	1.2236	0.636485	0.33315	3	0.9121	0.738924
412	1.22885	0.634125	0.33167	3	0.9121	0.738924
413	1.23108	0.635812	0.329799	3	0.9121	0.738924
414	1.23809	0.633619	0.328303	3	0.9121	0.738924
415	1.24628	0.635317	0.326431	3	0.9121	0.738924
416	1.25124	0.605143	0.327632	3	0.9121	0.738924
417	1.25292	0.606777	0.325766	3	0.9121	0.738924
418	1.25486	0.60844	0.323898	3	0.9121	0.738924
419	1.26025	0.610131	0.322028	3	0.9121	0.738924
420	1.26075	0.611853	0.320154	3	0.9121	0.738924
421	1.27405	0.610156	0.31861	3	0.9121	0.738924
422	1.27576	0.609177	0.316996	3	0.9121	0.738924
423	1.27752	0.60748	0.315452	3	0.9121	0.738924
424	1.27857	0.605324	0.313952	3	0.9121	0.738924
425	1.2844	0.60702	0.312081	3	0.9121	0.738924
426	1.29365	0.60627	0.310446	3	0.9121	0.738924
427	1.2945	0.605528	0.308809	3	0.9121	0.738924
428	1.29898	0.606831	0.306976	3	0.9121	0.738924
429	1.29922	0.60857	0.305101	3	0.9121	0.738924
430	1.30263	0.606823	0.303561	3	0.9121	0.738924
431	1.32232	0.606075	0.301926	3	0.9121	0.738924
432	1.32344	0.607824	0.300049	3	0.9121	0.738924
433	1.32441	0.605798	0.298537	3	0.9121	0.738924
434	1.33197	0.573603	0.299932	3	0.9121	0.738924
435	1.33644	0.571732	0.298404	3	0.9121	0.738924
436	1.33907	0.56897	0.296963	3	0.9121	0.738924
437	1.34237	0.570567	0.295101	3	0.9121	0.738924
438	1.34477	0.568941	0.29355	3	0.9121	0.738924
439	1.34872	0.570552	0.291687	3	0.9121	0.738924
440	1.35059	0.572194	0.289821	3	0.9121	0.738924
441	1.35483	0.573867	0.287952	3	0.9121	0.738924
442	1.35756	0.573259	0.286303	3	0.9121	0.738924
443	1.36248	0.574961	0.284431	3	0.9121	0.738924
444	1.37786	0.576695	0.282556	3	0.9121	0.738924
445	1.379	0.573783	0.281129	3	0.9121	0.738924
446	1.38242	0.573162	0.279481	3	0.9121	0.738924
447	1.38666	0.574903	0.277606	3	0.9121	0.738924
448	1.38857	0.576678	0.275727	3	0.9121	0.738924
449	1.39115	0.573795	0.274297	3	0.9121	0.738924
450	1.3982	0.572873	0.272678	3	0.9121	0.738924
451	1.40137	0.572593	0.270997	3	0.9121	0.738924
452	1.41087	0.571683	0.269377	3	0.9121	0.738924
453	1.41772	0.57078	0.267757	3	0.9121	0.738924
454	1.4215	0.572541	0.265879	3	0.9121	0.738924
455	1.4245	0.574339	0.263998	3	0.9121	0.738924
456	1.42885	0.576173	0.262114	3	0.9121	0.738924
457	1.43637	0.575252	0.260495	3	0.9121	0.738924
458	1.44505	0.57406	0.258902	3	0.9121	0.738924
459	1.44582	0.575912	0.257016	3	0.9121	0.738924
460	1.44608	0.572765	0.255611	3	0.9121	0.738924
461	1.45365	0.574628	0.253724	3	0.9121	0.738924
462	1.45392	0.576532	0.251833	3	0.9121	0.738924
463	1.45533	0.578478	0.249937	3	0.9121	0.738924
464	1.46253	0.543698	0.251581	3	0.9121	0.738924
465	1.46687	0.544102	0.249835	3	0.9121	0.738924
466	1.46901	0.542197	0.248311	3	0.9121	0.738924
467	1.47241	0.543976	0.246431	3	0.9121	0.738924
468	1.47529	0.542053	0.244909	3	0.9121	0.738924
469	1.47677	0.54385	0.243028	3	0.9121	0.738924
470	1.48729	0.541908	0.241507	3	0.9121	0.738924
471	1.48887	0.543724	0.239625	3	0.9121	0.738924
472	1.50071	0.54558	0.237738	3	0.9121	0.738924
473	1.50286	0.547479	0.235847	3	0.9121	0.738924
474	1.50296	0.544905	0.234388	3	0.9121	0.738924
475	1.50728	0.542897	0.232873	3	0.9121	0.738924
476	1.52582	0.540191	0.231426	3	0.9121	0.738924
477	1.52961	0.542057	0.229539	3	0.9121	0.738924
478	1.53083	0.539323	0.228095	3	0.9121	0.738924
479	1.53645	0.513953	0.228832	3	0.9121	0.738924
480	1.53978	0.515771	0.226949	3	0.9121	0.738924
481	1.54291	0.517634	0.225062	3	0.9121	0.738924
482	1.54563	0.515903	0.223521	3	0.9121	0.738924
483	1.5489	0.495665	0.223763	3	0.9121	0.738924
484	1.55127	0.497538	0.221875	3	0.9121	0.738924
485	1.55482	0.499458	0.219982	3	0.9121	0.738924
486	1.55816	0.501427	0.218085	3	0.9121	0.738924
487	1.56168	0.503447	0.216182	3	0.9121	0.738924
488	1.56441	0.501409	0.214671	3	0.9121	0.738924
489	1.56697	0.498153	0.213277	3	0.9121	0.738924
490	1.57057	0.496812	0.211699	3	0.9121	0.738924
491	1.57506	0.493544	0.210306	3	0.9121	0.738924
492	1.58802	0.492901	0.20866	3	0.9121	0.738924
493	1.60534	0.494854	0.206764	3	0.9121	0.738924
494	1.60544	0.493491	0.205188	3	0.9121	0.738924
495	1.60594	0.495477	0.203289	3	0.9121	0.738924
496	1.60937	0.497516	0.201384	3	0.9121	0.738924
497	1.61376	0.499611	0.199475	3	0.9121	0.738924
498	1.64837	0.497435	0.197977	3	0.9121	0.738924
499	1.66515	0.495475	0.196458	3	0.9121	0.738924
500	1.66599	0.466338	0.197558	3	0.9121	0.738924
501	1.66697	0.465155	0.195964	3	0.9121	0.738924
502	1.6743	0.467103	0.194069	3	0.9121	0.738924
503	1.67574	0.469107	0.192168	3	0.9121	0.738924
504	1.6969	0.471169	0.190261	3	0.9121	0.738924
505	1.69803	0.450444	0.190551	3	0.9121	0.738924
506	1.69925	0.447156	0.18916	3	0.9121	0.738924
507	1.7009	0.44922	0.187253	3	0.9121	0.738924
508	1.70337	0.448328	0.185632	3	0.9121	0.738924
509	1.7082	0.450441	0.18372	3	0.9121	0.738924
510	1.70976	0.452619	0.181803	3	0.9121	0.738924
511	1.71058	0.452869	0.180071	3	0.9121	0.738924
512	1.71307	0.45513	0.178145	3	0.9121	0.738924
513	1.71574	0.45233	0.176707	3	0.9121	0.738924
514	1.72887	0.449372	0.175285	3	0.9121	0.738924
515	1.7304	0.447372	0.17377	3	0.9121	0.738924
516	1.73132	0.44513	0.172278	3	0.9121	0.738924
517	1.73589	0.447314	0.17036	3	0.9121	0.738924
518	1.74165	0.445288	0.168847	3	0.9121	0.738924
519	1.74497	0.447509	0.166925	3	0.9121	0.738924
520	1.74861	0.449804	0.164996	3	0.9121	0.738924
521	1.75025	0.452176	0.16306	3	0.9121	0.738924
522	1.75441	0.418285	0.164619	3	0.9121	0.738924
523	1.76275	0.416462	0.163086	3	0.9121	0.738924
524	1.76733	0.382939	0.164609	3	0.9121	0.738924
525	1.76929	0.384819	0.16272	3	0.9121	0.738924
526	1.77909	0.386764	0.160825	3	0.9121	0.738924
527	1.78062	0.388779	0.158923	3	0.9121	0.738924
528	1.79447	0.388448	0.157247	3	0.9121	0.738924
529	1.7945	0.390533	0.155339	3	0.9121	0.738924
530	1.804	0.3886	0.153817	3	0.9121	0.738924
531	1.81442	0.387738	0.152193	3	0.9121	0.738924
532	1.82537	0.35272	0.15386	3	0.9121	0.738924
533	1.83378	0.32676	0.154654	3	0.9121	0.738924
534	1.83543	0.32467	0.153147	3	0.9121	0.738924
535	1.83824	0.303155	0.153513	3	0.9121	0.738924
536	1.84331	0.300322	0.152078	3	0.9121	0.738924
537	1.84367	0.301874	0.150221	3	0.9121	0.738924
538	1.84708	0.301209	0.148577	3	0.9121	0.738924
539	1.85812	0.302808	0.146716	3	0.9121	0.738924
540	1.85876	0.302722	0.145016	3	0.9121	0.738924
541	1.85943	0.30266	0.143314	3	0.9121	0.738924
542	1.86688	0.30433	0.141446	3	0.9121	0.738924
543	1.87461	0.302824	0.139883	3	0.9121	0.738924
544	1.87519	0.302782	0.138179	3	0.9121	0.738924
545	1.877	0.301639	0.136582	3	0.9121	0.738924
546	1.87986	0.299558	0.135075	3	0.9121	0.738924
547	1.88286	0.301207	0.133208	3	0.9121	0.738924
548	1.88929	0.302925	0.131335	3	0.9121	0.738924
549	1.90296	0.304714	0.129454	3	0.9121	0.738924
550	1.9081	0.306581	0.127567	3	0.9121	0.738924
551	1.9175	0.304084	0.1261	3	0.9121	0.738924
552	1.91758	0.302433	0.124551	3	0.9121	0.738924
553	1.9191	0.304297	0.122664	3	0.9121	0.738924
554	1.9299	0.300878	0.121285	3	0.9121	0.738924
555	1.94262	0.302765	0.119396	3	0.9121	0.738924
556	1.95217	0.30474	0.117498	3	0.9121	0.738924
557	1.9625	0.30681	0.11559	3	0.9121	0.738924
558	1.97136	0.286409	0.115849	3	0.9121	0.738924
559	1.98724	0.255141	0.117154	3	0.9121	0.738924
560	2.01408	0.254719	0.115487	3	0.9121	0.738924
561	2.02974	0.253709	0.113877	3	0.9121	0.738924
562	2.03993	0.252246	0.11231	3	0.9121	0.738924
563	2.04591	0.25402	0.110431	3	0.9121	0.738924
564	2.06358	0.255886	0.108544	3	0.9121	0.738924
565	2.06756	0.257853	0.106647	3	0.9121	0.738924
566	2.0719	0.257424	0.10498	3	0.9121	0.738924
567	2.07541	0.254793	0.103526	3	0.9121	0.738924
568	2.07667	0.256795	0.101625	3	0.9121	0.738924
569	2.08604	0.254392	0.100149	3	0.9121	0.738924
570	2.08867	0.253929	0.098486	3	0.9121	0.738924
571	2.1412	0.251879	0.0969759	3	0.9121	0.738924
572	2.1622	0.253865	0.0950768	3	0.9121	0.738924
573	2.17341	0.255968	0.0931663	3	0.9121	0.738924
574	2.19376	0.254223	0.0916267	3	0.9121	0.738924
575	2.20515	0.253742	0.0899654	3	0.9121	0.738924
576	2.21872	0.255906	0.088049	3	0.9121	0.738924
577	2.22221	0.254673	0.0864601	3	0.9121	0.738924
578	2.25976	0.234684	0.0866788	3	0.9121	0.738924
579	2.26017	0.231017	0.0853244	3	0.9121	0.738924
580	2.26425	0.233157	0.0834105	3	0.9121	0.738924
581	2.30495	0.232611	0.0817554	3	0.9121	0.738924
582	2.3251	0.231293	0.0801745	3	0.9121	0.738924
583	2.35162	0.233514	0.0782528	3	0.9121	0.738924
584	2.35282	0.233006	0.076594	3	0.9121	0.738924
585	2.35945	0.235365	0.0746589	3	0.9121	0.738924
586	2.36839	0.237891	0.0727077	3	0.9121	0.738924
587	2.37374	0.240604	0.0707385	3	0.9121	0.738924
588	2.389	0.240114	0.0690781	3	0.9121	0.738924
589	2.40614	0.211712	0.0701074	3	0.9121	0.738924
590	2.42284	0.214307	0.0681496	3	0.9121	0.738924
591	2.44217	0.193617	0.0684358	3	0.9121	0.738924
592	2.44541	0.158071	0.0701536	3	0.9121	0.738924
593	2.44751	0.134168	0.0707495	3	0.9121	0.738924
594	2.44938	0.13233	0.0692189	3	0.9121	0.738924
595	2.44965	0.132148	0.0675287	3	0.9121	0.738924
596	2.47025	0.133905	0.0656516	3	0.9121	0.738924
597	2.50102	0.109787	0.0662681	3	0.9121	0.738924
598	2.55832	0.11153	0.0643924	3	0.9121	0.738924
599	2.58705	0.113447	0.0624999	3	0.9121	0.738924
600	2.59024	0.110809	0.0610464	3	0.9121	0.738924
601	2.65017	0.109243	0.0594896	3	0.9121	0.738924
602	2.6527	0.111167	0.0575964	3	0.9121	0.738924
603	2.73172	0.11073	0.0559308	3	0.9121	0.738924
604	2.73371	0.107891	0.0544966	3	0.9121	0.738924
605	2.73823	0.107447	0.0528317	3	0.9121	0.738924
606	2.75356	0.105731	0.0512893	3	0.9121	0.738924
607	2.77455	0.107607	0.0494008	3	0.9121	0.738924
608	2.79213	0.105125	0.0479322	3	0.9121	0.738924
609	2.81526	0.104644	0.0462709	3	0.9121	0.738924
610	2.89043	0.0711734	0.0477887	3	0.9121	0.738924
611	2.91625	0.0720845	0.0459932	3	0.9121	0.738924
612	2.95596	0.0697592	0.0445095	3	0.9121	0.738924
613	2.9567	0.0689221	0.0428824	3	0.9121	0.738924
614	3.03388	0.0665454	0.0414037	3	0.9121	0.738924
615	3.06984	0.0672823	0.039625	3	0.9121	0.738924
616	3.08874	0.0681081	0.0378377	3	0.9121	0.738924
617	3.09704	0.0690407	0.03604	3	0.9121	0.738924
618	3.1026	0.0701028	0.0342299	3	0.9121	0.738924
619	3.11069	0.0689734	0.032631	3	0.9121	0.738924
620	3.21484	0.0701045	0.0308143	3	0.9121	0.738924
621	3.27782	0.0714187	0.0289799	3	0.9121	0.738924
622	3.29526	0.0701236	0.027397	3	0.9121	0.738924
623	3.42522	0.0715463	0.0255521	3	0.9121	0.738924
624	3.52319	0.0732445	0.0236807	3	0.9121	0.738924
625	3.53384	0.0691753	0.0223651	3	0.9121	0.738924
626	3.61184	0.0651062	0.0210495	3	0.9121	0.738924
627	3.63154	0.0664516	0.0192121	3	0.9121	0.738924
628	3.68981	0.064407	0.0177014	3	0.9121	0.738924
629	3.69197	0.0658188	0.0158576	3	0.9121	0.738924
630	3.77632	0.0635174	0.0143717	3	0.9121	0.738924
631	3.78401	0.0445542	0.0144914	3	0.9121	0.738924
632	3.86978	0.0421915	0.0130114	3	0.9121	0.738924
633	4.04613	0.0431936	0.0112071	3	0.9121	0.738924
634	4.121	0.0445542	0.00936819	3	0.9121	0.738924
635	4.12123	0.0465161	0.00747138	3	0.9121	0.738924
636	4.31773	0.0496172	0.00546478	3	0.9121	0.738924
637	4.44402	0.0413477	0.00455398	3	0.9121	0.738924
638	4.72608	0.0443011	0.00256162	3	0.9121	0.738924
639	4.9687	0.0354409	0.00170774	3	0.9121	0.738924
640	4.99183	0.0354409	0	3	0.9121	0.738924
641	5.61005	0.0177204	0	3	0.9121	0.738924
642	7.58641	0	0	3	0.9121	0.738924
