# Supplementary material for: Exploration of prognostic genes and risk signature in breast cancer patients based on RNA binding proteins associated with ferroptosis
Source: Front Genet. 2023 Feb 24;14:1025163. doi: 10.3389/fgene.2023.1025163 (PMC9998954; doi:10.3389/fgene.2023.1025163)
Supplement: Supplementary file 3 [file DataSheet4.XLSX]

## Sheet: Sheet1
Up-regulated FR-RBPs	Down-regulated FR-RBPs
RNASEH2A	RBMS3
ESRP1	RNASE7
HNRNPAB	ACO1
MAZ	RBMS2
LSM4	SAMD4A
EZH2	CELF2
PARP1	LARP6
SNRNP25	ZNF106
MRPS34	ZFP36
SNRPB	QKI
EXO1	ZCCHC24
DDX39A	EIF3L
MRPL14	MBNL2
RPUSD1	ZFP36L2
SNRPE	TIPARP
NUDT16L1	GSPT2
TSEN54	YBX3
MRPS12	RNASE1
EXOSC4	NOVA1
ALYREF
BOP1
MRPL12
MEX3A
OASL
OAS3
EEF1A2
OAS2
