# Supplementary material for: Exploration of prognostic genes and risk signature in breast cancer patients based on RNA binding proteins associated with ferroptosis
Source: Front Genet. 2023 Feb 24;14:1025163. doi: 10.3389/fgene.2023.1025163 (PMC9998954; doi:10.3389/fgene.2023.1025163)
Supplement: Supplementary file 5 [file DataSheet6.XLSX]

## Sheet: Supplementary Table 6
	cut.values	TP	FP	predict.time	Survival	AUC
1	0.124928	0.99981	0.998416	1	0.981195	0.821095
2	0.173487	0.999964	0.996826	1	0.981195	0.821095
3	0.200219	1.00012	0.995235	1	0.981195	0.821095
4	0.219753	1.00027	0.993645	1	0.981195	0.821095
5	0.226406	1.00043	0.992054	1	0.981195	0.821095
6	0.234133	1.00059	0.990464	1	0.981195	0.821095
7	0.244697	1.00074	0.988873	1	0.981195	0.821095
8	0.254061	1.0009	0.987283	1	0.981195	0.821095
9	0.256227	1.00071	0.985699	1	0.981195	0.821095
10	0.260414	1.00087	0.984109	1	0.981195	0.821095
11	0.262053	1.00102	0.982518	1	0.981195	0.821095
12	0.263811	1.00118	0.980928	1	0.981195	0.821095
13	0.264028	1.00134	0.979337	1	0.981195	0.821095
14	0.267376	1.0015	0.977746	1	0.981195	0.821095
15	0.268075	1.00166	0.976156	1	0.981195	0.821095
16	0.272083	1.00182	0.974565	1	0.981195	0.821095
17	0.273784	1.00199	0.972975	1	0.981195	0.821095
18	0.280532	1.00038	0.971418	1	0.981195	0.821095
19	0.280837	1.00054	0.969827	1	0.981195	0.821095
20	0.288774	1.0007	0.968237	1	0.981195	0.821095
21	0.28967	1.00086	0.966646	1	0.981195	0.821095
22	0.290466	1.00102	0.965056	1	0.981195	0.821095
23	0.291261	0.999855	0.963491	1	0.981195	0.821095
24	0.302538	1.00001	0.9619	1	0.981195	0.821095
25	0.30481	1.00017	0.96031	1	0.981195	0.821095
26	0.305869	1.00034	0.958719	1	0.981195	0.821095
27	0.307672	1.0005	0.957128	1	0.981195	0.821095
28	0.319167	1.00066	0.955538	1	0.981195	0.821095
29	0.324796	1.00082	0.953947	1	0.981195	0.821095
30	0.326627	1.00098	0.952357	1	0.981195	0.821095
31	0.326698	1.00115	0.950766	1	0.981195	0.821095
32	0.331524	1.00131	0.949175	1	0.981195	0.821095
33	0.349516	1.00148	0.947585	1	0.981195	0.821095
34	0.353492	1.00164	0.945994	1	0.981195	0.821095
35	0.355164	1.00181	0.944403	1	0.981195	0.821095
36	0.360223	1.00198	0.942813	1	0.981195	0.821095
37	0.364329	1.00214	0.941222	1	0.981195	0.821095
38	0.374442	1.00231	0.939631	1	0.981195	0.821095
39	0.387897	1.00248	0.938041	1	0.981195	0.821095
40	0.390194	1.00193	0.936464	1	0.981195	0.821095
41	0.39699	1.00209	0.934873	1	0.981195	0.821095
42	0.397146	1.00226	0.933282	1	0.981195	0.821095
43	0.401872	1.00243	0.931692	1	0.981195	0.821095
44	0.403571	1.0026	0.930101	1	0.981195	0.821095
45	0.404342	1.00277	0.92851	1	0.981195	0.821095
46	0.405935	1.00294	0.926919	1	0.981195	0.821095
47	0.407352	1.00312	0.925328	1	0.981195	0.821095
48	0.412851	1.00329	0.923738	1	0.981195	0.821095
49	0.415854	1.00346	0.922147	1	0.981195	0.821095
50	0.418578	1.00364	0.920556	1	0.981195	0.821095
51	0.419242	1.00381	0.918965	1	0.981195	0.821095
52	0.420647	1.00399	0.917374	1	0.981195	0.821095
53	0.423667	1.00416	0.915784	1	0.981195	0.821095
54	0.425641	1.00434	0.914193	1	0.981195	0.821095
55	0.427086	1.00452	0.912602	1	0.981195	0.821095
56	0.431054	1.00469	0.911011	1	0.981195	0.821095
57	0.432036	1.00487	0.90942	1	0.981195	0.821095
58	0.433667	1.00505	0.907829	1	0.981195	0.821095
59	0.44207	1.00523	0.906238	1	0.981195	0.821095
60	0.442774	1.00541	0.904647	1	0.981195	0.821095
61	0.444209	1.00369	0.903093	1	0.981195	0.821095
62	0.445873	1.00386	0.901502	1	0.981195	0.821095
63	0.446095	1.00261	0.899938	1	0.981195	0.821095
64	0.450839	1.00279	0.898348	1	0.981195	0.821095
65	0.451719	1.00297	0.896757	1	0.981195	0.821095
66	0.456437	1.00314	0.895166	1	0.981195	0.821095
67	0.456606	1.00332	0.893575	1	0.981195	0.821095
68	0.45681	1.0035	0.891984	1	0.981195	0.821095
69	0.457544	1.00175	0.89043	1	0.981195	0.821095
70	0.457703	1.00001	0.888876	1	0.981195	0.821095
71	0.461453	1.00018	0.887285	1	0.981195	0.821095
72	0.462242	1.00035	0.885694	1	0.981195	0.821095
73	0.464588	1.00053	0.884104	1	0.981195	0.821095
74	0.4661	1.0007	0.882513	1	0.981195	0.821095
75	0.469967	1.00088	0.880922	1	0.981195	0.821095
76	0.473826	1.00066	0.879338	1	0.981195	0.821095
77	0.478269	1.00084	0.877748	1	0.981195	0.821095
78	0.478648	1.00102	0.876157	1	0.981195	0.821095
79	0.481322	1.001	0.87457	1	0.981195	0.821095
80	0.491471	0.99922	0.873016	1	0.981195	0.821095
81	0.49564	0.999394	0.871425	1	0.981195	0.821095
82	0.495966	0.99957	0.869835	1	0.981195	0.821095
83	0.499235	0.999746	0.868244	1	0.981195	0.821095
84	0.499296	0.999922	0.866653	1	0.981195	0.821095
85	0.499353	1.0001	0.865062	1	0.981195	0.821095
86	0.501608	1.00028	0.863471	1	0.981195	0.821095
87	0.506089	1.00046	0.86188	1	0.981195	0.821095
88	0.508243	1.00064	0.860289	1	0.981195	0.821095
89	0.508389	1.00082	0.858698	1	0.981195	0.821095
90	0.512165	1.001	0.857107	1	0.981195	0.821095
91	0.512905	1.00118	0.855516	1	0.981195	0.821095
92	0.518505	1.00136	0.853925	1	0.981195	0.821095
93	0.520265	1.00155	0.852334	1	0.981195	0.821095
94	0.524387	1.00173	0.850743	1	0.981195	0.821095
95	0.525886	1.00191	0.849152	1	0.981195	0.821095
96	0.526515	1.0021	0.847561	1	0.981195	0.821095
97	0.527605	1.00229	0.84597	1	0.981195	0.821095
98	0.528026	1.00247	0.844379	1	0.981195	0.821095
99	0.535064	1.00266	0.842788	1	0.981195	0.821095
100	0.535109	1.00285	0.841197	1	0.981195	0.821095
101	0.538673	1.00304	0.839606	1	0.981195	0.821095
102	0.540519	1.00323	0.838015	1	0.981195	0.821095
103	0.543803	1.00342	0.836424	1	0.981195	0.821095
104	0.5462	1.00361	0.834832	1	0.981195	0.821095
105	0.550654	1.0038	0.833241	1	0.981195	0.821095
106	0.550822	1.004	0.83165	1	0.981195	0.821095
107	0.553205	1.00419	0.830059	1	0.981195	0.821095
108	0.554661	1.00439	0.828468	1	0.981195	0.821095
109	0.555129	1.00458	0.826876	1	0.981195	0.821095
110	0.555449	1.00478	0.825285	1	0.981195	0.821095
111	0.557562	1.00498	0.823694	1	0.981195	0.821095
112	0.559735	1.00517	0.822103	1	0.981195	0.821095
113	0.562761	1.00537	0.820511	1	0.981195	0.821095
114	0.569987	1.00557	0.81892	1	0.981195	0.821095
115	0.571572	1.00474	0.817348	1	0.981195	0.821095
116	0.574297	1.00494	0.815757	1	0.981195	0.821095
117	0.575032	1.00514	0.814166	1	0.981195	0.821095
118	0.576178	1.00534	0.812574	1	0.981195	0.821095
119	0.577948	0.917059	0.812679	1	0.981195	0.821095
120	0.57805	0.91725	0.811088	1	0.981195	0.821095
121	0.580413	0.917442	0.809497	1	0.981195	0.821095
122	0.581951	0.917634	0.807905	1	0.981195	0.821095
123	0.583928	0.917828	0.806314	1	0.981195	0.821095
124	0.588025	0.918022	0.804723	1	0.981195	0.821095
125	0.589589	0.916249	0.80317	1	0.981195	0.821095
126	0.590545	0.916441	0.801578	1	0.981195	0.821095
127	0.5906	0.915781	0.800004	1	0.981195	0.821095
128	0.591209	0.915971	0.798412	1	0.981195	0.821095
129	0.593691	0.916163	0.796821	1	0.981195	0.821095
130	0.594858	0.916355	0.79523	1	0.981195	0.821095
131	0.595295	0.916548	0.793639	1	0.981195	0.821095
132	0.599153	0.916742	0.792048	1	0.981195	0.821095
133	0.601534	0.916937	0.790456	1	0.981195	0.821095
134	0.603825	0.917133	0.788865	1	0.981195	0.821095
135	0.605055	0.91733	0.787274	1	0.981195	0.821095
136	0.605225	0.917527	0.785683	1	0.981195	0.821095
137	0.606742	0.917726	0.784091	1	0.981195	0.821095
138	0.608972	0.917925	0.7825	1	0.981195	0.821095
139	0.610361	0.918125	0.780909	1	0.981195	0.821095
140	0.611186	0.918326	0.779317	1	0.981195	0.821095
141	0.613651	0.918528	0.777726	1	0.981195	0.821095
142	0.618144	0.916695	0.776174	1	0.981195	0.821095
143	0.618476	0.916445	0.774591	1	0.981195	0.821095
144	0.621684	0.916643	0.773	1	0.981195	0.821095
145	0.624535	0.916843	0.771408	1	0.981195	0.821095
146	0.625909	0.917043	0.769817	1	0.981195	0.821095
147	0.626877	0.917244	0.768226	1	0.981195	0.821095
148	0.627588	0.915391	0.766674	1	0.981195	0.821095
149	0.628032	0.915589	0.765083	1	0.981195	0.821095
150	0.628114	0.915788	0.763491	1	0.981195	0.821095
151	0.631204	0.915988	0.7619	1	0.981195	0.821095
152	0.632234	0.916189	0.760309	1	0.981195	0.821095
153	0.636921	0.91639	0.758717	1	0.981195	0.821095
154	0.637162	0.916593	0.757126	1	0.981195	0.821095
155	0.639852	0.916796	0.755534	1	0.981195	0.821095
156	0.6412	0.917001	0.753943	1	0.981195	0.821095
157	0.6452	0.917206	0.752352	1	0.981195	0.821095
158	0.650283	0.917412	0.75076	1	0.981195	0.821095
159	0.654358	0.91762	0.749169	1	0.981195	0.821095
160	0.655006	0.917828	0.747577	1	0.981195	0.821095
161	0.656484	0.918037	0.745986	1	0.981195	0.821095
162	0.657759	0.918247	0.744394	1	0.981195	0.821095
163	0.661384	0.918459	0.742803	1	0.981195	0.821095
164	0.661896	0.918671	0.741211	1	0.981195	0.821095
165	0.662099	0.918884	0.73962	1	0.981195	0.821095
166	0.665252	0.919098	0.738028	1	0.981195	0.821095
167	0.666135	0.919314	0.736436	1	0.981195	0.821095
168	0.666981	0.91953	0.734845	1	0.981195	0.821095
169	0.672547	0.919747	0.733253	1	0.981195	0.821095
170	0.674493	0.919965	0.731661	1	0.981195	0.821095
171	0.679277	0.920185	0.73007	1	0.981195	0.821095
172	0.684003	0.920405	0.728478	1	0.981195	0.821095
173	0.68511	0.920627	0.726886	1	0.981195	0.821095
174	0.6859	0.920849	0.725295	1	0.981195	0.821095
175	0.686297	0.921073	0.723703	1	0.981195	0.821095
176	0.6866	0.921298	0.722111	1	0.981195	0.821095
177	0.68877	0.921523	0.720519	1	0.981195	0.821095
178	0.690601	0.92175	0.718927	1	0.981195	0.821095
179	0.704564	0.921978	0.717336	1	0.981195	0.821095
180	0.705133	0.922208	0.715744	1	0.981195	0.821095
181	0.706312	0.922438	0.714152	1	0.981195	0.821095
182	0.707339	0.922669	0.71256	1	0.981195	0.821095
183	0.708623	0.922902	0.710968	1	0.981195	0.821095
184	0.713291	0.923135	0.709376	1	0.981195	0.821095
185	0.7139	0.92337	0.707784	1	0.981195	0.821095
186	0.714355	0.923606	0.706192	1	0.981195	0.821095
187	0.714386	0.923844	0.7046	1	0.981195	0.821095
188	0.714819	0.924082	0.703008	1	0.981195	0.821095
189	0.716292	0.924322	0.701416	1	0.981195	0.821095
190	0.716618	0.922281	0.699867	1	0.981195	0.821095
191	0.719766	0.922517	0.698275	1	0.981195	0.821095
192	0.725154	0.921091	0.696715	1	0.981195	0.821095
193	0.726888	0.921324	0.695123	1	0.981195	0.821095
194	0.72877	0.921559	0.693531	1	0.981195	0.821095
195	0.729773	0.921794	0.691939	1	0.981195	0.821095
196	0.729837	0.922031	0.690347	1	0.981195	0.821095
197	0.731679	0.922269	0.688755	1	0.981195	0.821095
198	0.733764	0.922509	0.687163	1	0.981195	0.821095
199	0.734604	0.920431	0.685616	1	0.981195	0.821095
200	0.739574	0.920667	0.684024	1	0.981195	0.821095
201	0.740648	0.920903	0.682431	1	0.981195	0.821095
202	0.742349	0.921141	0.680839	1	0.981195	0.821095
203	0.74696	0.92138	0.679247	1	0.981195	0.821095
204	0.747002	0.92162	0.677655	1	0.981195	0.821095
205	0.747751	0.921862	0.676063	1	0.981195	0.821095
206	0.749095	0.922104	0.674471	1	0.981195	0.821095
207	0.749774	0.922348	0.672879	1	0.981195	0.821095
208	0.75041	0.922594	0.671287	1	0.981195	0.821095
209	0.75082	0.92284	0.669694	1	0.981195	0.821095
210	0.751332	0.923088	0.668102	1	0.981195	0.821095
211	0.752207	0.923337	0.66651	1	0.981195	0.821095
212	0.752445	0.923588	0.664918	1	0.981195	0.821095
213	0.757358	0.92384	0.663325	1	0.981195	0.821095
214	0.75883	0.924093	0.661733	1	0.981195	0.821095
215	0.759243	0.924348	0.660141	1	0.981195	0.821095
216	0.759294	0.924603	0.658548	1	0.981195	0.821095
217	0.761957	0.924861	0.656956	1	0.981195	0.821095
218	0.763436	0.925119	0.655363	1	0.981195	0.821095
219	0.768433	0.925379	0.653771	1	0.981195	0.821095
220	0.768963	0.925641	0.652178	1	0.981195	0.821095
221	0.770114	0.925904	0.650586	1	0.981195	0.821095
222	0.770137	0.923704	0.649041	1	0.981195	0.821095
223	0.77349	0.923963	0.647448	1	0.981195	0.821095
224	0.773636	0.924222	0.645856	1	0.981195	0.821095
225	0.775788	0.924484	0.644263	1	0.981195	0.821095
226	0.777136	0.924746	0.642671	1	0.981195	0.821095
227	0.778759	0.92501	0.641078	1	0.981195	0.821095
228	0.790631	0.925276	0.639486	1	0.981195	0.821095
229	0.794216	0.925543	0.637893	1	0.981195	0.821095
230	0.803517	0.925811	0.6363	1	0.981195	0.821095
231	0.803675	0.926081	0.634708	1	0.981195	0.821095
232	0.804719	0.926353	0.633115	1	0.981195	0.821095
233	0.807718	0.926626	0.631522	1	0.981195	0.821095
234	0.808438	0.92436	0.629978	1	0.981195	0.821095
235	0.812473	0.924629	0.628386	1	0.981195	0.821095
236	0.812759	0.924898	0.626793	1	0.981195	0.821095
237	0.812844	0.92517	0.6252	1	0.981195	0.821095
238	0.813906	0.925443	0.623608	1	0.981195	0.821095
239	0.81885	0.925717	0.622015	1	0.981195	0.821095
240	0.832346	0.925993	0.620422	1	0.981195	0.821095
241	0.833638	0.926271	0.618829	1	0.981195	0.821095
242	0.833642	0.92655	0.617236	1	0.981195	0.821095
243	0.836116	0.92683	0.615644	1	0.981195	0.821095
244	0.836547	0.927113	0.614051	1	0.981195	0.821095
245	0.838317	0.927397	0.612458	1	0.981195	0.821095
246	0.840255	0.927682	0.610865	1	0.981195	0.821095
247	0.841092	0.927969	0.609272	1	0.981195	0.821095
248	0.841832	0.928258	0.607679	1	0.981195	0.821095
249	0.843653	0.928549	0.606086	1	0.981195	0.821095
250	0.846506	0.928841	0.604493	1	0.981195	0.821095
251	0.847021	0.929135	0.602899	1	0.981195	0.821095
252	0.849403	0.928534	0.601324	1	0.981195	0.821095
253	0.852183	0.928829	0.59973	1	0.981195	0.821095
254	0.857348	0.929125	0.598137	1	0.981195	0.821095
255	0.860995	0.929422	0.596544	1	0.981195	0.821095
256	0.862507	0.929722	0.594951	1	0.981195	0.821095
257	0.867474	0.928828	0.59338	1	0.981195	0.821095
258	0.867603	0.929127	0.591787	1	0.981195	0.821095
259	0.871772	0.929428	0.590194	1	0.981195	0.821095
260	0.874271	0.92973	0.588601	1	0.981195	0.821095
261	0.875961	0.930035	0.587007	1	0.981195	0.821095
262	0.881887	0.930341	0.585414	1	0.981195	0.821095
263	0.882521	0.930649	0.583821	1	0.981195	0.821095
264	0.886218	0.930959	0.582227	1	0.981195	0.821095
265	0.887509	0.931271	0.580634	1	0.981195	0.821095
266	0.888798	0.931584	0.57904	1	0.981195	0.821095
267	0.889726	0.9319	0.577447	1	0.981195	0.821095
268	0.890542	0.932217	0.575853	1	0.981195	0.821095
269	0.891796	0.932537	0.57426	1	0.981195	0.821095
270	0.891862	0.932858	0.572666	1	0.981195	0.821095
271	0.891909	0.931644	0.571102	1	0.981195	0.821095
272	0.892863	0.931964	0.569508	1	0.981195	0.821095
273	0.893365	0.932285	0.567914	1	0.981195	0.821095
274	0.89486	0.932609	0.566321	1	0.981195	0.821095
275	0.895454	0.932935	0.564727	1	0.981195	0.821095
276	0.895586	0.933263	0.563133	1	0.981195	0.821095
277	0.898958	0.933593	0.561539	1	0.981195	0.821095
278	0.899658	0.933925	0.559946	1	0.981195	0.821095
279	0.900301	0.934259	0.558352	1	0.981195	0.821095
280	0.902479	0.934596	0.556758	1	0.981195	0.821095
281	0.902862	0.934934	0.555164	1	0.981195	0.821095
282	0.904638	0.933683	0.5536	1	0.981195	0.821095
283	0.906765	0.93402	0.552006	1	0.981195	0.821095
284	0.907735	0.934359	0.550412	1	0.981195	0.821095
285	0.908305	0.9347	0.548818	1	0.981195	0.821095
286	0.909295	0.935043	0.547224	1	0.981195	0.821095
287	0.909988	0.935389	0.54563	1	0.981195	0.821095
288	0.914033	0.935737	0.544036	1	0.981195	0.821095
289	0.919237	0.936087	0.542442	1	0.981195	0.821095
290	0.92346	0.936439	0.540848	1	0.981195	0.821095
291	0.923997	0.936794	0.539253	1	0.981195	0.821095
292	0.927171	0.937151	0.537659	1	0.981195	0.821095
293	0.928171	0.937511	0.536065	1	0.981195	0.821095
294	0.928663	0.937872	0.53447	1	0.981195	0.821095
295	0.930536	0.938237	0.532876	1	0.981195	0.821095
296	0.932624	0.938603	0.531281	1	0.981195	0.821095
297	0.93303	0.938972	0.529687	1	0.981195	0.821095
298	0.933298	0.939344	0.528092	1	0.981195	0.821095
299	0.933472	0.939015	0.526511	1	0.981195	0.821095
300	0.933622	0.939388	0.524916	1	0.981195	0.821095
301	0.93365	0.939765	0.523322	1	0.981195	0.821095
302	0.936216	0.940144	0.521727	1	0.981195	0.821095
303	0.939315	0.940525	0.520132	1	0.981195	0.821095
304	0.939503	0.940909	0.518537	1	0.981195	0.821095
305	0.941997	0.941296	0.516942	1	0.981195	0.821095
306	0.943301	0.941685	0.515347	1	0.981195	0.821095
307	0.945903	0.942077	0.513752	1	0.981195	0.821095
308	0.948768	0.942472	0.512157	1	0.981195	0.821095
309	0.95601	0.941786	0.510583	1	0.981195	0.821095
310	0.957048	0.942182	0.508988	1	0.981195	0.821095
311	0.958204	0.942581	0.507393	1	0.981195	0.821095
312	0.95824	0.939733	0.50586	1	0.981195	0.821095
313	0.959203	0.940124	0.504265	1	0.981195	0.821095
314	0.961634	0.940519	0.50267	1	0.981195	0.821095
315	0.962244	0.940916	0.501075	1	0.981195	0.821095
316	0.965983	0.938909	0.499526	1	0.981195	0.821095
317	0.966495	0.939302	0.497931	1	0.981195	0.821095
318	0.966687	0.939698	0.496336	1	0.981195	0.821095
319	0.968716	0.940096	0.49474	1	0.981195	0.821095
320	0.969442	0.940497	0.493145	1	0.981195	0.821095
321	0.969762	0.940902	0.49155	1	0.981195	0.821095
322	0.969892	0.941309	0.489955	1	0.981195	0.821095
323	0.972396	0.941719	0.488359	1	0.981195	0.821095
324	0.978098	0.942132	0.486764	1	0.981195	0.821095
325	0.979009	0.942548	0.485169	1	0.981195	0.821095
326	0.982422	0.942967	0.483573	1	0.981195	0.821095
327	0.988256	0.94339	0.481977	1	0.981195	0.821095
328	0.988676	0.943815	0.480382	1	0.981195	0.821095
329	0.989266	0.944244	0.478786	1	0.981195	0.821095
330	0.994723	0.944675	0.47719	1	0.981195	0.821095
331	0.997106	0.94511	0.475595	1	0.981195	0.821095
332	0.999603	0.943651	0.474035	1	0.981195	0.821095
333	0.999712	0.944084	0.472439	1	0.981195	0.821095
334	1.00396	0.94452	0.470843	1	0.981195	0.821095
335	1.00434	0.94496	0.469247	1	0.981195	0.821095
336	1.0094	0.945403	0.467652	1	0.981195	0.821095
337	1.00967	0.945849	0.466055	1	0.981195	0.821095
338	1.00991	0.946299	0.464459	1	0.981195	0.821095
339	1.00993	0.946752	0.462863	1	0.981195	0.821095
340	1.01259	0.943937	0.46133	1	0.981195	0.821095
341	1.01363	0.944383	0.459734	1	0.981195	0.821095
342	1.01858	0.944833	0.458138	1	0.981195	0.821095
343	1.02064	0.945286	0.456541	1	0.981195	0.821095
344	1.02247	0.945742	0.454945	1	0.981195	0.821095
345	1.03184	0.946202	0.453349	1	0.981195	0.821095
346	1.03481	0.946666	0.451752	1	0.981195	0.821095
347	1.03486	0.947134	0.450156	1	0.981195	0.821095
348	1.03593	0.946362	0.448583	1	0.981195	0.821095
349	1.03896	0.946831	0.446987	1	0.981195	0.821095
350	1.04352	0.947303	0.44539	1	0.981195	0.821095
351	1.04516	0.94778	0.443794	1	0.981195	0.821095
352	1.04665	0.946602	0.442229	1	0.981195	0.821095
353	1.0487	0.947078	0.440632	1	0.981195	0.821095
354	1.0497	0.947558	0.439035	1	0.981195	0.821095
355	1.05771	0.944268	0.437511	1	0.981195	0.821095
356	1.05872	0.944739	0.435915	1	0.981195	0.821095
357	1.0609	0.943543	0.43435	1	0.981195	0.821095
358	1.06188	0.944013	0.432753	1	0.981195	0.821095
359	1.06788	0.944487	0.431157	1	0.981195	0.821095
360	1.07114	0.944965	0.42956	1	0.981195	0.821095
361	1.07808	0.945447	0.427964	1	0.981195	0.821095
362	1.07979	0.945933	0.426367	1	0.981195	0.821095
363	1.08122	0.946423	0.42477	1	0.981195	0.821095
364	1.08911	0.946917	0.423173	1	0.981195	0.821095
365	1.09223	0.947415	0.421576	1	0.981195	0.821095
366	1.09272	0.947917	0.419979	1	0.981195	0.821095
367	1.09514	0.944483	0.418457	1	0.981195	0.821095
368	1.09961	0.944975	0.41686	1	0.981195	0.821095
369	1.10613	0.945472	0.415263	1	0.981195	0.821095
370	1.1068	0.942009	0.413742	1	0.981195	0.821095
371	1.1094	0.938545	0.412221	1	0.981195	0.821095
372	1.10978	0.939017	0.410624	1	0.981195	0.821095
373	1.1115	0.939493	0.409028	1	0.981195	0.821095
374	1.12206	0.936	0.407507	1	0.981195	0.821095
375	1.12326	0.933555	0.405967	1	0.981195	0.821095
376	1.12751	0.93401	0.40437	1	0.981195	0.821095
377	1.13	0.934468	0.402774	1	0.981195	0.821095
378	1.13646	0.934931	0.401178	1	0.981195	0.821095
379	1.14432	0.935398	0.399581	1	0.981195	0.821095
380	1.1497	0.935868	0.397985	1	0.981195	0.821095
381	1.15035	0.936343	0.396388	1	0.981195	0.821095
382	1.16078	0.936822	0.394792	1	0.981195	0.821095
383	1.16119	0.937306	0.393195	1	0.981195	0.821095
384	1.16299	0.937793	0.391598	1	0.981195	0.821095
385	1.16364	0.938286	0.390001	1	0.981195	0.821095
386	1.16444	0.938782	0.388404	1	0.981195	0.821095
387	1.16519	0.841764	0.388676	1	0.981195	0.821095
388	1.17577	0.839197	0.387138	1	0.981195	0.821095
389	1.18118	0.839623	0.385542	1	0.981195	0.821095
390	1.1858	0.840052	0.383946	1	0.981195	0.821095
391	1.18734	0.840485	0.382351	1	0.981195	0.821095
392	1.18811	0.840922	0.380755	1	0.981195	0.821095
393	1.18894	0.841363	0.379159	1	0.981195	0.821095
394	1.19183	0.841808	0.377563	1	0.981195	0.821095
395	1.19273	0.842258	0.375967	1	0.981195	0.821095
396	1.19386	0.842712	0.374371	1	0.981195	0.821095
397	1.1944	0.84317	0.372774	1	0.981195	0.821095
398	1.19483	0.843632	0.371178	1	0.981195	0.821095
399	1.19559	0.840174	0.369657	1	0.981195	0.821095
400	1.20213	0.840625	0.368061	1	0.981195	0.821095
401	1.20362	0.84108	0.366464	1	0.981195	0.821095
402	1.20433	0.841539	0.364868	1	0.981195	0.821095
403	1.20614	0.842003	0.363272	1	0.981195	0.821095
404	1.20788	0.83848	0.361752	1	0.981195	0.821095
405	1.21381	0.838931	0.360156	1	0.981195	0.821095
406	1.21483	0.839387	0.358559	1	0.981195	0.821095
407	1.21483	0.839847	0.356963	1	0.981195	0.821095
408	1.22145	0.840312	0.355367	1	0.981195	0.821095
409	1.2221	0.840782	0.35377	1	0.981195	0.821095
410	1.22344	0.841256	0.352174	1	0.981195	0.821095
411	1.2236	0.841735	0.350577	1	0.981195	0.821095
412	1.22885	0.840182	0.349019	1	0.981195	0.821095
413	1.23108	0.840658	0.347423	1	0.981195	0.821095
414	1.23809	0.840079	0.345846	1	0.981195	0.821095
415	1.24628	0.840559	0.34425	1	0.981195	0.821095
416	1.25124	0.841043	0.342653	1	0.981195	0.821095
417	1.25292	0.841533	0.341056	1	0.981195	0.821095
418	1.25486	0.842027	0.339459	1	0.981195	0.821095
419	1.26025	0.842526	0.337862	1	0.981195	0.821095
420	1.26075	0.843031	0.336265	1	0.981195	0.821095
421	1.27405	0.843541	0.334668	1	0.981195	0.821095
422	1.27576	0.844057	0.33307	1	0.981195	0.821095
423	1.27752	0.844577	0.331473	1	0.981195	0.821095
424	1.27857	0.843986	0.329897	1	0.981195	0.821095
425	1.2844	0.844511	0.328299	1	0.981195	0.821095
426	1.29365	0.845041	0.326701	1	0.981195	0.821095
427	1.2945	0.845577	0.325104	1	0.981195	0.821095
428	1.29898	0.846119	0.323506	1	0.981195	0.821095
429	1.29922	0.846667	0.321908	1	0.981195	0.821095
430	1.30263	0.84722	0.32031	1	0.981195	0.821095
431	1.32232	0.84778	0.318711	1	0.981195	0.821095
432	1.32344	0.848346	0.317113	1	0.981195	0.821095
433	1.32441	0.848919	0.315515	1	0.981195	0.821095
434	1.33197	0.849498	0.313916	1	0.981195	0.821095
435	1.33644	0.850083	0.312317	1	0.981195	0.821095
436	1.33907	0.845976	0.310809	1	0.981195	0.821095
437	1.34237	0.846545	0.30921	1	0.981195	0.821095
438	1.34477	0.847121	0.307612	1	0.981195	0.821095
439	1.34872	0.847704	0.306013	1	0.981195	0.821095
440	1.35059	0.848293	0.304414	1	0.981195	0.821095
441	1.35483	0.848888	0.302815	1	0.981195	0.821095
442	1.35756	0.849491	0.301216	1	0.981195	0.821095
443	1.36248	0.850101	0.299617	1	0.981195	0.821095
444	1.37786	0.850718	0.298018	1	0.981195	0.821095
445	1.379	0.846422	0.296513	1	0.981195	0.821095
446	1.38242	0.847021	0.294914	1	0.981195	0.821095
447	1.38666	0.847628	0.293315	1	0.981195	0.821095
448	1.38857	0.848242	0.291715	1	0.981195	0.821095
449	1.39115	0.844342	0.290203	1	0.981195	0.821095
450	1.3982	0.844941	0.288604	1	0.981195	0.821095
451	1.40137	0.845546	0.287005	1	0.981195	0.821095
452	1.41087	0.84616	0.285405	1	0.981195	0.821095
453	1.41772	0.84678	0.283806	1	0.981195	0.821095
454	1.4215	0.847409	0.282206	1	0.981195	0.821095
455	1.4245	0.848045	0.280607	1	0.981195	0.821095
456	1.42885	0.848689	0.279007	1	0.981195	0.821095
457	1.43637	0.849342	0.277407	1	0.981195	0.821095
458	1.44505	0.850002	0.275807	1	0.981195	0.821095
459	1.44582	0.850672	0.274206	1	0.981195	0.821095
460	1.44608	0.846023	0.272708	1	0.981195	0.821095
461	1.45365	0.846672	0.271108	1	0.981195	0.821095
462	1.45392	0.847329	0.269508	1	0.981195	0.821095
463	1.45533	0.847995	0.267908	1	0.981195	0.821095
464	1.46253	0.848669	0.266307	1	0.981195	0.821095
465	1.46687	0.849353	0.264707	1	0.981195	0.821095
466	1.46901	0.850045	0.263106	1	0.981195	0.821095
467	1.47241	0.850747	0.261505	1	0.981195	0.821095
468	1.47529	0.851459	0.259904	1	0.981195	0.821095
469	1.47677	0.85218	0.258303	1	0.981195	0.821095
470	1.48729	0.852911	0.256701	1	0.981195	0.821095
471	1.48887	0.853653	0.2551	1	0.981195	0.821095
472	1.50071	0.854404	0.253498	1	0.981195	0.821095
473	1.50286	0.855166	0.251896	1	0.981195	0.821095
474	1.50296	0.853678	0.250337	1	0.981195	0.821095
475	1.50728	0.854442	0.248734	1	0.981195	0.821095
476	1.52582	0.852252	0.247189	1	0.981195	0.821095
477	1.52961	0.853012	0.245587	1	0.981195	0.821095
478	1.53083	0.850812	0.244042	1	0.981195	0.821095
479	1.53645	0.851568	0.24244	1	0.981195	0.821095
480	1.53978	0.852335	0.240837	1	0.981195	0.821095
481	1.54291	0.853113	0.239235	1	0.981195	0.821095
482	1.54563	0.853902	0.237632	1	0.981195	0.821095
483	1.5489	0.75761	0.23789	1	0.981195	0.821095
484	1.55127	0.758315	0.236289	1	0.981195	0.821095
485	1.55482	0.759031	0.234688	1	0.981195	0.821095
486	1.55816	0.759758	0.233087	1	0.981195	0.821095
487	1.56168	0.760496	0.231485	1	0.981195	0.821095
488	1.56441	0.761245	0.229883	1	0.981195	0.821095
489	1.56697	0.756302	0.228391	1	0.981195	0.821095
490	1.57057	0.757026	0.226789	1	0.981195	0.821095
491	1.57506	0.752045	0.225297	1	0.981195	0.821095
492	1.58802	0.752743	0.223696	1	0.981195	0.821095
493	1.60534	0.753451	0.222095	1	0.981195	0.821095
494	1.60544	0.75417	0.220494	1	0.981195	0.821095
495	1.60594	0.754901	0.218892	1	0.981195	0.821095
496	1.60937	0.755644	0.217291	1	0.981195	0.821095
497	1.61376	0.756399	0.215689	1	0.981195	0.821095
498	1.64837	0.757166	0.214087	1	0.981195	0.821095
499	1.66515	0.757946	0.212484	1	0.981195	0.821095
500	1.66599	0.758739	0.210881	1	0.981195	0.821095
501	1.66697	0.759545	0.209279	1	0.981195	0.821095
502	1.6743	0.760365	0.207675	1	0.981195	0.821095
503	1.67574	0.7612	0.206072	1	0.981195	0.821095
504	1.6969	0.762048	0.204468	1	0.981195	0.821095
505	1.69803	0.662982	0.204779	1	0.981195	0.821095
506	1.69925	0.658143	0.203285	1	0.981195	0.821095
507	1.7009	0.658825	0.201684	1	0.981195	0.821095
508	1.70337	0.659519	0.200083	1	0.981195	0.821095
509	1.7082	0.660226	0.198482	1	0.981195	0.821095
510	1.70976	0.660946	0.196881	1	0.981195	0.821095
511	1.71058	0.661679	0.195279	1	0.981195	0.821095
512	1.71307	0.662425	0.193678	1	0.981195	0.821095
513	1.71574	0.66116	0.192114	1	0.981195	0.821095
514	1.72887	0.659033	0.190568	1	0.981195	0.821095
515	1.7304	0.659764	0.188966	1	0.981195	0.821095
516	1.73132	0.660509	0.187364	1	0.981195	0.821095
517	1.73589	0.661268	0.185762	1	0.981195	0.821095
518	1.74165	0.662041	0.18416	1	0.981195	0.821095
519	1.74497	0.66283	0.182557	1	0.981195	0.821095
520	1.74861	0.663634	0.180954	1	0.981195	0.821095
521	1.75025	0.664453	0.179351	1	0.981195	0.821095
522	1.75441	0.665289	0.177748	1	0.981195	0.821095
523	1.76275	0.666142	0.176144	1	0.981195	0.821095
524	1.76733	0.667012	0.17454	1	0.981195	0.821095
525	1.76929	0.667899	0.172935	1	0.981195	0.821095
526	1.77909	0.668805	0.17133	1	0.981195	0.821095
527	1.78062	0.66973	0.169725	1	0.981195	0.821095
528	1.79447	0.670675	0.16812	1	0.981195	0.821095
529	1.7945	0.67164	0.166514	1	0.981195	0.821095
530	1.804	0.672625	0.164907	1	0.981195	0.821095
531	1.81442	0.673632	0.163301	1	0.981195	0.821095
532	1.82537	0.674662	0.161693	1	0.981195	0.821095
533	1.83378	0.675714	0.160086	1	0.981195	0.821095
534	1.83543	0.674237	0.158526	1	0.981195	0.821095
535	1.83824	0.571658	0.158905	1	0.981195	0.821095
536	1.84331	0.566315	0.15742	1	0.981195	0.821095
537	1.84367	0.567091	0.155818	1	0.981195	0.821095
538	1.84708	0.567884	0.154215	1	0.981195	0.821095
539	1.85812	0.568696	0.152612	1	0.981195	0.821095
540	1.85876	0.569527	0.151008	1	0.981195	0.821095
541	1.85943	0.570377	0.149405	1	0.981195	0.821095
542	1.86688	0.571248	0.1478	1	0.981195	0.821095
543	1.87461	0.572139	0.146196	1	0.981195	0.821095
544	1.87519	0.573052	0.144591	1	0.981195	0.821095
545	1.877	0.573988	0.142985	1	0.981195	0.821095
546	1.87986	0.573484	0.141408	1	0.981195	0.821095
547	1.88286	0.574443	0.139802	1	0.981195	0.821095
548	1.88929	0.575426	0.138195	1	0.981195	0.821095
549	1.90296	0.576435	0.136589	1	0.981195	0.821095
550	1.9081	0.57747	0.134981	1	0.981195	0.821095
551	1.9175	0.575639	0.133429	1	0.981195	0.821095
552	1.91758	0.576681	0.131821	1	0.981195	0.821095
553	1.9191	0.577751	0.130213	1	0.981195	0.821095
554	1.9299	0.571259	0.12875	1	0.981195	0.821095
555	1.94262	0.572272	0.127143	1	0.981195	0.821095
556	1.95217	0.573313	0.125536	1	0.981195	0.821095
557	1.9625	0.574383	0.123928	1	0.981195	0.821095
558	1.97136	0.477095	0.124205	1	0.981195	0.821095
559	1.98724	0.477999	0.1226	1	0.981195	0.821095
560	2.01408	0.47893	0.120995	1	0.981195	0.821095
561	2.02974	0.479888	0.119389	1	0.981195	0.821095
562	2.03993	0.480875	0.117783	1	0.981195	0.821095
563	2.04591	0.481892	0.116176	1	0.981195	0.821095
564	2.06358	0.482941	0.114568	1	0.981195	0.821095
565	2.06756	0.484024	0.11296	1	0.981195	0.821095
566	2.0719	0.485141	0.111351	1	0.981195	0.821095
567	2.07541	0.482791	0.109809	1	0.981195	0.821095
568	2.07667	0.48391	0.1082	1	0.981195	0.821095
569	2.08604	0.483086	0.106628	1	0.981195	0.821095
570	2.08867	0.484235	0.105018	1	0.981195	0.821095
571	2.1412	0.485425	0.103408	1	0.981195	0.821095
572	2.1622	0.486655	0.101797	1	0.981195	0.821095
573	2.17341	0.487929	0.100185	1	0.981195	0.821095
574	2.19376	0.489249	0.0985724	1	0.981195	0.821095
575	2.20515	0.490617	0.0969587	1	0.981195	0.821095
576	2.21872	0.492037	0.095344	1	0.981195	0.821095
577	2.22221	0.49351	0.0937283	1	0.981195	0.821095
578	2.25976	0.398309	0.0939654	1	0.981195	0.821095
579	2.26017	0.392086	0.0924972	1	0.981195	0.821095
580	2.26425	0.393291	0.0908866	1	0.981195	0.821095
581	2.30495	0.394544	0.0892751	1	0.981195	0.821095
582	2.3251	0.395851	0.0876625	1	0.981195	0.821095
583	2.35162	0.397212	0.086049	1	0.981195	0.821095
584	2.35282	0.398633	0.0844342	1	0.981195	0.821095
585	2.35945	0.400118	0.0828183	1	0.981195	0.821095
586	2.36839	0.40167	0.0812011	1	0.981195	0.821095
587	2.37374	0.403294	0.0795825	1	0.981195	0.821095
588	2.389	0.404996	0.0779624	1	0.981195	0.821095
589	2.40614	0.406781	0.0763407	1	0.981195	0.821095
590	2.42284	0.408656	0.0747172	1	0.981195	0.821095
591	2.44217	0.309452	0.075031	1	0.981195	0.821095
592	2.44541	0.311058	0.0734128	1	0.981195	0.821095
593	2.44751	0.312753	0.0717928	1	0.981195	0.821095
594	2.44938	0.310964	0.0702396	1	0.981195	0.821095
595	2.44965	0.312712	0.0686186	1	0.981195	0.821095
596	2.47025	0.314562	0.0669957	1	0.981195	0.821095
597	2.50102	0.198905	0.0676248	1	0.981195	0.821095
598	2.55832	0.19982	0.0660197	1	0.981195	0.821095
599	2.58705	0.200786	0.0644137	1	0.981195	0.821095
600	2.59024	0.196117	0.0629158	1	0.981195	0.821095
601	2.65017	0.197004	0.0613113	1	0.981195	0.821095
602	2.6527	0.197944	0.0597058	1	0.981195	0.821095
603	2.73172	0.198942	0.0580991	1	0.981195	0.821095
604	2.73371	0.193841	0.0566094	1	0.981195	0.821095
605	2.73823	0.194741	0.0550047	1	0.981195	0.821095
606	2.75356	0.195701	0.0533988	1	0.981195	0.821095
607	2.77455	0.196726	0.0517917	1	0.981195	0.821095
608	2.79213	0.194226	0.0502521	1	0.981195	0.821095
609	2.81526	0.195247	0.0486451	1	0.981195	0.821095
610	2.89043	0.196342	0.0470366	1	0.981195	0.821095
611	2.91625	0.197522	0.0454265	1	0.981195	0.821095
612	2.95596	0.19115	0.0439611	1	0.981195	0.821095
613	2.9567	0.19217	0.0423541	1	0.981195	0.821095
614	3.03388	0.185543	0.0408936	1	0.981195	0.821095
615	3.06984	0.186372	0.0392902	1	0.981195	0.821095
616	3.08874	0.187272	0.0376855	1	0.981195	0.821095
617	3.09704	0.188254	0.0360792	1	0.981195	0.821095
618	3.1026	0.18933	0.0344711	1	0.981195	0.821095
619	3.11069	0.190513	0.0328609	1	0.981195	0.821095
620	3.21484	0.191821	0.0312484	1	0.981195	0.821095
621	3.27782	0.193274	0.029633	1	0.981195	0.821095
622	3.29526	0.194899	0.0280144	1	0.981195	0.821095
623	3.42522	0.196726	0.0263919	1	0.981195	0.821095
624	3.52319	0.198796	0.0247648	1	0.981195	0.821095
625	3.53384	0.187752	0.0233889	1	0.981195	0.821095
626	3.61184	0.176708	0.0220131	1	0.981195	0.821095
627	3.63154	0.177497	0.0204105	1	0.981195	0.821095
628	3.68981	0.178407	0.0188056	1	0.981195	0.821095
629	3.69197	0.179469	0.0171978	1	0.981195	0.821095
630	3.77632	0.180724	0.0155862	1	0.981195	0.821095
631	3.78401	0.0911151	0.0157161	1	0.981195	0.821095
632	3.86978	0.0920354	0.014111	1	0.981195	0.821095
633	4.04613	0.0931859	0.0125014	1	0.981195	0.821095
634	4.121	0.094665	0.0108856	1	0.981195	0.821095
635	4.12123	0.0966372	0.00926033	1	0.981195	0.821095
636	4.31773	0.0993982	0.00761993	1	0.981195	0.821095
637	4.44402	0.0828319	0.00634994	1	0.981195	0.821095
638	4.72608	0.0828319	0.00476245	1	0.981195	0.821095
639	4.9687	0.0828319	0.00317497	1	0.981195	0.821095
640	4.99183	0.0828319	0.00158749	1	0.981195	0.821095
641	5.61005	0	0.00158749	1	0.981195	0.821095
642	7.58641	0	0	1	0.981195	0.821095
