# Supplementary material for: Exploration of prognostic genes and risk signature in breast cancer patients based on RNA binding proteins associated with ferroptosis
Source: Front Genet. 2023 Feb 24;14:1025163. doi: 10.3389/fgene.2023.1025163 (PMC9998954; doi:10.3389/fgene.2023.1025163)
Supplement: Supplementary file 7 [file DataSheet9.XLSX]

## Sheet: GSPT2
GSPT2
NAME	SIZE	ES	NES	NOM p-val	FDR q-val	FWER p-val	RANK AT MAX	LEADING EDGE
KEGG_LYSOSOME	121	0.22796	1.24948	0	0.196294	0.767	3905	tags=31%, list=20%, signal=38%
KEGG_GNRH_SIGNALING_PATHWAY	100	-0.40579	-1.29502	0.047379	0.172334	1	5973	tags=40%, list=31%, signal=58%
KEGG_CHRONIC_MYELOID_LEUKEMIA	73	-0.417517	-1.30883	0.0487047	0.156467	1	3381	tags=30%, list=18%, signal=36%
KEGG_TIGHT_JUNCTION	131	-0.402984	-1.32031	0.0261569	0.144189	1	6477	tags=45%, list=34%, signal=68%
KEGG_TOLL_LIKE_RECEPTOR_SIGNALING_PATHWAY	102	-0.416149	-1.33198	0.0282543	0.137689	1	4327	tags=32%, list=23%, signal=42%
KEGG_FC_EPSILON_RI_SIGNALING_PATHWAY	78	-0.424166	-1.32833	0.0411946	0.137318	1	6078	tags=49%, list=32%, signal=71%
KEGG_VEGF_SIGNALING_PATHWAY	75	-0.428658	-1.34673	0.0451282	0.125716	1	3349	tags=28%, list=18%, signal=34%
KEGG_GLIOMA	65	-0.438264	-1.35746	0.046729	0.118867	0.999	3725	tags=31%, list=20%, signal=38%
KEGG_PHOSPHATIDYLINOSITOL_SIGNALING_SYSTEM	76	-0.434892	-1.39106	0.0237849	0.0920738	0.999	3524	tags=33%, list=18%, signal=40%
KEGG_ARGININE_AND_PROLINE_METABOLISM	54	0.305107	1.39603	0	0.0918035	0.47	2866	tags=33%, list=15%, signal=39%
KEGG_RENAL_CELL_CARCINOMA	70	-0.446616	-1.40374	0.0237849	0.0830641	0.997	3327	tags=27%, list=17%, signal=33%
KEGG_ALZHEIMERS_DISEASE	157	0.282062	1.43193	0	0.0813107	0.393	4518	tags=50%, list=24%, signal=65%
KEGG_GLUTATHIONE_METABOLISM	49	0.322199	1.42601	0.0377359	0.081118	0.404	2699	tags=35%, list=14%, signal=40%
KEGG_NEUROTROPHIN_SIGNALING_PATHWAY	126	-0.434118	-1.40994	0.00605449	0.0795011	0.995	5982	tags=43%, list=31%, signal=62%
KEGG_ADIPOCYTOKINE_SIGNALING_PATHWAY	67	-0.45462	-1.41514	0.017562	0.0773086	0.993	5946	tags=49%, list=31%, signal=71%
KEGG_MELANOMA	71	-0.452997	-1.42543	0.0144033	0.072677	0.987	2572	tags=28%, list=14%, signal=32%
KEGG_ADHERENS_JUNCTION	73	-0.45516	-1.42496	0.02079	0.0714849	0.988	5476	tags=44%, list=29%, signal=61%
KEGG_REGULATION_OF_ACTIN_CYTOSKELETON	212	-0.432012	-1.44807	0.002002	0.0605341	0.971	5872	tags=43%, list=31%, signal=61%
KEGG_GRAFT_VERSUS_HOST_DISEASE	19	-0.563743	-1.45454	0.0444965	0.0575174	0.96	5778	tags=58%, list=30%, signal=83%
KEGG_NEUROACTIVE_LIGAND_RECEPTOR_INTERACTION	270	-0.436932	-1.46815	0	0.0518376	0.938	6147	tags=43%, list=32%, signal=63%
KEGG_MAPK_SIGNALING_PATHWAY	266	-0.435854	-1.46597	0	0.0518339	0.942	5385	tags=40%, list=28%, signal=55%
KEGG_SMALL_CELL_LUNG_CANCER	84	-0.462731	-1.4749	0.00514933	0.0495363	0.925	4613	tags=43%, list=24%, signal=56%
KEGG_ERBB_SIGNALING_PATHWAY	87	-0.475529	-1.49463	0.00305499	0.0406634	0.872	4165	tags=37%, list=22%, signal=47%
KEGG_OOCYTE_MEIOSIS	112	0.306203	1.54731	0	0.0401455	0.206	993	tags=17%, list=5%, signal=18%
KEGG_NOTCH_SIGNALING_PATHWAY	47	-0.506193	-1.50299	0.00952381	0.0381403	0.85	4544	tags=34%, list=24%, signal=45%
KEGG_ACUTE_MYELOID_LEUKEMIA	57	-0.498652	-1.50843	0.00520291	0.0367719	0.835	3327	tags=33%, list=17%, signal=40%
KEGG_NATURAL_KILLER_CELL_MEDIATED_CYTOTOXICITY	127	-0.467928	-1.5285	0.00100908	0.0294208	0.76	3600	tags=33%, list=19%, signal=41%
KEGG_WNT_SIGNALING_PATHWAY	150	-0.464746	-1.53158	0	0.0289708	0.739	4469	tags=37%, list=23%, signal=48%
KEGG_HUNTINGTONS_DISEASE	172	0.341027	1.61065	0	0.0267339	0.137	4793	tags=51%, list=25%, signal=68%
KEGG_FC_GAMMA_R_MEDIATED_PHAGOCYTOSIS	96	-0.480953	-1.54594	0.00101833	0.0261296	0.666	3524	tags=34%, list=18%, signal=42%
KEGG_PENTOSE_AND_GLUCURONATE_INTERCONVERSIONS	28	0.405964	1.60845	0.00793651	0.0260693	0.139	4652	tags=50%, list=24%, signal=66%
KEGG_GLYCOSAMINOGLYCAN_BIOSYNTHESIS_CHONDROITIN_SULFATE	22	-0.591296	-1.54472	0.0150115	0.0257943	0.674	5453	tags=64%, list=29%, signal=89%
KEGG_NOD_LIKE_RECEPTOR_SIGNALING_PATHWAY	62	-0.500839	-1.55499	0.00207684	0.0253129	0.626	4291	tags=39%, list=23%, signal=50%
KEGG_PRION_DISEASES	35	-0.538415	-1.55179	0.00994475	0.0252949	0.637	1783	tags=29%, list=9%, signal=31%
KEGG_MELANOGENESIS	101	-0.474795	-1.54424	0	0.0252358	0.679	4400	tags=37%, list=23%, signal=47%
KEGG_ALLOGRAFT_REJECTION	17	-0.620644	-1.56184	0.0230024	0.02492	0.6	5778	tags=76%, list=30%, signal=110%
KEGG_APOPTOSIS	87	-0.487985	-1.56133	0	0.0242409	0.603	4241	tags=37%, list=22%, signal=47%
KEGG_PATHWAYS_IN_CANCER	324	-0.46266	-1.56836	0	0.0235765	0.569	4715	tags=40%, list=25%, signal=52%
KEGG_AMINOACYL_TRNA_BIOSYNTHESIS	41	0.385678	1.64977	0	0.0216691	0.107	5616	tags=63%, list=29%, signal=90%
KEGG_PYRIMIDINE_METABOLISM	96	0.345105	1.67228	0	0.020511	0.098	3843	tags=42%, list=20%, signal=52%
KEGG_VASCULAR_SMOOTH_MUSCLE_CONTRACTION	114	-0.490697	-1.58636	0	0.019291	0.489	4979	tags=40%, list=26%, signal=54%
KEGG_ASCORBATE_AND_ALDARATE_METABOLISM	25	0.462699	1.69741	0.00847458	0.0170152	0.081	4696	tags=52%, list=25%, signal=69%
KEGG_LEUKOCYTE_TRANSENDOTHELIAL_MIGRATION	115	-0.496051	-1.6168	0	0.0146874	0.366	5396	tags=50%, list=28%, signal=69%
KEGG_TGF_BETA_SIGNALING_PATHWAY	85	-0.505995	-1.6159	0	0.0143678	0.371	4715	tags=46%, list=25%, signal=61%
KEGG_CALCIUM_SIGNALING_PATHWAY	177	-0.487447	-1.62342	0	0.0141321	0.329	4466	tags=41%, list=23%, signal=53%
KEGG_DORSO_VENTRAL_AXIS_FORMATION	24	-0.6076	-1.62247	0.00350058	0.0136503	0.331	1731	tags=38%, list=9%, signal=41%
KEGG_VIRAL_MYOCARDITIS	50	-0.543537	-1.63567	0.00215285	0.0129094	0.28	4279	tags=40%, list=22%, signal=51%
KEGG_ARRHYTHMOGENIC_RIGHT_VENTRICULAR_CARDIOMYOPATHY_ARVC	74	-0.519552	-1.6326	0.0010352	0.0129038	0.294	3960	tags=41%, list=21%, signal=51%
KEGG_AXON_GUIDANCE	129	-0.502587	-1.65464	0	0.0116094	0.223	4025	tags=38%, list=21%, signal=48%
KEGG_B_CELL_RECEPTOR_SIGNALING_PATHWAY	75	-0.525696	-1.65372	0.00102354	0.0110882	0.224	4105	tags=43%, list=22%, signal=54%
KEGG_GLYCOSPHINGOLIPID_BIOSYNTHESIS_LACTO_AND_NEOLACTO_SERIES	26	-0.611425	-1.66743	0.00228571	0.0106953	0.186	3595	tags=38%, list=19%, signal=47%
KEGG_HYPERTROPHIC_CARDIOMYOPATHY_HCM	83	-0.523373	-1.6622	0	0.0106869	0.197	4504	tags=43%, list=24%, signal=57%
KEGG_HEDGEHOG_SIGNALING_PATHWAY	56	-0.543844	-1.65346	0	0.0105827	0.226	4389	tags=43%, list=23%, signal=56%
KEGG_T_CELL_RECEPTOR_SIGNALING_PATHWAY	108	-0.518514	-1.67754	0	0.0101146	0.168	5734	tags=54%, list=30%, signal=76%
KEGG_BASAL_CELL_CARCINOMA	55	-0.551881	-1.69245	0	0.00891738	0.141	4163	tags=45%, list=22%, signal=58%
KEGG_PEROXISOME	78	0.366744	1.80371	0	0.00861944	0.04	4354	tags=53%, list=23%, signal=68%
KEGG_FRUCTOSE_AND_MANNOSE_METABOLISM	33	0.439011	1.81014	0.0114943	0.00837573	0.037	2747	tags=45%, list=14%, signal=53%
KEGG_DILATED_CARDIOMYOPATHY	90	-0.529443	-1.70698	0	0.00822015	0.114	4241	tags=41%, list=22%, signal=53%
KEGG_JAK_STAT_SIGNALING_PATHWAY	155	-0.515556	-1.70618	0	0.00784272	0.117	5893	tags=54%, list=31%, signal=78%
KEGG_CHEMOKINE_SIGNALING_PATHWAY	187	-0.520876	-1.73349	0	0.00653108	0.076	4410	tags=44%, list=23%, signal=56%
KEGG_CITRATE_CYCLE_TCA_CYCLE	30	0.464195	1.85023	0	0.00650272	0.026	5161	tags=73%, list=27%, signal=100%
KEGG_AMINO_SUGAR_AND_NUCLEOTIDE_SUGAR_METABOLISM	43	0.435982	1.84814	0.0113636	0.00635178	0.027	2677	tags=37%, list=14%, signal=43%
KEGG_LEISHMANIA_INFECTION	58	-0.563136	-1.72719	0	0.00632811	0.079	5534	tags=59%, list=29%, signal=82%
KEGG_INTESTINAL_IMMUNE_NETWORK_FOR_IGA_PRODUCTION	34	-0.61514	-1.75502	0	0.00546534	0.057	3650	tags=56%, list=19%, signal=69%
KEGG_GLYCOSYLPHOSPHATIDYLINOSITOL_GPI_ANCHOR_BIOSYNTHESIS	24	0.525407	1.92131	0	0.00465078	0.016	1751	tags=42%, list=9%, signal=46%
KEGG_SYSTEMIC_LUPUS_ERYTHEMATOSUS	116	0.383291	1.94873	0	0.00441613	0.014	2797	tags=39%, list=15%, signal=45%
KEGG_FOCAL_ADHESION	199	-0.532419	-1.77143	0	0.00440356	0.04	4556	tags=46%, list=24%, signal=60%
KEGG_BIOSYNTHESIS_OF_UNSATURATED_FATTY_ACIDS	22	0.528267	1.91239	0	0.0043601	0.016	3474	tags=59%, list=18%, signal=72%
KEGG_PROTEIN_EXPORT	23	0.529371	1.97432	0.00666667	0.00406302	0.012	6138	tags=74%, list=32%, signal=109%
KEGG_MISMATCH_REPAIR	23	0.538231	1.97974	0.00694444	0.00355843	0.01	4089	tags=52%, list=21%, signal=66%
KEGG_NUCLEOTIDE_EXCISION_REPAIR	44	0.456	2.03927	0	0.00253742	0.006	2912	tags=41%, list=15%, signal=48%
KEGG_COMPLEMENT_AND_COAGULATION_CASCADES	69	-0.587144	-1.83598	0	0.00237855	0.019	3115	tags=39%, list=16%, signal=47%
KEGG_HOMOLOGOUS_RECOMBINATION	28	0.510593	2.02112	0	0.00230674	0.006	3392	tags=46%, list=18%, signal=56%
KEGG_TERPENOID_BACKBONE_BIOSYNTHESIS	15	0.697071	2.19196	0	0.00107169	0.002	4532	tags=67%, list=24%, signal=87%
KEGG_ECM_RECEPTOR_INTERACTION	83	-0.591508	-1.88218	0	0.000938299	0.005	5571	tags=67%, list=29%, signal=95%
KEGG_CELL_CYCLE	124	0.385193	2.17829	0	0.000918592	0.002	2263	tags=33%, list=12%, signal=37%
KEGG_STEROID_BIOSYNTHESIS	17	0.64673	2.1601	0	0.000803768	0.002	2666	tags=65%, list=14%, signal=75%
KEGG_CELL_ADHESION_MOLECULES_CAMS	112	-0.584352	-1.87551	0	0.000750639	0.005	4504	tags=62%, list=24%, signal=80%
KEGG_BASE_EXCISION_REPAIR	33	0.5301	2.152	0	0.000714461	0.002	3199	tags=52%, list=17%, signal=62%
KEGG_HEMATOPOIETIC_CELL_LINEAGE	81	-0.648946	-2.05473	0	0	0	4259	tags=67%, list=22%, signal=85%
KEGG_PRIMARY_IMMUNODEFICIENCY	35	-0.689973	-1.98748	0	0	0	3405	tags=63%, list=18%, signal=76%
KEGG_CYTOKINE_CYTOKINE_RECEPTOR_INTERACTION	262	-0.580873	-1.95624	0	0	0	4323	tags=53%, list=23%, signal=68%
KEGG_OXIDATIVE_PHOSPHORYLATION	116	0.589573	3.08106	0	0	0	5241	tags=79%, list=28%, signal=109%
KEGG_PROTEASOME	44	0.645612	2.80811	0	0	0	4299	tags=70%, list=23%, signal=91%
KEGG_DNA_REPLICATION	36	0.621421	2.51627	0	0	0	4295	tags=67%, list=23%, signal=86%
KEGG_PARKINSONS_DISEASE	113	0.44443	2.3246	0	0	0	4793	tags=65%, list=25%, signal=86%
KEGG_PORPHYRIN_AND_CHLOROPHYLL_METABOLISM	41	0.528714	2.29556	0	0	0	4807	tags=56%, list=25%, signal=75%

## Sheet: RNASE1
NAME	SIZE	ES	NES	NOM p-val	FDR q-val	FWER p-val	RANK AT MAX	LEADING EDGE
KEGG_NUCLEOTIDE_EXCISION_REPAIR	44	0.39698	1.5078	0.0275229	0.380303	0.695	5960	tags=43%, list=31%, signal=63%
KEGG_PEROXISOME	78	0.356398	1.47505	0.00706714	0.327997	0.785	3883	tags=35%, list=20%, signal=43%
KEGG_UBIQUITIN_MEDIATED_PROTEOLYSIS	134	0.289142	1.34791	0.0285714	0.327777	0.98	6751	tags=54%, list=35%, signal=83%
KEGG_MAPK_SIGNALING_PATHWAY	266	-0.3245	-1.37939	0.00932401	0.151141	1	3611	tags=28%, list=19%, signal=34%
KEGG_EPITHELIAL_CELL_SIGNALING_IN_HELICOBACTER_PYLORI_INFECTION	68	-0.386345	-1.40765	0.0423497	0.123927	0.998	3478	tags=32%, list=18%, signal=39%
KEGG_AXON_GUIDANCE	129	-0.354622	-1.41036	0.0226986	0.123656	0.998	2532	tags=23%, list=13%, signal=27%
KEGG_GLIOMA	65	-0.394086	-1.4144	0.0431154	0.122307	0.998	2897	tags=26%, list=15%, signal=31%
KEGG_ADIPOCYTOKINE_SIGNALING_PATHWAY	67	-0.39645	-1.43635	0.0362622	0.105672	0.994	3107	tags=31%, list=16%, signal=37%
KEGG_GLYCOLYSIS_GLUCONEOGENESIS	61	-0.408685	-1.44203	0.0327169	0.10335	0.991	5184	tags=43%, list=27%, signal=58%
KEGG_PATHWAYS_IN_CANCER	324	-0.336211	-1.44679	0.00111607	0.102139	0.989	4160	tags=31%, list=22%, signal=39%
KEGG_CALCIUM_SIGNALING_PATHWAY	177	-0.359222	-1.46181	0.00618047	0.0923623	0.983	4310	tags=33%, list=23%, signal=42%
KEGG_RIBOSOME	87	-0.396482	-1.48264	0.0141044	0.0815953	0.968	8229	tags=60%, list=43%, signal=105%
KEGG_ALDOSTERONE_REGULATED_SODIUM_REABSORPTION	42	-0.446011	-1.48214	0.042879	0.0801777	0.971	1531	tags=21%, list=8%, signal=23%
KEGG_RIG_I_LIKE_RECEPTOR_SIGNALING_PATHWAY	71	-0.420499	-1.51563	0.0220264	0.0628078	0.918	3326	tags=30%, list=17%, signal=36%
KEGG_REGULATION_OF_ACTIN_CYTOSKELETON	212	-0.37365	-1.56511	0.00238949	0.0407414	0.784	3819	tags=26%, list=20%, signal=32%
KEGG_GLYCOSPHINGOLIPID_BIOSYNTHESIS_LACTO_AND_NEOLACTO_SERIES	26	-0.55479	-1.61007	0.00972447	0.0276195	0.649	4263	tags=50%, list=22%, signal=64%
KEGG_GALACTOSE_METABOLISM	26	-0.54132	-1.61322	0.0175719	0.027196	0.634	1802	tags=23%, list=9%, signal=25%
KEGG_VEGF_SIGNALING_PATHWAY	75	-0.440112	-1.62266	0.00972222	0.0253336	0.601	2448	tags=24%, list=13%, signal=27%
KEGG_PROTEASOME	44	-0.49899	-1.67772	0.00730994	0.0143626	0.399	7156	tags=66%, list=38%, signal=105%
KEGG_GLYCOSAMINOGLYCAN_DEGRADATION	21	-0.590701	-1.68049	0.00649351	0.0142527	0.389	2826	tags=38%, list=15%, signal=45%
KEGG_ARACHIDONIC_ACID_METABOLISM	57	-0.490032	-1.69828	0.0030349	0.0125249	0.338	2775	tags=32%, list=15%, signal=37%
KEGG_GLYCOSPHINGOLIPID_BIOSYNTHESIS_GANGLIO_SERIES	15	-0.639508	-1.70066	0.0128617	0.0125213	0.33	3946	tags=60%, list=21%, signal=76%
KEGG_LYSOSOME	121	-0.432464	-1.6965	0	0.012469	0.342	4123	tags=40%, list=22%, signal=50%
KEGG_TRYPTOPHAN_METABOLISM	40	-0.514307	-1.71094	0.00777605	0.0117824	0.306	3161	tags=35%, list=17%, signal=42%
KEGG_PPAR_SIGNALING_PATHWAY	69	-0.475685	-1.72258	0.00141643	0.010459	0.268	3516	tags=38%, list=18%, signal=46%
KEGG_NEUROACTIVE_LIGAND_RECEPTOR_INTERACTION	270	-0.411653	-1.75232	0	0.00770531	0.193	5301	tags=41%, list=28%, signal=56%
KEGG_FOCAL_ADHESION	199	-0.416858	-1.75013	0	0.00764603	0.196	4564	tags=42%, list=24%, signal=54%
KEGG_PATHOGENIC_ESCHERICHIA_COLI_INFECTION	55	-0.507462	-1.76118	0	0.00727509	0.178	1531	tags=20%, list=8%, signal=22%
KEGG_APOPTOSIS	87	-0.477211	-1.79272	0	0.00495983	0.124	3479	tags=37%, list=18%, signal=45%
KEGG_FC_EPSILON_RI_SIGNALING_PATHWAY	78	-0.490531	-1.79758	0.00136054	0.00461953	0.111	2090	tags=29%, list=11%, signal=33%
KEGG_GLYCOSAMINOGLYCAN_BIOSYNTHESIS_CHONDROITIN_SULFATE	22	-0.648774	-1.83746	0.00163399	0.00306866	0.072	2035	tags=36%, list=11%, signal=41%
KEGG_ASTHMA	16	-0.70416	-1.89963	0	0.00120104	0.027	1863	tags=44%, list=10%, signal=48%
KEGG_CYTOSOLIC_DNA_SENSING_PATHWAY	54	-0.578907	-1.97363	0	0.00032267	0.007	2252	tags=30%, list=12%, signal=34%
KEGG_PRION_DISEASES	35	-0.628153	-2.01264	0	0.00019015	0.004	2472	tags=37%, list=13%, signal=43%
KEGG_VIRAL_MYOCARDITIS	50	-0.602461	-2.04764	0	0.000149234	0.003	1381	tags=24%, list=7%, signal=26%
KEGG_ECM_RECEPTOR_INTERACTION	83	-0.564177	-2.0969	0	0.000105983	0.002	4527	tags=57%, list=24%, signal=74%
KEGG_TYPE_I_DIABETES_MELLITUS	23	-0.749115	-2.13448	0	5.75221e-05	0.001	2759	tags=65%, list=14%, signal=76%
KEGG_CYTOKINE_CYTOKINE_RECEPTOR_INTERACTION	262	-0.691672	-2.94532	0	0	0	2759	tags=55%, list=14%, signal=63%
KEGG_PRIMARY_IMMUNODEFICIENCY	35	-0.845979	-2.67845	0	0	0	1295	tags=66%, list=7%, signal=70%
KEGG_HEMATOPOIETIC_CELL_LINEAGE	81	-0.729008	-2.64726	0	0	0	2530	tags=60%, list=13%, signal=69%
KEGG_NATURAL_KILLER_CELL_MEDIATED_CYTOTOXICITY	127	-0.671029	-2.63425	0	0	0	2574	tags=46%, list=14%, signal=52%
KEGG_CHEMOKINE_SIGNALING_PATHWAY	187	-0.629743	-2.62169	0	0	0	2865	tags=45%, list=15%, signal=52%
KEGG_INTESTINAL_IMMUNE_NETWORK_FOR_IGA_PRODUCTION	34	-0.794627	-2.54996	0	0	0	2751	tags=71%, list=14%, signal=82%
KEGG_LEISHMANIA_INFECTION	58	-0.720881	-2.52553	0	0	0	2759	tags=55%, list=14%, signal=64%
KEGG_CELL_ADHESION_MOLECULES_CAMS	112	-0.629051	-2.43923	0	0	0	3405	tags=52%, list=18%, signal=63%
KEGG_AUTOIMMUNE_THYROID_DISEASE	32	-0.772385	-2.42196	0	0	0	1216	tags=38%, list=6%, signal=40%
KEGG_TOLL_LIKE_RECEPTOR_SIGNALING_PATHWAY	102	-0.624344	-2.39144	0	0	0	2759	tags=41%, list=14%, signal=48%
KEGG_GRAFT_VERSUS_HOST_DISEASE	19	-0.855359	-2.33548	0	0	0	2574	tags=95%, list=14%, signal=109%
KEGG_ALLOGRAFT_REJECTION	17	-0.849474	-2.32927	0	0	0	2105	tags=82%, list=11%, signal=93%
KEGG_COMPLEMENT_AND_COAGULATION_CASCADES	69	-0.634879	-2.31052	0	0	0	2426	tags=38%, list=13%, signal=43%
KEGG_NOD_LIKE_RECEPTOR_SIGNALING_PATHWAY	62	-0.650323	-2.30757	0	0	0	2754	tags=50%, list=14%, signal=58%
KEGG_B_CELL_RECEPTOR_SIGNALING_PATHWAY	75	-0.624529	-2.30076	0	0	0	2448	tags=39%, list=13%, signal=44%
KEGG_T_CELL_RECEPTOR_SIGNALING_PATHWAY	108	-0.582782	-2.23321	0	0	0	2448	tags=37%, list=13%, signal=42%
KEGG_FC_GAMMA_R_MEDIATED_PHAGOCYTOSIS	96	-0.581509	-2.23248	0	0	0	2217	tags=33%, list=12%, signal=38%
KEGG_LEUKOCYTE_TRANSENDOTHELIAL_MIGRATION	115	-0.577701	-2.22566	0	0	0	2094	tags=34%, list=11%, signal=38%
KEGG_JAK_STAT_SIGNALING_PATHWAY	155	-0.543864	-2.2139	0	0	0	2274	tags=35%, list=12%, signal=40%
KEGG_ANTIGEN_PROCESSING_AND_PRESENTATION	63	-0.608142	-2.18417	0	0	0	2574	tags=35%, list=14%, signal=40%
KEGG_SYSTEMIC_LUPUS_ERYTHEMATOSUS	116	-0.551556	-2.16475	0	0	0	1237	tags=18%, list=6%, signal=19%
KEGG_GLYCOSYLPHOSPHATIDYLINOSITOL_GPI_ANCHOR_BIOSYNTHESIS	24	0.679176	2.21962	0	0	0	4553	tags=71%, list=24%, signal=93%

## Sheet: SAMDA4
NAME	SIZE	ES	NES	NOM p-val	FDR q-val	FWER p-val	RANK AT MAX	LEADING EDGE
KEGG_OOCYTE_MEIOSIS	112	0.226138	1.16749	0.037037	0.321245	0.968	3292	tags=27%, list=17%, signal=32%
KEGG_PEROXISOME	78	0.293559	1.4267	0	0.086718	0.531	5140	tags=44%, list=27%, signal=59%
KEGG_ERBB_SIGNALING_PATHWAY	87	-0.424081	-1.40224	0.028481	0.0791725	0.999	3931	tags=32%, list=21%, signal=40%
KEGG_NON_SMALL_CELL_LUNG_CANCER	54	-0.442994	-1.40743	0.0362239	0.0765996	0.999	3824	tags=33%, list=20%, signal=42%
KEGG_TIGHT_JUNCTION	131	-0.412333	-1.4147	0.00918367	0.0728202	0.998	4884	tags=37%, list=26%, signal=50%
KEGG_MTOR_SIGNALING_PATHWAY	52	-0.458504	-1.42775	0.0379888	0.0668426	0.997	2100	tags=25%, list=11%, signal=28%
KEGG_NEUROTROPHIN_SIGNALING_PATHWAY	126	-0.418982	-1.43512	0.011259	0.0631919	0.994	5926	tags=41%, list=31%, signal=60%
KEGG_CHRONIC_MYELOID_LEUKEMIA	73	-0.44137	-1.43885	0.0224359	0.0620573	0.993	2883	tags=27%, list=15%, signal=32%
KEGG_PATHOGENIC_ESCHERICHIA_COLI_INFECTION	55	-0.46236	-1.45913	0.0270563	0.052378	0.983	4779	tags=36%, list=25%, signal=48%
KEGG_PROSTATE_CANCER	88	-0.442687	-1.46681	0.0115789	0.0494678	0.969	4917	tags=40%, list=26%, signal=53%
KEGG_ACUTE_MYELOID_LEUKEMIA	57	-0.470522	-1.47766	0.0211111	0.0453401	0.956	3004	tags=35%, list=16%, signal=42%
KEGG_PANCREATIC_CANCER	70	-0.4599	-1.48225	0.0105932	0.0449176	0.947	4398	tags=36%, list=23%, signal=46%
KEGG_GLYCOSPHINGOLIPID_BIOSYNTHESIS_LACTO_AND_NEOLACTO_SERIES	26	-0.535009	-1.48128	0.035545	0.044502	0.95	5149	tags=58%, list=27%, signal=79%
KEGG_NEUROACTIVE_LIGAND_RECEPTOR_INTERACTION	270	-0.422975	-1.48852	0	0.0428284	0.938	5511	tags=38%, list=29%, signal=53%
KEGG_PPAR_SIGNALING_PATHWAY	69	-0.461285	-1.49653	0.00536481	0.0399001	0.925	4726	tags=39%, list=25%, signal=52%
KEGG_GNRH_SIGNALING_PATHWAY	100	-0.446203	-1.50305	0.00207469	0.0377871	0.915	4917	tags=37%, list=26%, signal=50%
KEGG_VEGF_SIGNALING_PATHWAY	75	-0.461965	-1.51014	0.00947368	0.0363434	0.892	2759	tags=28%, list=14%, signal=33%
KEGG_WNT_SIGNALING_PATHWAY	150	-0.440868	-1.50944	0	0.0359536	0.896	6469	tags=51%, list=34%, signal=77%
KEGG_ADIPOCYTOKINE_SIGNALING_PATHWAY	67	-0.47652	-1.53052	0.00969828	0.0296847	0.834	2750	tags=28%, list=14%, signal=33%
KEGG_MAPK_SIGNALING_PATHWAY	266	-0.437168	-1.53305	0	0.029346	0.826	3693	tags=31%, list=19%, signal=38%
KEGG_PHOSPHATIDYLINOSITOL_SIGNALING_SYSTEM	76	-0.478578	-1.5517	0.00530223	0.0244486	0.763	2714	tags=29%, list=14%, signal=34%
KEGG_TYPE_I_DIABETES_MELLITUS	23	-0.569844	-1.56066	0.02133	0.0227837	0.727	4061	tags=57%, list=21%, signal=72%
KEGG_GLIOMA	65	-0.49003	-1.56303	0.00641711	0.0226381	0.72	1570	tags=25%, list=8%, signal=27%
KEGG_RENAL_CELL_CARCINOMA	70	-0.481617	-1.56761	0.0031679	0.0219766	0.707	4719	tags=44%, list=25%, signal=59%
KEGG_FC_EPSILON_RI_SIGNALING_PATHWAY	78	-0.480432	-1.57099	0.00423729	0.0216456	0.691	5077	tags=46%, list=27%, signal=63%
KEGG_COLORECTAL_CANCER	62	-0.498572	-1.57547	0.00108225	0.0211227	0.672	2560	tags=27%, list=13%, signal=32%
KEGG_MELANOGENESIS	101	-0.468999	-1.57755	0.00208986	0.0210807	0.665	6251	tags=50%, list=33%, signal=75%
KEGG_O_GLYCAN_BIOSYNTHESIS	30	-0.556111	-1.58747	0.0117233	0.01914	0.621	4847	tags=50%, list=25%, signal=67%
KEGG_DORSO_VENTRAL_AXIS_FORMATION	24	-0.574132	-1.60423	0.0169082	0.016065	0.551	4964	tags=67%, list=26%, signal=90%
KEGG_PRION_DISEASES	35	-0.546511	-1.60916	0.0116686	0.0155432	0.54	3750	tags=43%, list=20%, signal=53%
KEGG_ALZHEIMERS_DISEASE	157	0.321028	1.69491	0	0.0154522	0.121	4080	tags=46%, list=21%, signal=58%
KEGG_ADHERENS_JUNCTION	73	-0.499842	-1.62578	0	0.0131699	0.466	3569	tags=37%, list=19%, signal=45%
KEGG_HEDGEHOG_SIGNALING_PATHWAY	56	-0.517154	-1.63406	0.00110254	0.012134	0.432	3942	tags=36%, list=21%, signal=45%
KEGG_RNA_DEGRADATION	57	0.390063	1.73671	0	0.0118617	0.087	3934	tags=42%, list=21%, signal=53%
KEGG_CELL_CYCLE	124	0.338051	1.75999	0	0.0106701	0.075	3352	tags=39%, list=18%, signal=47%
KEGG_GLYCOSAMINOGLYCAN_BIOSYNTHESIS_CHONDROITIN_SULFATE	22	-0.627701	-1.67256	0.00373134	0.00775305	0.283	2812	tags=45%, list=15%, signal=53%
KEGG_ASTHMA	16	-0.652794	-1.67067	0.00518135	0.00775199	0.292	4749	tags=69%, list=25%, signal=92%
KEGG_BASAL_CELL_CARCINOMA	55	-0.531666	-1.67983	0	0.00737236	0.264	6209	tags=60%, list=33%, signal=89%
KEGG_GAP_JUNCTION	89	-0.516712	-1.69607	0	0.00594957	0.221	2702	tags=30%, list=14%, signal=35%
KEGG_PYRIMIDINE_METABOLISM	96	0.389146	1.86347	0	0.00590801	0.04	4097	tags=47%, list=22%, signal=59%
KEGG_SMALL_CELL_LUNG_CANCER	84	-0.51676	-1.70336	0	0.00539649	0.195	3275	tags=38%, list=17%, signal=46%
KEGG_GLYCOSYLPHOSPHATIDYLINOSITOL_GPI_ANCHOR_BIOSYNTHESIS	24	0.52233	1.88506	0	0.00493609	0.032	4032	tags=58%, list=21%, signal=74%
KEGG_RNA_POLYMERASE	28	0.484639	1.89902	0	0.0049	0.029	3979	tags=46%, list=21%, signal=59%
KEGG_AMINOACYL_TRNA_BIOSYNTHESIS	41	0.465404	1.95818	0	0.00328908	0.018	5641	tags=51%, list=30%, signal=73%
KEGG_MELANOMA	71	-0.541794	-1.73581	0	0.00321384	0.118	1386	tags=28%, list=7%, signal=30%
KEGG_GRAFT_VERSUS_HOST_DISEASE	19	-0.676302	-1.74321	0.00518807	0.00302421	0.107	4103	tags=68%, list=22%, signal=87%
KEGG_PATHWAYS_IN_CANCER	324	-0.49367	-1.74925	0	0.00280256	0.095	3677	tags=36%, list=19%, signal=44%
KEGG_AXON_GUIDANCE	129	-0.512998	-1.74805	0	0.00279564	0.098	3608	tags=40%, list=19%, signal=48%
KEGG_REGULATION_OF_ACTIN_CYTOSKELETON	212	-0.505213	-1.75971	0	0.00257777	0.085	3692	tags=39%, list=19%, signal=47%
KEGG_CALCIUM_SIGNALING_PATHWAY	177	-0.519837	-1.79192	0	0.00157053	0.051	3244	tags=35%, list=17%, signal=42%
KEGG_AUTOIMMUNE_THYROID_DISEASE	32	-0.622914	-1.80504	0.00117233	0.00128708	0.041	4181	tags=47%, list=22%, signal=60%
KEGG_PROTEIN_EXPORT	23	0.588434	2.11115	0.00568182	0.00118464	0.007	5410	tags=61%, list=28%, signal=85%
KEGG_MISMATCH_REPAIR	23	0.615325	2.13969	0	0.00103779	0.006	4097	tags=52%, list=22%, signal=66%
KEGG_NUCLEOTIDE_EXCISION_REPAIR	44	0.571438	2.29885	0	0.000979956	0.004	4097	tags=45%, list=22%, signal=58%
KEGG_VASCULAR_SMOOTH_MUSCLE_CONTRACTION	114	-0.538107	-1.82371	0	0.000942656	0.029	2979	tags=33%, list=16%, signal=39%
KEGG_PROTEASOME	44	0.544258	2.29602	0	0.000871072	0.004	4779	tags=64%, list=25%, signal=85%
KEGG_HOMOLOGOUS_RECOMBINATION	28	0.615846	2.28155	0	0.000783965	0.004	2888	tags=50%, list=15%, signal=59%
KEGG_APOPTOSIS	87	-0.551225	-1.84096	0	0.000677108	0.02	2791	tags=34%, list=15%, signal=40%
KEGG_NATURAL_KILLER_CELL_MEDIATED_CYTOTOXICITY	127	-0.548736	-1.84954	0	0.000600107	0.017	4103	tags=45%, list=22%, signal=57%
KEGG_ARRHYTHMOGENIC_RIGHT_VENTRICULAR_CARDIOMYOPATHY_ARVC	74	-0.574606	-1.86252	0	0.000478479	0.013	2995	tags=43%, list=16%, signal=51%
KEGG_FC_GAMMA_R_MEDIATED_PHAGOCYTOSIS	96	-0.562941	-1.87828	0	0.000423189	0.011	2648	tags=39%, list=14%, signal=45%
KEGG_TOLL_LIKE_RECEPTOR_SIGNALING_PATHWAY	102	-0.566376	-1.88547	0	0.000402091	0.01	4990	tags=52%, list=26%, signal=70%
KEGG_T_CELL_RECEPTOR_SIGNALING_PATHWAY	108	-0.562447	-1.90053	0	0.000296241	0.007	3299	tags=44%, list=17%, signal=53%
KEGG_ALLOGRAFT_REJECTION	17	-0.759119	-1.91138	0	0.000268713	0.006	4061	tags=88%, list=21%, signal=112%
KEGG_BASE_EXCISION_REPAIR	33	0.622471	2.39663	0	0.000259259	0.001	4307	tags=70%, list=23%, signal=90%
KEGG_HUNTINGTONS_DISEASE	172	0.44224	2.36688	0	0.000222222	0.001	4071	tags=51%, list=21%, signal=64%
KEGG_PRIMARY_IMMUNODEFICIENCY	35	-0.653483	-1.92748	0	0.000169657	0.003	4169	tags=69%, list=22%, signal=88%
KEGG_CHEMOKINE_SIGNALING_PATHWAY	187	-0.554127	-1.92699	0	0.000159053	0.003	4712	tags=53%, list=25%, signal=70%
KEGG_B_CELL_RECEPTOR_SIGNALING_PATHWAY	75	-0.586449	-1.92374	0	0.000149697	0.003	2763	tags=43%, list=15%, signal=50%
KEGG_TGF_BETA_SIGNALING_PATHWAY	85	-0.576466	-1.92349	0	0.000141381	0.003	5446	tags=65%, list=29%, signal=90%
KEGG_NOD_LIKE_RECEPTOR_SIGNALING_PATHWAY	62	-0.60246	-1.93415	0	0.000121061	0.002	4696	tags=56%, list=25%, signal=75%
KEGG_ECM_RECEPTOR_INTERACTION	83	-0.7207	-2.36721	0	0	0	3417	tags=72%, list=18%, signal=88%
KEGG_HEMATOPOIETIC_CELL_LINEAGE	81	-0.710155	-2.33081	0	0	0	3978	tags=73%, list=21%, signal=92%
KEGG_CYTOKINE_CYTOKINE_RECEPTOR_INTERACTION	262	-0.637073	-2.25136	0	0	0	4087	tags=58%, list=21%, signal=73%
KEGG_FOCAL_ADHESION	199	-0.643898	-2.24999	0	0	0	3299	tags=52%, list=17%, signal=63%
KEGG_CELL_ADHESION_MOLECULES_CAMS	112	-0.661583	-2.23196	0	0	0	4112	tags=66%, list=22%, signal=84%
KEGG_INTESTINAL_IMMUNE_NETWORK_FOR_IGA_PRODUCTION	34	-0.738714	-2.14372	0	0	0	3935	tags=74%, list=21%, signal=93%
KEGG_DILATED_CARDIOMYOPATHY	90	-0.612013	-2.02419	0	0	0	2703	tags=43%, list=14%, signal=50%
KEGG_VIRAL_MYOCARDITIS	50	-0.656096	-2.0189	0	0	0	3522	tags=54%, list=18%, signal=66%
KEGG_COMPLEMENT_AND_COAGULATION_CASCADES	69	-0.624992	-2.00692	0	0	0	3729	tags=49%, list=20%, signal=61%
KEGG_HYPERTROPHIC_CARDIOMYOPATHY_HCM	83	-0.603585	-1.99043	0	0	0	2703	tags=43%, list=14%, signal=50%
KEGG_JAK_STAT_SIGNALING_PATHWAY	155	-0.574138	-1.98866	0	0	0	5369	tags=55%, list=28%, signal=77%
KEGG_LEISHMANIA_INFECTION	58	-0.631345	-1.97949	0	0	0	3404	tags=55%, list=18%, signal=67%
KEGG_LEUKOCYTE_TRANSENDOTHELIAL_MIGRATION	115	-0.578592	-1.95251	0	0	0	3863	tags=46%, list=20%, signal=57%
KEGG_OXIDATIVE_PHOSPHORYLATION	116	0.626529	3.08866	0	0	0	4949	tags=73%, list=26%, signal=98%
KEGG_SPLICEOSOME	126	0.518125	2.75424	0	0	0	5299	tags=53%, list=28%, signal=73%
KEGG_DNA_REPLICATION	36	0.666508	2.65877	0	0	0	4328	tags=72%, list=23%, signal=93%
KEGG_PARKINSONS_DISEASE	113	0.547529	2.5824	0	0	0	4071	tags=64%, list=21%, signal=81%
KEGG_RIBOSOME	87	0.540119	2.57145	0	0	0	7404	tags=79%, list=39%, signal=129%

## Sheet: TIPARP
NAME	SIZE	ES	NES	NOM p-val	FDR q-val	FWER p-val	RANK AT MAX	LEADING EDGE
KEGG_REGULATION_OF_ACTIN_CYTOSKELETON	212	-0.317982	-1.27268	0.0358974	0.30928	1	3906	tags=27%, list=21%, signal=33%
KEGG_UBIQUITIN_MEDIATED_PROTEOLYSIS	134	-0.34432	-1.33749	0.0276549	0.258174	1	4570	tags=34%, list=24%, signal=45%
KEGG_JAK_STAT_SIGNALING_PATHWAY	155	-0.351854	-1.37768	0.0231823	0.209341	1	6598	tags=42%, list=35%, signal=64%
KEGG_MELANOMA	71	-0.389226	-1.41187	0.0381503	0.177749	0.997	3156	tags=31%, list=17%, signal=37%
KEGG_APOPTOSIS	87	-0.385178	-1.40804	0.025641	0.175971	0.997	5693	tags=48%, list=30%, signal=69%
KEGG_PROPANOATE_METABOLISM	32	-0.464699	-1.42635	0.0492228	0.169437	0.996	5623	tags=47%, list=30%, signal=66%
KEGG_OOCYTE_MEIOSIS	112	0.268368	1.33783	0.0215054	0.164397	0.875	1318	tags=17%, list=7%, signal=18%
KEGG_PATHWAYS_IN_CANCER	324	-0.346979	-1.42529	0.00202224	0.164312	0.996	4046	tags=30%, list=21%, signal=38%
KEGG_AMINO_SUGAR_AND_NUCLEOTIDE_SUGAR_METABOLISM	43	0.334889	1.37623	0.0309278	0.163687	0.82	2586	tags=28%, list=14%, signal=32%
KEGG_PROGESTERONE_MEDIATED_OOCYTE_MATURATION	85	0.282326	1.34688	0.0247934	0.16188	0.864	1012	tags=18%, list=5%, signal=19%
KEGG_MTOR_SIGNALING_PATHWAY	52	-0.428979	-1.45366	0.0236127	0.14467	0.989	5228	tags=48%, list=27%, signal=66%
KEGG_MAPK_SIGNALING_PATHWAY	266	-0.356261	-1.45227	0.00307377	0.1405	0.991	5479	tags=39%, list=29%, signal=54%
KEGG_BETA_ALANINE_METABOLISM	22	-0.511525	-1.47498	0.036193	0.135698	0.975	3326	tags=32%, list=17%, signal=39%
KEGG_SPHINGOLIPID_METABOLISM	39	-0.459162	-1.47163	0.0374532	0.133908	0.978	2379	tags=28%, list=12%, signal=32%
KEGG_SMALL_CELL_LUNG_CANCER	84	-0.397769	-1.46971	0.0113895	0.130237	0.981	3984	tags=37%, list=21%, signal=46%
KEGG_COLORECTAL_CANCER	62	-0.43144	-1.49019	0.0150812	0.129768	0.96	5685	tags=50%, list=30%, signal=71%
KEGG_ENDOCYTOSIS	175	-0.375856	-1.487	0	0.127263	0.964	5481	tags=41%, list=29%, signal=56%
KEGG_GAP_JUNCTION	89	-0.420968	-1.55223	0.00676437	0.122886	0.82	3273	tags=29%, list=17%, signal=35%
KEGG_TYPE_II_DIABETES_MELLITUS	47	-0.462309	-1.53853	0.0134804	0.120588	0.856	4225	tags=43%, list=22%, signal=55%
KEGG_HYPERTROPHIC_CARDIOMYOPATHY_HCM	83	-0.416215	-1.51819	0.00345622	0.118641	0.911	6351	tags=53%, list=33%, signal=79%
KEGG_RENAL_CELL_CARCINOMA	70	-0.430682	-1.52591	0.00456621	0.11753	0.894	5199	tags=43%, list=27%, signal=59%
KEGG_DILATED_CARDIOMYOPATHY	90	-0.419219	-1.54906	0.00563698	0.116485	0.826	6351	tags=52%, list=33%, signal=78%
KEGG_ABC_TRANSPORTERS	44	-0.453733	-1.50902	0.00980392	0.114124	0.928	5575	tags=57%, list=29%, signal=80%
KEGG_TGF_BETA_SIGNALING_PATHWAY	85	-0.420066	-1.53614	0.0046083	0.113847	0.86	6276	tags=51%, list=33%, signal=75%
KEGG_ARRHYTHMOGENIC_RIGHT_VENTRICULAR_CARDIOMYOPATHY_ARVC	74	-0.419057	-1.51698	0.013468	0.112415	0.913	6351	tags=53%, list=33%, signal=79%
KEGG_INOSITOL_PHOSPHATE_METABOLISM	54	-0.463954	-1.60212	0.00845411	0.110507	0.623	4770	tags=43%, list=25%, signal=57%
KEGG_ENDOMETRIAL_CANCER	52	-0.467275	-1.59289	0.00832342	0.107975	0.663	5616	tags=48%, list=29%, signal=68%
KEGG_BASE_EXCISION_REPAIR	33	0.378688	1.4622	0.04	0.104222	0.621	3790	tags=30%, list=20%, signal=38%
KEGG_VASCULAR_SMOOTH_MUSCLE_CONTRACTION	114	-0.417298	-1.5777	0	0.102286	0.726	5283	tags=39%, list=28%, signal=54%
KEGG_VALINE_LEUCINE_AND_ISOLEUCINE_DEGRADATION	44	-0.475424	-1.59195	0.00609013	0.0969495	0.668	3400	tags=36%, list=18%, signal=44%
KEGG_PHOSPHATIDYLINOSITOL_SIGNALING_SYSTEM	76	-0.455935	-1.6436	0.00341686	0.0776639	0.456	5072	tags=43%, list=27%, signal=59%
KEGG_PROSTATE_CANCER	88	-0.453604	-1.66171	0	0.0729263	0.381	3797	tags=38%, list=20%, signal=47%
KEGG_PENTOSE_PHOSPHATE_PATHWAY	27	0.417279	1.52788	0.0346154	0.0682957	0.451	2972	tags=37%, list=16%, signal=44%
KEGG_ALDOSTERONE_REGULATED_SODIUM_REABSORPTION	42	-0.516286	-1.69227	0	0.0645813	0.283	3797	tags=43%, list=20%, signal=53%
KEGG_ECM_RECEPTOR_INTERACTION	83	-0.479466	-1.72697	0	0.0528524	0.183	4677	tags=47%, list=25%, signal=62%
KEGG_AMINOACYL_TRNA_BIOSYNTHESIS	41	0.39723	1.59982	0.00990099	0.0457099	0.309	3651	tags=37%, list=19%, signal=45%
KEGG_GALACTOSE_METABOLISM	26	0.444804	1.64305	0.0203252	0.0349554	0.233	1623	tags=31%, list=9%, signal=34%
KEGG_COMPLEMENT_AND_COAGULATION_CASCADES	69	-0.512824	-1.84078	0	0.0334801	0.042	3648	tags=36%, list=19%, signal=45%
KEGG_ALZHEIMERS_DISEASE	157	0.314212	1.69437	0	0.0264123	0.17	3839	tags=40%, list=20%, signal=50%
KEGG_GLYCOSPHINGOLIPID_BIOSYNTHESIS_LACTO_AND_NEOLACTO_SERIES	26	0.473845	1.72835	0.012766	0.0227792	0.134	3456	tags=50%, list=18%, signal=61%
KEGG_FOCAL_ADHESION	199	-0.456728	-1.82685	0	0.0214927	0.053	4863	tags=43%, list=26%, signal=57%
KEGG_HUNTINGTONS_DISEASE	172	0.332305	1.75322	0	0.0208657	0.112	4092	tags=43%, list=21%, signal=54%
KEGG_RNA_POLYMERASE	28	0.519488	1.92812	0	0.00818775	0.031	4517	tags=57%, list=24%, signal=75%
KEGG_SPLICEOSOME	126	0.384528	1.91588	0	0.00808444	0.035	4394	tags=40%, list=23%, signal=51%
KEGG_SYSTEMIC_LUPUS_ERYTHEMATOSUS	116	0.376974	1.90876	0	0.00750677	0.036	6081	tags=53%, list=32%, signal=78%
KEGG_HOMOLOGOUS_RECOMBINATION	28	0.518118	1.90073	0	0.00714221	0.037	2003	tags=39%, list=11%, signal=44%
KEGG_PYRIMIDINE_METABOLISM	96	0.40579	1.96469	0	0.00635024	0.021	1930	tags=30%, list=10%, signal=33%
KEGG_OXIDATIVE_PHOSPHORYLATION	116	0.600262	2.98671	0	0	0	3858	tags=54%, list=20%, signal=68%
KEGG_PROTEASOME	44	0.661941	2.68312	0	0	0	5064	tags=75%, list=27%, signal=102%
KEGG_DNA_REPLICATION	36	0.67279	2.64619	0	0	0	3986	tags=67%, list=21%, signal=84%
KEGG_RIBOSOME	87	0.555935	2.61263	0	0	0	6870	tags=75%, list=36%, signal=116%
KEGG_PARKINSONS_DISEASE	113	0.493436	2.45925	0	0	0	3859	tags=51%, list=20%, signal=64%
KEGG_CELL_CYCLE	124	0.46184	2.32133	0	0	0	2185	tags=38%, list=11%, signal=43%

## Sheet: TSEN54
NAME	SIZE	ES	NES	NOM p-val	FDR q-val	FWER p-val	RANK AT MAX	LEADING EDGE
KEGG_CELL_CYCLE	124	-0.341185	-1.361	0.0247718	0.260574	1	4843	tags=40%, list=25%, signal=53%
KEGG_ALZHEIMERS_DISEASE	157	-0.345188	-1.40345	0.0112782	0.203197	0.998	5280	tags=46%, list=28%, signal=64%
KEGG_AMINOACYL_TRNA_BIOSYNTHESIS	41	-0.432346	-1.42622	0.0358255	0.196489	0.995	5314	tags=41%, list=28%, signal=57%
KEGG_GLYCEROPHOSPHOLIPID_METABOLISM	76	-0.385008	-1.41902	0.0290859	0.193328	0.998	2896	tags=26%, list=15%, signal=31%
KEGG_RNA_POLYMERASE	28	-0.467499	-1.45109	0.047541	0.173738	0.986	4894	tags=46%, list=26%, signal=62%
KEGG_ERBB_SIGNALING_PATHWAY	87	0.314944	1.34355	0.0456274	0.12776	0.981	3047	tags=31%, list=16%, signal=37%
KEGG_STARCH_AND_SUCROSE_METABOLISM	52	0.365551	1.397	0.0381232	0.0945557	0.942	7144	tags=52%, list=38%, signal=83%
KEGG_MELANOGENESIS	101	0.322171	1.41106	0.0115385	0.0871204	0.918	4320	tags=37%, list=23%, signal=47%
KEGG_GLIOMA	65	0.352466	1.41869	0.0229508	0.0865736	0.911	1870	tags=28%, list=10%, signal=31%
KEGG_LONG_TERM_DEPRESSION	69	0.342168	1.41805	0.0177305	0.0850642	0.911	4154	tags=35%, list=22%, signal=44%
KEGG_HEDGEHOG_SIGNALING_PATHWAY	56	0.36043	1.4273	0.0147493	0.0831801	0.896	4690	tags=41%, list=25%, signal=54%
KEGG_COLORECTAL_CANCER	62	0.354188	1.43891	0.0239521	0.0780919	0.879	2747	tags=31%, list=14%, signal=36%
KEGG_MISMATCH_REPAIR	23	-0.534217	-1.55969	0.0295082	0.0721203	0.783	3210	tags=35%, list=17%, signal=42%
KEGG_MAPK_SIGNALING_PATHWAY	266	0.286414	1.45524	0	0.0707568	0.846	2878	tags=26%, list=15%, signal=30%
KEGG_LONG_TERM_POTENTIATION	70	0.363017	1.46828	0.0174825	0.0664767	0.812	4321	tags=44%, list=23%, signal=57%
KEGG_ENDOMETRIAL_CANCER	52	0.376105	1.47351	0.0352564	0.0656231	0.799	1328	tags=27%, list=7%, signal=29%
KEGG_DORSO_VENTRAL_AXIS_FORMATION	24	0.473151	1.4874	0.0315186	0.0620634	0.769	2653	tags=42%, list=14%, signal=48%
KEGG_B_CELL_RECEPTOR_SIGNALING_PATHWAY	75	0.357201	1.48655	0.0135135	0.0607258	0.769	4374	tags=47%, list=23%, signal=60%
KEGG_PANCREATIC_CANCER	70	0.362643	1.4939	0.00630915	0.0603648	0.75	4374	tags=44%, list=23%, signal=57%
KEGG_AUTOIMMUNE_THYROID_DISEASE	32	0.433044	1.51094	0.0160428	0.0549228	0.703	7588	tags=66%, list=40%, signal=109%
KEGG_CHEMOKINE_SIGNALING_PATHWAY	187	0.31419	1.51959	0	0.0532029	0.669	4380	tags=33%, list=23%, signal=43%
KEGG_NATURAL_KILLER_CELL_MEDIATED_CYTOTOXICITY	127	0.334905	1.51786	0.0045045	0.0525558	0.675	4374	tags=34%, list=23%, signal=44%
KEGG_GLYCOSAMINOGLYCAN_BIOSYNTHESIS_CHONDROITIN_SULFATE	22	0.480617	1.53533	0.0306122	0.0489213	0.638	1318	tags=36%, list=7%, signal=39%
KEGG_FC_GAMMA_R_MEDIATED_PHAGOCYTOSIS	96	0.35259	1.54055	0.0109489	0.04773	0.62	2904	tags=31%, list=15%, signal=37%
KEGG_T_CELL_RECEPTOR_SIGNALING_PATHWAY	108	0.347982	1.55338	0	0.0474916	0.584	2977	tags=32%, list=16%, signal=38%
KEGG_TOLL_LIKE_RECEPTOR_SIGNALING_PATHWAY	102	0.358949	1.57212	0	0.0474509	0.536	3575	tags=35%, list=19%, signal=43%
KEGG_CHRONIC_MYELOID_LEUKEMIA	73	0.371745	1.55749	0.00347222	0.0474007	0.577	2782	tags=33%, list=15%, signal=38%
KEGG_VIRAL_MYOCARDITIS	50	0.412968	1.56522	0.0203488	0.0473403	0.552	3609	tags=40%, list=19%, signal=49%
KEGG_TYPE_I_DIABETES_MELLITUS	23	0.483883	1.56233	0.0369393	0.0471364	0.563	5257	tags=39%, list=28%, signal=54%
KEGG_VASCULAR_SMOOTH_MUSCLE_CONTRACTION	114	0.345183	1.54872	0.00387597	0.046594	0.601	2059	tags=24%, list=11%, signal=26%
KEGG_NOD_LIKE_RECEPTOR_SIGNALING_PATHWAY	62	0.385757	1.55267	0.00970874	0.0464652	0.587	3601	tags=40%, list=19%, signal=50%
KEGG_WNT_SIGNALING_PATHWAY	150	0.340725	1.58657	0	0.0443919	0.5	4381	tags=38%, list=23%, signal=49%
KEGG_PROTEASOME	44	-0.481226	-1.62053	0.00463679	0.0434023	0.557	5982	tags=57%, list=31%, signal=83%
KEGG_ALLOGRAFT_REJECTION	17	0.544143	1.61684	0.0301624	0.0363557	0.427	5097	tags=53%, list=27%, signal=72%
KEGG_CALCIUM_SIGNALING_PATHWAY	177	0.348441	1.63343	0	0.0351989	0.379	4235	tags=37%, list=22%, signal=47%
KEGG_APOPTOSIS	87	0.384717	1.63205	0	0.034391	0.382	3884	tags=44%, list=20%, signal=55%
KEGG_OLFACTORY_TRANSDUCTION	374	0.310635	1.62933	0	0.0339714	0.389	7961	tags=52%, list=42%, signal=87%
KEGG_RENAL_CELL_CARCINOMA	70	0.427721	1.71985	0.003003	0.0164427	0.184	2798	tags=39%, list=15%, signal=45%
KEGG_GRAFT_VERSUS_HOST_DISEASE	19	0.559783	1.73542	0.00737101	0.0146848	0.161	5569	tags=47%, list=29%, signal=67%
KEGG_HUNTINGTONS_DISEASE	172	-0.417625	-1.73473	0	0.0132729	0.202	5280	tags=49%, list=28%, signal=68%
KEGG_GAP_JUNCTION	89	0.409197	1.78179	0	0.0102288	0.107	2477	tags=29%, list=13%, signal=33%
KEGG_PROSTATE_CANCER	88	0.415629	1.78157	0	0.00986013	0.108	2984	tags=35%, list=16%, signal=42%
KEGG_LEUKOCYTE_TRANSENDOTHELIAL_MIGRATION	115	0.409028	1.82826	0	0.00962655	0.074	4396	tags=45%, list=23%, signal=58%
KEGG_JAK_STAT_SIGNALING_PATHWAY	155	0.386696	1.82757	0	0.00902489	0.074	4440	tags=37%, list=23%, signal=48%
KEGG_PATHWAYS_IN_CANCER	324	0.358439	1.80959	0	0.00869557	0.087	4518	tags=41%, list=24%, signal=52%
KEGG_SMALL_CELL_LUNG_CANCER	84	0.429827	1.82584	0	0.00862637	0.075	3256	tags=40%, list=17%, signal=49%
KEGG_O_GLYCAN_BIOSYNTHESIS	30	0.535025	1.82305	0	0.00826033	0.076	4992	tags=47%, list=26%, signal=63%
KEGG_MELANOMA	71	0.449766	1.81995	0	0.00793703	0.077	1885	tags=32%, list=10%, signal=36%
KEGG_AXON_GUIDANCE	129	0.407492	1.87152	0	0.00776971	0.052	3435	tags=36%, list=18%, signal=44%
KEGG_LEISHMANIA_INFECTION	58	0.474371	1.8683	0.00319489	0.00752173	0.054	3685	tags=47%, list=19%, signal=58%
KEGG_NUCLEOTIDE_EXCISION_REPAIR	44	-0.536824	-1.80182	0	0.00713692	0.092	4696	tags=48%, list=25%, signal=63%
KEGG_HOMOLOGOUS_RECOMBINATION	28	-0.580756	-1.79675	0.0016	0.00678703	0.099	3831	tags=50%, list=20%, signal=62%
KEGG_REGULATION_OF_ACTIN_CYTOSKELETON	212	0.394158	1.91904	0	0.0063415	0.033	2856	tags=32%, list=15%, signal=37%
KEGG_HYPERTROPHIC_CARDIOMYOPATHY_HCM	83	0.45883	1.93744	0	0.00619206	0.029	2747	tags=34%, list=14%, signal=39%
KEGG_COMPLEMENT_AND_COAGULATION_CASCADES	69	0.463002	1.91317	0	0.00612115	0.035	4835	tags=49%, list=25%, signal=66%
KEGG_HEMATOPOIETIC_CELL_LINEAGE	81	0.455947	1.91225	0	0.00578087	0.036	4174	tags=43%, list=22%, signal=55%
KEGG_PYRIMIDINE_METABOLISM	96	-0.483962	-1.86218	0	0.00409634	0.046	2880	tags=34%, list=15%, signal=40%
KEGG_DILATED_CARDIOMYOPATHY	90	0.453931	1.97808	0	0.0035224	0.015	3859	tags=39%, list=20%, signal=49%
KEGG_ADHERENS_JUNCTION	73	0.479011	2.0048	0	0.00240767	0.009	2775	tags=38%, list=15%, signal=45%
KEGG_CYTOKINE_CYTOKINE_RECEPTOR_INTERACTION	262	0.41331	2.03512	0	0.00125885	0.004	5758	tags=48%, list=30%, signal=67%
KEGG_ARRHYTHMOGENIC_RIGHT_VENTRICULAR_CARDIOMYOPATHY_ARVC	74	0.492017	2.05794	0	0.000752727	0.002	3661	tags=45%, list=19%, signal=55%
KEGG_SPLICEOSOME	126	-0.501771	-1.98283	0	0.000670102	0.007	5319	tags=53%, list=28%, signal=73%
KEGG_TGF_BETA_SIGNALING_PATHWAY	85	0.518724	2.20951	0	0.0006	0.001	4110	tags=47%, list=22%, signal=60%
KEGG_PARKINSONS_DISEASE	113	-0.506753	-1.99478	0	0.000581997	0.005	5928	tags=62%, list=31%, signal=89%
KEGG_DNA_REPLICATION	36	-0.631699	-2.02041	0	0.000568406	0.004	5244	tags=64%, list=28%, signal=88%
KEGG_CELL_ADHESION_MOLECULES_CAMS	112	0.470737	2.12748	0	0.00045	0.001	5317	tags=54%, list=28%, signal=75%
KEGG_BASE_EXCISION_REPAIR	33	-0.672743	-2.14639	0	0.000289256	0.001	4262	tags=67%, list=22%, signal=86%
KEGG_RIBOSOME	87	-0.559887	-2.11748	0	0.000192837	0.001	7708	tags=83%, list=40%, signal=138%
KEGG_OXIDATIVE_PHOSPHORYLATION	116	-0.576385	-2.24182	0	0	0	5280	tags=61%, list=28%, signal=84%
KEGG_ECM_RECEPTOR_INTERACTION	83	0.614626	2.58637	0	0	0	3678	tags=58%, list=19%, signal=71%
KEGG_FOCAL_ADHESION	199	0.515601	2.50593	0	0	0	3697	tags=50%, list=19%, signal=61%

## Sheet: Sheet3
GSPT2	RNASE1	SAMDA4	TIPARP	TSEN54
KEGG_HEMATOPOIETIC_CELL_LINEAGE	KEGG_CYTOKINE_CYTOKINE_RECEPTOR_INTERACTION	KEGG_ECM_RECEPTOR_INTERACTION	KEGG_COMPLEMENT_AND_COAGULATION_CASCADES	KEGG_OXIDATIVE_PHOSPHORYLATION
KEGG_PRIMARY_IMMUNODEFICIENCY	KEGG_PRIMARY_IMMUNODEFICIENCY	KEGG_HEMATOPOIETIC_CELL_LINEAGE	KEGG_FOCAL_ADHESION	KEGG_BASE_EXCISION_REPAIR
KEGG_CYTOKINE_CYTOKINE_RECEPTOR_INTERACTION	KEGG_HEMATOPOIETIC_CELL_LINEAGE	KEGG_CYTOKINE_CYTOKINE_RECEPTOR_INTERACTION	KEGG_ECM_RECEPTOR_INTERACTION	KEGG_RIBOSOME
KEGG_ECM_RECEPTOR_INTERACTION	KEGG_NATURAL_KILLER_CELL_MEDIATED_CYTOTOXICITY	KEGG_FOCAL_ADHESION	KEGG_ALDOSTERONE_REGULATED_SODIUM_REABSORPTION	KEGG_DNA_REPLICATION
KEGG_CELL_ADHESION_MOLECULES_CAMS	KEGG_CHEMOKINE_SIGNALING_PATHWAY	KEGG_CELL_ADHESION_MOLECULES_CAMS	KEGG_PROSTATE_CANCER	KEGG_PARKINSONS_DISEASE
KEGG_OXIDATIVE_PHOSPHORYLATION	KEGG_GLYCOSYLPHOSPHATIDYLINOSITOL_GPI_ANCHOR_BIOSYNTHESIS	KEGG_OXIDATIVE_PHOSPHORYLATION	KEGG_OXIDATIVE_PHOSPHORYLATION	KEGG_ECM_RECEPTOR_INTERACTION
KEGG_PROTEASOME	KEGG_PEROXISOME	KEGG_SPLICEOSOME	KEGG_PROTEASOME	KEGG_FOCAL_ADHESION
KEGG_DNA_REPLICATION	KEGG_NUCLEOTIDE_EXCISION_REPAIR	KEGG_DNA_REPLICATION	KEGG_DNA_REPLICATION	KEGG_TGF_BETA_SIGNALING_PATHWAY
KEGG_PARKINSONS_DISEASE	KEGG_UBIQUITIN_MEDIATED_PROTEOLYSIS	KEGG_PARKINSONS_DISEASE	KEGG_RIBOSOME	KEGG_CELL_ADHESION_MOLECULES_CAMS
KEGG_PORPHYRIN_AND_CHLOROPHYLL_METABOLISM		KEGG_RIBOSOME	KEGG_PARKINSONS_DISEASE	KEGG_ARRHYTHMOGENIC_RIGHT_VENTRICULAR_CARDIOMYOPATHY_ARVC
