# Supplementary material for: Exploration of prognostic genes and risk signature in breast cancer patients based on RNA binding proteins associated with ferroptosis
Source: Front Genet. 2023 Feb 24;14:1025163. doi: 10.3389/fgene.2023.1025163 (PMC9998954; doi:10.3389/fgene.2023.1025163)
Supplement: Supplementary file 8 [file DataSheet3.XLSX]

## Sheet: output_correlation_fdr_bh
RBPs	Fe	cor	p.value	BH	FDR
LAS1L	GCLC	-0.157852	3.82654e-08	1.00477e-07	1.00477e-07
LAS1L	LAMP2	-0.00857708	0.766197	0.799522	0.799522
LAS1L	NOS2	-0.101666	0.000410579	0.000734291	0.000734291
LAS1L	NOX1	0.391569	0	0	0
LAS1L	ALOX5	-0.132294	4.18955e-06	9.18488e-06	9.18488e-06
LAS1L	BID	0.164715	9.45682e-09	2.609e-08	2.609e-08
LAS1L	CD44	-0.0921187	0.00138035	0.00232261	0.00232261
LAS1L	GABARAPL2	-0.0072792	0.800765	0.830035	0.830035
LAS1L	AIFM2	0.0394895	0.170867	0.210437	0.210437
LAS1L	CAPG	0.270983	1.30607e-21	8.76277e-21	8.76277e-21
LAS1L	HSPA5	0.107725	0.000180436	0.000335432	0.000335432
LAS1L	MAPK9	-0.00977399	0.73476	0.771257	0.771257
LAS1L	HERPUD1	-0.139548	1.19832e-06	2.76173e-06	2.76173e-06
LAS1L	ATG5	-0.0330055	0.25243	0.299864	0.299864
LAS1L	SLC2A3	-0.28768	1.48192e-24	1.16948e-23	1.16948e-23
LAS1L	CS	-0.0585667	0.0421833	0.0579073	0.0579073
LAS1L	ELAVL1	0.387634	0	0	0
LAS1L	ACSL4	-0.389826	0	0	0
LAS1L	DRD4	0.117567	4.3778e-05	8.68222e-05	8.68222e-05
LAS1L	WIPI1	0.0177816	0.537573	0.588046	0.588046
LAS1L	ASNS	0.238243	6.66865e-17	3.32038e-16	3.32038e-16
LAS1L	TFRC	0.0296611	0.303734	0.354122	0.354122
LAS1L	TP63	-0.200735	2.32164e-12	8.44723e-12	8.44723e-12
LAS1L	PTGS2	-0.322017	0	0	0
LAS1L	NOX3	0.00272986	0.924613	0.937253	0.937253
LAS1L	TUBE1	-0.180563	2.99092e-10	9.29718e-10	9.29718e-10
LAS1L	KEAP1	0.362473	0	0	0
LAS1L	CXCL2	-0.242521	1.41205e-17	7.34752e-17	7.34752e-17
LAS1L	ULK2	-0.0454718	0.114789	0.146212	0.146212
LAS1L	ATG16L1	0.00690094	0.810917	0.838974	0.838974
LAS1L	CHMP5	0.121537	2.38556e-05	4.85572e-05	4.85572e-05
LAS1L	NOX4	-0.248221	2.96925e-18	1.61465e-17	1.61465e-17
LAS1L	FTL	-0.0444212	0.123422	0.156299	0.156299
LAS1L	MT3	0.146721	3.16341e-07	7.68177e-07	7.68177e-07
LAS1L	TFAP2C	0.119003	3.52216e-05	7.05114e-05	7.05114e-05
LAS1L	AURKA	0.368874	0	0	0
LAS1L	PEBP1	0.308094	0	0	0
LAS1L	FH	0.271463	1.09602e-21	7.38744e-21	7.38744e-21
LAS1L	TF	-0.148095	2.52564e-07	6.18551e-07	6.18551e-07
LAS1L	SIRT1	-0.211689	1.33052e-13	5.28768e-13	5.28768e-13
LAS1L	SCD	-0.0375492	0.192883	0.234917	0.234917
LAS1L	MAPK1	-0.227764	1.50086e-15	6.81481e-15	6.81481e-15
LAS1L	MIOX	0.180471	2.83655e-10	8.83522e-10	8.83522e-10
LAS1L	HMOX1	-0.00634557	0.82588	0.852067	0.852067
LAS1L	HIF1A	-0.186593	7.39249e-11	2.407e-10	2.407e-10
LAS1L	PCK2	0.271796	9.70294e-22	6.56009e-21	6.56009e-21
LAS1L	HNF4A	0.0699202	0.0152414	0.0223826	0.0223826
LAS1L	TRIB3	0.261166	4.14297e-20	2.53397e-19	2.53397e-19
LAS1L	MAP1LC3A	0.219542	1.55393e-14	6.59224e-14	6.59224e-14
LAS1L	TAZ	0.369452	0	0	0
LAS1L	MAPK3	0.173969	1.30784e-09	3.86652e-09	3.86652e-09
LAS1L	ABCC1	0.123304	1.80987e-05	3.72786e-05	3.72786e-05
LAS1L	SLC7A5	0.271985	9.05421e-22	6.13345e-21	6.13345e-21
LAS1L	GABPB1	0.0510518	0.0766052	0.100706	0.100706
LAS1L	EMC2	0.107386	0.000190684	0.000353536	0.000353536
LAS1L	ZNF419	0.0760492	0.00830608	0.0126499	0.0126499
LAS1L	SLC1A5	0.190363	3.01347e-11	1.00965e-10	1.00965e-10
LAS1L	HAMP	0.0433472	0.132764	0.167107	0.167107
LAS1L	CAV1	-0.39722	0	0	0
LAS1L	DNAJB6	0.110884	0.000116613	0.000221162	0.000221162
LAS1L	HSPB1	0.298285	0	0	0
LAS1L	TFR2	0.220816	1.08835e-14	4.66482e-14	4.66482e-14
LAS1L	TGFBR1	-0.323259	0	0	0
LAS1L	CA9	0.123245	1.80009e-05	3.70854e-05	3.70854e-05
LAS1L	MAPK8	-0.0556056	0.0537484	0.0725154	0.0725154
LAS1L	ALOX12	-0.0278098	0.334921	0.386582	0.386582
LAS1L	YWHAE	0.198135	4.47255e-12	1.59381e-11	1.59381e-11
LAS1L	FBXW7	-0.198238	4.35887e-12	1.55469e-11	1.55469e-11
LAS1L	PANX1	-0.152364	1.12223e-07	2.83374e-07	2.83374e-07
LAS1L	CARS1	0.274484	3.58042e-22	2.48081e-21	2.48081e-21
LAS1L	SLC38A1	0.00625205	0.828406	0.854286	0.854286
LAS1L	IFNG	-0.0221905	0.44173	0.494771	0.494771
LAS1L	LPCAT3	-0.0569654	0.0481447	0.065467	0.065467
LAS1L	MAPK14	-0.216217	3.89588e-14	1.60829e-13	1.60829e-13
LAS1L	VEGFA	0.0454365	0.115071	0.146546	0.146546
LAS1L	ARRDC3	-0.357731	0	0	0
LAS1L	SNX4	0.0419595	0.145633	0.181907	0.181907
LAS1L	KLHL24	-0.238404	6.34987e-17	3.16589e-16	3.16589e-16
LAS1L	STEAP3	-0.0281082	0.32976	0.381212	0.381212
LAS1L	SLC1A4	0.104815	0.000271231	0.000494473	0.000494473
LAS1L	EPAS1	-0.419655	0	0	0
LAS1L	NFE2L2	-0.363362	0	0	0
LAS1L	SCP2	-0.192355	1.86179e-11	6.33951e-11	6.33951e-11
LAS1L	NCF2	-0.131402	4.86504e-06	1.06026e-05	1.06026e-05
LAS1L	RGS4	-0.115523	5.94085e-05	0.000116217	0.000116217
LAS1L	SLC2A1	0.217443	2.78081e-14	1.15908e-13	1.15908e-13
LAS1L	PRDX1	0.321628	0	0	0
LAS1L	PRDX6	0.130667	5.49912e-06	1.19227e-05	1.19227e-05
LAS1L	STMN1	0.320858	0	0	0
LAS1L	TNFAIP3	-0.199087	3.52224e-12	1.26517e-11	1.26517e-11
LAS1L	MYB	0.0854875	0.00299941	0.00484128	0.00484128
LAS1L	HELLS	0.256783	1.81796e-19	1.06767e-18	1.06767e-18
LAS1L	GOT1	0.277085	1.33134e-22	9.46862e-22	9.46862e-22
LAS1L	DUSP1	-0.314357	0	0	0
LAS1L	PIK3CA	-0.308968	0	0	0
LAS1L	FLT3	0.0174387	0.5455	0.595616	0.595616
LAS1L	ACO1	-0.294771	0	0	0
LAS1L	CISD1	0.156304	5.20285e-08	1.35099e-07	1.35099e-07
LAS1L	ACSL3	-0.0423282	0.142124	0.177877	0.177877
LAS1L	CDKN1A	-0.115222	6.2107e-05	0.000121244	0.000121244
LAS1L	MT1G	0.0550218	0.0563155	0.0757206	0.0757206
LAS1L	BECN1	0.0994066	0.000554973	0.000978087	0.000978087
LAS1L	ZFP36	-0.305942	0	0	0
LAS1L	ATF4	0.107995	0.000175213	0.000326134	0.000326134
LAS1L	EIF2AK4	-0.164057	1.0839e-08	2.97559e-08	2.97559e-08
LAS1L	CHAC1	0.129013	7.22693e-06	1.54862e-05	1.54862e-05
LAS1L	CDO1	-0.309856	3.32302e-28	2.84635e-27	2.84635e-27
LAS1L	SAT1	-0.0598662	0.0378158	0.0523115	0.0523115
LAS1L	GDF15	0.0718481	0.0126573	0.0188081	0.0188081
LAS1L	ATG4D	0.363281	0	0	0
LAS1L	SESN2	0.0602499	0.0366018	0.0507416	0.0507416
LAS1L	SELENOS	0.216638	3.47086e-14	1.43739e-13	1.43739e-13
LAS1L	GCH1	0.0841029	0.00350481	0.00561042	0.00561042
LAS1L	PRKAA1	-0.339148	0	0	0
LAS1L	KRAS	-0.0665689	0.0209021	0.0300858	0.0300858
LAS1L	ARNTL	-0.14117	8.97872e-07	2.09298e-06	2.09298e-06
LAS1L	EIF2S1	-0.0337954	0.24125	0.287827	0.287827
LAS1L	LPIN1	-0.146466	3.42162e-07	8.28324e-07	8.28324e-07
LAS1L	FADS2	0.0853626	0.00304211	0.00490671	0.00490671
LAS1L	PSAT1	-0.0384618	0.182281	0.223157	0.223157
LAS1L	HILPDA	0.174027	1.29136e-09	3.81952e-09	3.81952e-09
LAS1L	GLS2	0.053415	0.0639067	0.0851458	0.0851458
LAS1L	ACVR1B	0.0719347	0.0125504	0.0186591	0.0186591
LAS1L	ISCU	-0.152508	1.09142e-07	2.75875e-07	2.75875e-07
LAS1L	IL6	-0.266787	4.56366e-21	2.96395e-20	2.96395e-20
LAS1L	IREB2	-0.256785	1.81655e-19	1.06689e-18	1.06689e-18
LAS1L	SLC2A8	0.232721	3.5073e-16	1.66379e-15	1.66379e-15
LAS1L	TLR4	-0.470336	0	0	0
LAS1L	ENPP2	-0.355157	0	0	0
LAS1L	IL33	-0.334754	0	0	0
LAS1L	RIPK1	-0.141773	8.05798e-07	1.88672e-06	1.88672e-06
LAS1L	DUOX1	-0.0978135	0.000680846	0.0011878	0.0011878
LAS1L	IDH1	-0.210935	1.62812e-13	6.42995e-13	6.42995e-13
LAS1L	SLC40A1	-0.238259	6.63753e-17	3.30559e-16	3.30559e-16
LAS1L	GABARAPL1	-0.330602	0	0	0
LAS1L	RB1	-0.319397	0	0	0
LAS1L	SETD1B	0.0827658	0.00406516	0.00645416	0.00645416
LAS1L	JDP2	-0.153117	9.70325e-08	2.46381e-07	2.46381e-07
LAS1L	DUOX2	-0.176589	6.84685e-10	2.07042e-09	2.07042e-09
LAS1L	PML	-0.104304	0.000290638	0.000528197	0.000528197
LAS1L	TP53	0.128355	8.0498e-06	1.71699e-05	1.71699e-05
LAS1L	BRD4	0.166608	6.36416e-09	1.78044e-08	1.78044e-08
LAS1L	PGD	0.0816411	0.00459814	0.00724957	0.00724957
LAS1L	FANCD2	0.256595	1.48089e-19	8.75083e-19	8.75083e-19
LAS1L	ATG3	0.158841	3.13954e-08	8.30121e-08	8.30121e-08
LAS1L	CISD2	0.223895	4.55953e-15	2.00433e-14	2.00433e-14
LAS1L	SLC2A12	-0.231503	4.10981e-16	1.94044e-15	1.94044e-15
LAS1L	EGFR	-0.332482	0	0	0
LAS1L	MTDH	-0.0081827	0.776655	0.808683	0.808683
LAS1L	VLDLR	-0.231642	4.82755e-16	2.26858e-15	2.26858e-15
LAS1L	PLIN2	-0.154049	8.09726e-08	2.06937e-07	2.06937e-07
LAS1L	CDKN2A	0.229375	9.39158e-16	4.32606e-15	4.32606e-15
LAS1L	ZEB1	-0.482999	0	0	0
LAS1L	ATM	-0.393682	0	0	0
LAS1L	UBC	0.0333956	0.246865	0.293889	0.293889
LAS1L	SLC7A11	0.043249	0.133645	0.16811	0.16811
LAS1L	AKR1C2	-0.246599	3.8815e-18	2.09552e-17	2.09552e-17
LAS1L	LURAP1L	-0.00742547	0.796848	0.826599	0.826599
LAS1L	CEBPG	0.113678	7.79185e-05	0.000150548	0.000150548
LAS1L	ATP5MC3	0.160479	2.25638e-08	6.03534e-08	6.03534e-08
LAS1L	PROM2	0.029031	0.314126	0.364956	0.364956
LAS1L	TMBIM4	-0.0378381	0.189479	0.231154	0.231154
LAS1L	BACH1	-0.366595	0	0	0
LAS1L	PHKG2	0.402993	0	0	0
LAS1L	TSC22D3	-0.00993005	0.730651	0.767646	0.767646
LAS1L	WIPI2	0.231971	4.38032e-16	2.06401e-15	2.06401e-15
LAS1L	CBS	0.15629	5.01025e-08	1.30278e-07	1.30278e-07
LAS1L	G6PD	0.349255	0	0	0
LAS1L	AGPAT3	0.0559581	0.0522457	0.0706284	0.0706284
LAS1L	SLC2A6	0.148685	2.26075e-07	5.56036e-07	5.56036e-07
LAS1L	SQSTM1	0.169715	3.29081e-09	9.42017e-09	9.42017e-09
LAS1L	RPL8	0.351363	0	0	0
LAS1L	ALOX15	0.0898827	0.00179692	0.00298156	0.00298156
LAS1L	PRKAA2	-0.141168	8.98126e-07	2.09356e-06	2.09356e-06
LAS1L	ATF3	-0.210769	1.70186e-13	6.71294e-13	6.71294e-13
LAS1L	YY1AP1	0.119014	3.51645e-05	7.04036e-05	7.04036e-05
LAS1L	ALB	-0.0503631	0.0806673	0.10565	0.10565
LAS1L	BAP1	0.297925	0	0	0
LAS1L	CYBB	-0.236631	1.08765e-16	5.33824e-16	5.33824e-16
LAS1L	NGB	0.147854	2.55848e-07	6.26232e-07	6.26232e-07
LAS1L	VDAC2	0.0608643	0.0347276	0.048324	0.048324
LAS1L	GPT2	0.116638	5.03238e-05	9.91722e-05	9.91722e-05
LAS1L	NNMT	-0.237245	9.03189e-17	4.45712e-16	4.45712e-16
LAS1L	ACSF2	0.0379793	0.187831	0.229321	0.229321
LAS1L	GPX4	0.193134	1.54039e-11	5.27796e-11	5.27796e-11
LAS1L	PLIN4	-0.189317	3.87285e-11	1.28732e-10	1.28732e-10
LAS1L	OTUB1	0.394697	3.64517e-46	3.34084e-45	3.34084e-45
LAS1L	FTH1	-0.00904364	0.753879	0.788508	0.788508
LAS1L	SLC3A2	0.34593	0	0	0
LAS1L	DDIT4	0.14226	7.38229e-07	1.73382e-06	1.73382e-06
LAS1L	STAT3	-0.166405	6.64116e-09	1.85499e-08	1.85499e-08
LAS1L	DRD5	-0.0687042	0.0171122	0.0249518	0.0249518
LAS1L	ANGPTL7	-0.23421	1.82383e-16	8.81492e-16	8.81492e-16
LAS1L	RRM2	0.242862	1.60855e-17	8.33926e-17	8.33926e-17
LAS1L	OXSR1	-0.0719067	0.0125848	0.0187066	0.0187066
LAS1L	RELA	0.117936	4.14062e-05	8.23095e-05	8.23095e-05
LAS1L	SLC2A14	0.078998	0.00609608	0.00945807	0.00945807
LAS1L	HRAS	0.415605	0	0	0
LAS1L	DDIT3	0.207781	3.75822e-13	1.44754e-12	1.44754e-12
LAS1L	ATG13	-0.0206322	0.474405	0.526962	0.526962
LAS1L	CHMP6	0.356554	0	0	0
LAS1L	GPX2	-0.0587868	0.0414031	0.0569131	0.0569131
LAS1L	BNIP3	0.0518442	0.0721379	0.0952844	0.0952844
LAS1L	ANO6	-0.450461	0	0	0
LAS1L	ULK1	0.29591	0	0	0
LAS1L	HIC1	-0.246199	5.64681e-18	3.01739e-17	3.01739e-17
LAS1L	JUN	-0.166487	6.52776e-09	1.82451e-08	1.82451e-08
LAS1L	ALOXE3	0.0905975	0.00165054	0.00275097	0.00275097
LAS1L	ALOX12B	0.0951746	0.000944648	0.00162062	0.00162062
LAS1L	ALOX15B	-0.0557432	0.0531573	0.0717691	0.0717691
LAS1L	NQO1	0.060578	0.0355905	0.0494419	0.0494419
LAS1L	FTMT	-0.046842	0.104256	0.133827	0.133827
LAS1L	HSF1	0.397851	0	0	0
LAS1L	SOCS1	0.0385693	0.181062	0.22179	0.22179
LAS1L	MUC1	-0.022926	0.426686	0.479912	0.479912
LAS1L	SP1	-0.228586	1.18226e-15	5.40623e-15	5.40623e-15
LAS1L	NF2	0.0690789	0.0165303	0.0241555	0.0241555
LAS1L	AKR1C1	-0.233753	2.58028e-16	1.2345e-15	1.2345e-15
LAS1L	ZFP69B	0.0326057	0.258224	0.306072	0.306072
LAS1L	HMGB1	0.0417819	0.147346	0.183859	0.183859
LAS1L	AKR1C3	-0.296069	0	0	0
LAS1L	LONP1	0.487647	0	0	0
LAS1L	MAFG	-0.0435024	0.131382	0.165519	0.165519
LAS1L	SRC	0.363062	0	0	0
LAS1L	MAP3K5	-0.356055	0	0	0
LAS1L	ATG7	0.0384198	0.18276	0.223688	0.223688
LAS1L	DPP4	-0.386638	0	0	0
LAS1L	HSD17B11	-0.409388	0	0	0
LAS1L	TXNRD1	-0.0289771	0.315026	0.365887	0.365887
LAS1L	MTOR	-0.0918874	0.00141944	0.00238471	0.00238471
LAS1L	HBA1	-0.149788	1.77438e-07	4.40381e-07	4.40381e-07
LAS1L	NRAS	-0.0651738	0.0237431	0.0339037	0.0339037
LAS1L	ATP6V1G2	0.0646793	0.0248274	0.0353445	0.0353445
LAS1L	NFS1	0.384705	0	0	0
LAS1L	NOX5	0.0630553	0.028681	0.0404363	0.0404363
LAS1L	TXNIP	-0.272025	8.92148e-22	6.04634e-21	6.04634e-21
LAS1L	NCOA4	-0.225076	3.25505e-15	1.44474e-14	1.44474e-14
LAS1L	EGLN2	0.235741	1.42243e-16	6.92641e-16	6.92641e-16
LAS1L	SRXN1	0.192208	1.92981e-11	6.56407e-11	6.56407e-11
RBM5	GCLC	0.0841868	0.00347212	0.00556068	0.00556068
RBM5	LAMP2	-0.25155	1.0167e-18	5.69389e-18	5.69389e-18
RBM5	NOS2	-0.0530761	0.0656133	0.0872588	0.0872588
RBM5	NOX1	-0.0327031	0.256804	0.30454	0.30454
RBM5	ALOX5	0.249642	1.8833e-18	1.03676e-17	1.03676e-17
RBM5	BID	-0.311425	0	0	0
RBM5	CD44	0.101652	0.000413958	0.000740014	0.000740014
RBM5	GABARAPL2	0.0573136	0.0467917	0.0637534	0.0637534
RBM5	AIFM2	0.0270955	0.347487	0.399583	0.399583
RBM5	CAPG	-0.143462	5.93845e-07	1.40677e-06	1.40677e-06
RBM5	HSPA5	-0.339375	7.75674e-34	6.84711e-33	6.84711e-33
RBM5	MAPK9	0.09489	0.000978699	0.0016761	0.0016761
RBM5	HERPUD1	-0.00587434	0.838625	0.863149	0.863149
RBM5	ATG5	-0.151191	1.40541e-07	3.51802e-07	3.51802e-07
RBM5	SLC2A3	0.0017027	0.952929	0.961054	0.961054
RBM5	CS	-0.130927	5.26622e-06	1.14391e-05	1.14391e-05
RBM5	ELAVL1	-0.239991	3.90765e-17	1.97467e-16	1.97467e-16
RBM5	ACSL4	-0.00835048	0.772201	0.804816	0.804816
RBM5	DRD4	0.0544472	0.0589412	0.0790008	0.0790008
RBM5	WIPI1	0.101772	0.000407481	0.000729038	0.000729038
RBM5	ASNS	-0.225983	2.50972e-15	1.12271e-14	1.12271e-14
RBM5	TFRC	-0.300169	0	0	0
RBM5	TP63	0.297243	0	0	0
RBM5	PTGS2	0.0884256	0.0021399	0.00351751	0.00351751
RBM5	NOX3	0.00754301	0.793734	0.823864	0.823864
RBM5	TUBE1	0.388285	0	0	0
RBM5	KEAP1	0.010735	0.709768	0.748651	0.748651
RBM5	CXCL2	0.222343	5.95475e-15	2.59709e-14	2.59709e-14
RBM5	ULK2	0.303563	0	0	0
RBM5	ATG16L1	0.280651	3.25906e-23	2.40224e-22	2.40224e-22
RBM5	CHMP5	0.0265569	0.357158	0.409506	0.409506
RBM5	NOX4	-0.0680814	0.0181611	0.0263786	0.0263786
RBM5	FTL	-0.241088	2.78764e-17	1.4223e-16	1.4223e-16
RBM5	MT3	-0.219644	1.28058e-14	5.46227e-14	5.46227e-14
RBM5	TFAP2C	-0.0175269	0.543416	0.593652	0.593652
RBM5	AURKA	-0.502012	0	0	0
RBM5	PEBP1	0.00390073	0.89243	0.909808	0.909808
RBM5	FH	-0.27985	4.49733e-23	3.28618e-22	3.28618e-22
RBM5	TF	0.171418	2.28072e-09	6.61185e-09	6.61185e-09
RBM5	SIRT1	0.340639	0	0	0
RBM5	SCD	-0.158842	3.13917e-08	8.30029e-08	8.30029e-08
RBM5	MAPK1	-0.0209866	0.466845	0.519544	0.519544
RBM5	MIOX	-0.0293145	0.309469	0.360077	0.360077
RBM5	HMOX1	-0.206006	5.98114e-13	2.27103e-12	2.27103e-12
RBM5	HIF1A	-0.192848	1.65158e-11	5.64579e-11	5.64579e-11
RBM5	PCK2	-0.0680172	0.0182706	0.026527	0.026527
RBM5	HNF4A	0.00672617	0.815645	0.843085	0.843085
RBM5	TRIB3	-0.180636	2.94139e-10	9.14849e-10	9.14849e-10
RBM5	MAP1LC3A	0.0476788	0.0982018	0.126667	0.126667
RBM5	TAZ	0.239344	4.7655e-17	2.39503e-16	2.39503e-16
RBM5	MAPK3	0.115261	6.175e-05	0.000120577	0.000120577
RBM5	ABCC1	-0.125407	1.29654e-05	2.70856e-05	2.70856e-05
RBM5	SLC7A5	-0.438943	0	0	0
RBM5	GABPB1	0.318994	0	0	0
RBM5	EMC2	-0.242975	1.5529e-17	8.05818e-17	8.05818e-17
RBM5	ZNF419	0.349249	0	0	0
RBM5	SLC1A5	-0.237886	7.43482e-17	3.69037e-16	3.69037e-16
RBM5	HAMP	-0.059963	0.0375063	0.0519104	0.0519104
RBM5	CAV1	0.262812	2.35474e-20	1.46205e-19	1.46205e-19
RBM5	DNAJB6	-0.0674015	0.0193517	0.027993	0.027993
RBM5	HSPB1	-0.107449	0.000189017	0.000350597	0.000350597
RBM5	TFR2	-0.125244	1.33072e-05	2.77686e-05	2.77686e-05
RBM5	TGFBR1	-0.0117851	0.682852	0.724224	0.724224
RBM5	CA9	-0.218234	1.90237e-14	8.01972e-14	8.01972e-14
RBM5	MAPK8	0.232021	4.31607e-16	2.03477e-15	2.03477e-15
RBM5	ALOX12	0.494405	0	0	0
RBM5	YWHAE	-0.0498287	0.0839399	0.109598	0.109598
RBM5	FBXW7	0.317203	0	0	0
RBM5	PANX1	-0.261075	4.27305e-20	2.61075e-19	2.61075e-19
RBM5	CARS1	-0.161681	1.7669e-08	4.76598e-08	4.76598e-08
RBM5	SLC38A1	0.0984319	0.000629125	0.00110223	0.00110223
RBM5	IFNG	-0.121772	2.26808e-05	4.62726e-05	4.62726e-05
RBM5	LPCAT3	0.0540036	0.0610371	0.0815984	0.0815984
RBM5	MAPK14	-0.012204	0.672222	0.714555	0.714555
RBM5	VEGFA	-0.0326402	0.257722	0.305526	0.305526
RBM5	ARRDC3	0.194417	1.12514e-11	3.8951e-11	3.8951e-11
RBM5	SNX4	-0.00804577	0.780296	0.811895	0.811895
RBM5	KLHL24	0.106718	0.000209114	0.000385901	0.000385901
RBM5	STEAP3	-0.00958093	0.739772	0.775839	0.775839
RBM5	SLC1A4	0.107988	0.000175384	0.000326439	0.000326439
RBM5	EPAS1	0.231207	5.48735e-16	2.56891e-15	2.56891e-15
RBM5	NFE2L2	0.1791	4.16866e-10	1.28184e-09	1.28184e-09
RBM5	SCP2	0.12912	7.10173e-06	1.52277e-05	1.52277e-05
RBM5	NCF2	-0.175982	8.38512e-10	2.51818e-09	2.51818e-09
RBM5	RGS4	-0.0656927	0.0226494	0.0324408	0.0324408
RBM5	SLC2A1	-0.281215	2.59091e-23	1.91957e-22	1.91957e-22
RBM5	PRDX1	-0.46464	0	0	0
RBM5	PRDX6	-0.22961	8.77049e-16	4.04864e-15	4.04864e-15
RBM5	STMN1	-0.380913	0	0	0
RBM5	TNFAIP3	0.0667057	0.0206402	0.0297313	0.0297313
RBM5	MYB	0.350928	0	0	0
RBM5	HELLS	-0.19484	1.01399e-11	3.52161e-11	3.52161e-11
RBM5	GOT1	-0.296449	0	0	0
RBM5	DUSP1	0.271296	1.16513e-21	7.84011e-21	7.84011e-21
RBM5	PIK3CA	0.0709781	0.0137772	0.0203602	0.0203602
RBM5	FLT3	0.265577	6.95384e-21	4.46544e-20	4.46544e-20
RBM5	ACO1	0.128975	7.27305e-06	1.55803e-05	1.55803e-05
RBM5	CISD1	-0.370329	0	0	0
RBM5	ACSL3	0.0510772	0.0764582	0.100531	0.100531
RBM5	CDKN1A	0.0440936	0.126216	0.159527	0.159527
RBM5	MT1G	-0.119416	3.30729e-05	6.63895e-05	6.63895e-05
RBM5	BECN1	0.317912	0	0	0
RBM5	ZFP36	0.296732	0	0	0
RBM5	ATF4	-0.129626	6.53405e-06	1.40591e-05	1.40591e-05
RBM5	EIF2AK4	0.173368	1.49204e-09	4.39125e-09	4.39125e-09
RBM5	CHAC1	-0.400343	0	0	0
RBM5	CDO1	0.33625	3.2791e-33	2.88539e-32	2.88539e-32
RBM5	SAT1	0.0024749	0.931626	0.943136	0.943136
RBM5	GDF15	0.0557489	0.053133	0.0717387	0.0717387
RBM5	ATG4D	-0.00949541	0.742011	0.777899	0.777899
RBM5	SESN2	0.167353	5.43978e-09	1.5304e-08	1.5304e-08
RBM5	SELENOS	-0.254342	4.08023e-19	2.34279e-18	2.34279e-18
RBM5	GCH1	-0.233741	2.58987e-16	1.23897e-15	1.23897e-15
RBM5	PRKAA1	0.167093	5.74568e-09	1.61315e-08	1.61315e-08
RBM5	KRAS	-0.0983861	0.000632827	0.00110845	0.00110845
RBM5	ARNTL	0.329204	0	0	0
RBM5	EIF2S1	-0.126971	1.00811e-05	2.12926e-05	2.12926e-05
RBM5	LPIN1	-0.00815196	0.777472	0.809406	0.809406
RBM5	FADS2	-0.325519	0	0	0
RBM5	PSAT1	-0.295283	0	0	0
RBM5	HILPDA	-0.277425	1.16746e-22	8.32829e-22	8.32829e-22
RBM5	GLS2	0.451452	1.64914e-61	1.54185e-60	1.54185e-60
RBM5	ACVR1B	0.284441	6.63467e-24	5.0709e-23	5.0709e-23
RBM5	ISCU	0.382945	0	0	0
RBM5	IL6	0.0798429	0.00557143	0.00868929	0.00868929
RBM5	IREB2	0.149923	1.78929e-07	4.43913e-07	4.43913e-07
RBM5	SLC2A8	0.0953742	0.00092579	0.00158996	0.00158996
RBM5	TLR4	0.149497	1.93958e-07	4.7973e-07	4.7973e-07
RBM5	ENPP2	0.270196	1.73833e-21	1.15779e-20	1.15779e-20
RBM5	IL33	0.318285	0	0	0
RBM5	RIPK1	0.23556	1.5022e-16	7.30448e-16	7.30448e-16
RBM5	DUOX1	0.155147	6.53325e-08	1.6831e-07	1.6831e-07
RBM5	IDH1	-0.095378	0.00092535	0.00158926	0.00158926
RBM5	SLC40A1	0.321926	0	0	0
RBM5	GABARAPL1	0.168926	3.89563e-09	1.10878e-08	1.10878e-08
RBM5	RB1	0.231198	5.50273e-16	2.57597e-15	2.57597e-15
RBM5	SETD1B	0.35069	0	0	0
RBM5	JDP2	0.220507	1.18685e-14	5.0732e-14	5.0732e-14
RBM5	DUOX2	0.129279	6.7939e-06	1.4594e-05	1.4594e-05
RBM5	PML	-0.025358	0.379284	0.432154	0.432154
RBM5	TP53	0.115079	6.3439e-05	0.000123718	0.000123718
RBM5	BRD4	0.103447	0.000326102	0.0005895	0.0005895
RBM5	PGD	-0.264701	1.22318e-20	7.73847e-20	7.73847e-20
RBM5	FANCD2	-0.194994	8.81661e-12	3.0748e-11	3.0748e-11
RBM5	ATG3	-0.231279	5.37336e-16	2.51703e-15	2.51703e-15
RBM5	CISD2	-0.281216	2.58912e-23	1.91828e-22	1.91828e-22
RBM5	SLC2A12	-0.0396051	0.169641	0.20906	0.20906
RBM5	EGFR	0.0199321	0.489531	0.541655	0.541655
RBM5	MTDH	-0.212508	1.06778e-13	4.27057e-13	4.27057e-13
RBM5	VLDLR	0.0120771	0.675436	0.717504	0.717504
RBM5	PLIN2	-0.14497	4.50875e-07	1.07973e-06	1.07973e-06
RBM5	CDKN2A	-0.255473	2.80876e-19	1.63003e-18	1.63003e-18
RBM5	ZEB1	0.26341	1.9159e-20	1.19673e-19	1.19673e-19
RBM5	ATM	0.385094	0	0	0
RBM5	UBC	-0.0965769	0.000796311	0.00137835	0.00137835
RBM5	SLC7A11	-0.181953	2.17622e-10	6.83587e-10	6.83587e-10
RBM5	AKR1C2	0.0550794	0.0560497	0.0753907	0.0753907
RBM5	LURAP1L	0.187001	6.71419e-11	2.19294e-10	2.19294e-10
RBM5	CEBPG	-0.287435	1.67163e-24	1.31586e-23	1.31586e-23
RBM5	ATP5MC3	-0.450392	0	0	0
RBM5	PROM2	0.0405878	0.15927	0.19737	0.19737
RBM5	TMBIM4	0.226162	2.38369e-15	1.06785e-14	1.06785e-14
RBM5	BACH1	0.0965207	0.000801966	0.00138757	0.00138757
RBM5	PHKG2	0.10684	0.000205641	0.000379819	0.000379819
RBM5	TSC22D3	0.259475	7.36074e-20	4.43429e-19	4.43429e-19
RBM5	WIPI2	0.0471405	0.10206	0.131241	0.131241
RBM5	CBS	-0.150794	1.46419e-07	3.66004e-07	3.66004e-07
RBM5	G6PD	-0.355625	0	0	0
RBM5	AGPAT3	0.059279	0.0397391	0.0547802	0.0547802
RBM5	SLC2A6	-0.254321	4.10938e-19	2.35913e-18	2.35913e-18
RBM5	SQSTM1	-0.0561211	0.0515629	0.0697762	0.0697762
RBM5	RPL8	-0.164283	1.03444e-08	2.84484e-08	2.84484e-08
RBM5	ALOX15	0.0757354	0.00856447	0.0130203	0.0130203
RBM5	PRKAA2	0.209743	2.23676e-13	8.74765e-13	8.74765e-13
RBM5	ATF3	0.121877	2.26282e-05	4.61693e-05	4.61693e-05
RBM5	YY1AP1	0.240422	3.42319e-17	1.73609e-16	1.73609e-16
RBM5	ALB	0.300211	1.6921e-26	1.42519e-25	1.42519e-25
RBM5	BAP1	0.53333	0	0	0
RBM5	CYBB	-0.0214937	0.456147	0.509002	0.509002
RBM5	NGB	-0.122421	2.04926e-05	4.19865e-05	4.19865e-05
RBM5	VDAC2	-0.332536	0	0	0
RBM5	GPT2	-0.23379	2.552e-16	1.22131e-15	1.22131e-15
RBM5	NNMT	0.00990612	0.731275	0.768207	0.768207
RBM5	ACSF2	0.308549	0	0	0
RBM5	GPX4	0.0125559	0.663347	0.706278	0.706278
RBM5	PLIN4	0.397008	0	0	0
RBM5	OTUB1	-0.16919	3.47979e-09	9.94065e-09	9.94065e-09
RBM5	FTH1	-0.121013	2.58739e-05	5.24784e-05	5.24784e-05
RBM5	SLC3A2	-0.260029	6.10082e-20	3.69352e-19	3.69352e-19
RBM5	DDIT4	-0.150905	1.48439e-07	3.70868e-07	3.70868e-07
RBM5	STAT3	0.260326	5.51476e-20	3.34712e-19	3.34712e-19
RBM5	DRD5	0.045981	0.110787	0.141548	0.141548
RBM5	ANGPTL7	0.35324	1.0576e-36	9.44745e-36	9.44745e-36
RBM5	RRM2	-0.477351	0	0	0
RBM5	OXSR1	0.209102	2.65153e-13	1.03184e-12	1.03184e-12
RBM5	RELA	0.0246158	0.393395	0.446537	0.446537
RBM5	SLC2A14	-0.146336	3.39904e-07	8.23102e-07	8.23102e-07
RBM5	HRAS	-0.0684512	0.0175408	0.025536	0.025536
RBM5	DDIT3	0.00451587	0.875595	0.89527	0.89527
RBM5	ATG13	-0.00421516	0.883818	0.902321	0.902321
RBM5	CHMP6	0.033126	0.250702	0.298014	0.298014
RBM5	GPX2	0.147813	2.57836e-07	6.30913e-07	6.30913e-07
RBM5	BNIP3	-0.156884	4.63904e-08	1.2093e-07	1.2093e-07
RBM5	ANO6	0.199334	3.30951e-12	1.19094e-11	1.19094e-11
RBM5	ULK1	0.219973	1.37763e-14	5.8633e-14	5.8633e-14
RBM5	HIC1	0.26859	3.09796e-21	2.03166e-20	2.03166e-20
RBM5	JUN	0.257802	1.29275e-19	7.67142e-19	7.67142e-19
RBM5	ALOXE3	0.0504252	0.0802938	0.105196	0.105196
RBM5	ALOX12B	-0.0179636	0.533471	0.584113	0.584113
RBM5	ALOX15B	0.194478	1.1082e-11	3.83778e-11	3.83778e-11
RBM5	NQO1	-0.118175	3.99397e-05	7.95217e-05	7.95217e-05
RBM5	FTMT	0.0225528	0.434309	0.487487	0.487487
RBM5	HSF1	-0.214709	5.88306e-14	2.39703e-13	2.39703e-13
RBM5	SOCS1	-0.153857	8.40497e-08	2.14503e-07	2.14503e-07
RBM5	MUC1	0.172545	1.78588e-09	5.22235e-09	5.22235e-09
RBM5	SP1	0.370622	0	0	0
RBM5	NF2	-0.0503315	0.0808587	0.105878	0.105878
RBM5	AKR1C1	0.103453	0.000325858	0.000589084	0.000589084
RBM5	ZFP69B	-0.137873	1.60887e-06	3.66444e-06	3.66444e-06
RBM5	HMGB1	0.0137422	0.633768	0.678918	0.678918
RBM5	AKR1C3	0.104644	0.000277585	0.000505499	0.000505499
RBM5	LONP1	-0.0914334	0.00149911	0.00251135	0.00251135
RBM5	MAFG	0.0687127	0.0171134	0.0249534	0.0249534
RBM5	SRC	-0.215256	5.06865e-14	2.07488e-13	2.07488e-13
RBM5	MAP3K5	0.0678607	0.0185404	0.0268945	0.0268945
RBM5	ATG7	0.128263	8.1715e-06	1.7418e-05	1.7418e-05
RBM5	DPP4	0.0663255	0.0213754	0.0307251	0.0307251
RBM5	HSD17B11	0.208529	3.08515e-13	1.19515e-12	1.19515e-12
RBM5	TXNRD1	-0.31594	0	0	0
RBM5	MTOR	0.166396	6.65442e-09	1.85854e-08	1.85854e-08
RBM5	HBA1	0.155277	6.12269e-08	1.58107e-07	1.58107e-07
RBM5	NRAS	-0.172681	1.73363e-09	5.07576e-09	5.07576e-09
RBM5	ATP6V1G2	0.26103	4.33937e-20	2.64984e-19	2.64984e-19
RBM5	NFS1	-0.0463704	0.107787	0.137996	0.137996
RBM5	NOX5	0.0439484	0.127482	0.161008	0.161008
RBM5	TXNIP	0.432631	0	0	0
RBM5	NCOA4	0.1197	3.16702e-05	6.37022e-05	6.37022e-05
RBM5	EGLN2	0.319477	0	0	0
RBM5	SRXN1	-0.119874	3.08337e-05	6.21004e-05	6.21004e-05
RBM6	GCLC	0.012697	0.659799	0.70302	0.70302
RBM6	LAMP2	-0.253551	5.29254e-19	3.01823e-18	3.01823e-18
RBM6	NOS2	-0.0646469	0.0248852	0.0354218	0.0354218
RBM6	NOX1	0.0356292	0.21665	0.261102	0.261102
RBM6	ALOX5	0.208398	3.19377e-13	1.23602e-12	1.23602e-12
RBM6	BID	-0.144171	5.21957e-07	1.24254e-06	1.24254e-06
RBM6	CD44	0.0108008	0.708071	0.747147	0.747147
RBM6	GABARAPL2	0.0224895	0.435545	0.488705	0.488705
RBM6	AIFM2	0.111842	0.000101658	0.000193995	0.000193995
RBM6	CAPG	-0.0437425	0.129264	0.163079	0.163079
RBM6	HSPA5	-0.300246	1.66868e-26	1.40563e-25	1.40563e-25
RBM6	MAPK9	-0.0433625	0.132641	0.166966	0.166966
RBM6	HERPUD1	0.00437146	0.879542	0.898598	0.898598
RBM6	ATG5	-0.101417	0.000426994	0.000762177	0.000762177
RBM6	SLC2A3	-0.00136625	0.962222	0.968682	0.968682
RBM6	CS	-0.144205	5.18679e-07	1.23507e-06	1.23507e-06
RBM6	ELAVL1	-0.114602	6.80552e-05	0.000132291	0.000132291
RBM6	ACSL4	-0.0505555	0.0795156	0.104253	0.104253
RBM6	DRD4	0.0960922	0.000846325	0.00146038	0.00146038
RBM6	WIPI1	0.0490228	0.0890758	0.115779	0.115779
RBM6	ASNS	-0.0476152	0.0986515	0.1272	0.1272
RBM6	TFRC	-0.26113	4.19449e-20	2.56445e-19	2.56445e-19
RBM6	TP63	0.201352	1.98472e-12	7.26016e-12	7.26016e-12
RBM6	PTGS2	0.0661198	0.0217824	0.0312727	0.0312727
RBM6	NOX3	0.0159505	0.580317	0.62882	0.62882
RBM6	TUBE1	0.375985	0	0	0
RBM6	KEAP1	0.0167906	0.560481	0.609977	0.609977
RBM6	CXCL2	0.231626	3.96256e-16	1.87311e-15	1.87311e-15
RBM6	ULK2	0.211654	1.34325e-13	5.33676e-13	5.33676e-13
RBM6	ATG16L1	0.164981	8.94576e-09	2.47282e-08	2.47282e-08
RBM6	CHMP5	-0.0246639	0.392473	0.44561	0.44561
RBM6	NOX4	-0.17919	4.08543e-10	1.25708e-09	1.25708e-09
RBM6	FTL	-0.150802	1.51385e-07	3.77914e-07	3.77914e-07
RBM6	MT3	-0.113234	8.22744e-05	0.000158517	0.000158517
RBM6	TFAP2C	0.048059	0.0955473	0.123517	0.123517
RBM6	AURKA	-0.284637	6.08864e-24	4.66049e-23	4.66049e-23
RBM6	PEBP1	0.0898357	0.00181338	0.00300739	0.00300739
RBM6	FH	-0.205581	6.68122e-13	2.52846e-12	2.52846e-12
RBM6	TF	0.17334	1.50109e-09	4.41687e-09	4.41687e-09
RBM6	SIRT1	0.147971	2.58507e-07	6.3248e-07	6.3248e-07
RBM6	SCD	-0.152525	1.08782e-07	2.75012e-07	2.75012e-07
RBM6	MAPK1	-0.108213	0.000169971	0.000316794	0.000316794
RBM6	MIOX	0.10743	0.000187988	0.000348772	0.000348772
RBM6	HMOX1	-0.153999	8.17593e-08	2.08868e-07	2.08868e-07
RBM6	HIF1A	-0.164822	9.24741e-09	2.55312e-08	2.55312e-08
RBM6	PCK2	-0.0339814	0.238669	0.285048	0.285048
RBM6	HNF4A	0.0246954	0.39192	0.445056	0.445056
RBM6	TRIB3	-0.127104	9.86619e-06	2.08586e-05	2.08586e-05
RBM6	MAP1LC3A	0.0985737	0.000617799	0.00108334	0.00108334
RBM6	TAZ	0.420033	0	0	0
RBM6	MAPK3	0.0658743	0.0222773	0.0319397	0.0319397
RBM6	ABCC1	-0.0695298	0.0158362	0.0232031	0.0232031
RBM6	SLC7A5	-0.239395	4.69189e-17	2.35928e-16	2.35928e-16
RBM6	GABPB1	0.321751	0	0	0
RBM6	EMC2	-0.147612	2.76462e-07	6.74679e-07	6.74679e-07
RBM6	ZNF419	0.367143	0	0	0
RBM6	SLC1A5	-0.158594	3.29936e-08	8.71004e-08	8.71004e-08
RBM6	HAMP	0.0183215	0.525294	0.57628	0.57628
RBM6	CAV1	0.120484	2.80748e-05	5.67482e-05	5.67482e-05
RBM6	DNAJB6	-0.0497772	0.0842611	0.109981	0.109981
RBM6	HSPB1	-0.0507075	0.0786152	0.103149	0.103149
RBM6	TFR2	-0.071724	0.012812	0.0190241	0.0190241
RBM6	TGFBR1	-0.114564	6.84311e-05	0.000132983	0.000132983
RBM6	CA9	-0.11275	8.82829e-05	0.000169562	0.000169562
RBM6	MAPK8	0.206318	5.51349e-13	2.0989e-12	2.0989e-12
RBM6	ALOX12	0.461925	0	0	0
RBM6	YWHAE	-0.0235421	0.414363	0.467603	0.467603
RBM6	FBXW7	0.328925	0	0	0
RBM6	PANX1	-0.276056	1.97537e-22	1.38943e-21	1.38943e-21
RBM6	CARS1	-0.0289235	0.315921	0.366825	0.366825
RBM6	SLC38A1	0.00360397	0.900569	0.916748	0.916748
RBM6	IFNG	-0.0283919	0.32495	0.376267	0.376267
RBM6	LPCAT3	-0.057746	0.0451559	0.0616842	0.0616842
RBM6	MAPK14	-0.0664734	0.0210867	0.0303344	0.0303344
RBM6	VEGFA	0.0306177	0.2884	0.338051	0.338051
RBM6	ARRDC3	0.0826747	0.00410615	0.00651584	0.00651584
RBM6	SNX4	-0.0687758	0.0170117	0.0248149	0.0248149
RBM6	KLHL24	0.047745	0.0977352	0.12611	0.12611
RBM6	STEAP3	0.00387648	0.893094	0.910396	0.910396
RBM6	SLC1A4	0.0356715	0.216104	0.260505	0.260505
RBM6	EPAS1	0.110917	0.000116058	0.000220155	0.000220155
RBM6	NFE2L2	0.0283485	0.325641	0.376972	0.376972
RBM6	SCP2	-0.039515	0.170591	0.210129	0.210129
RBM6	NCF2	-0.132951	3.75008e-06	8.2577e-06	8.2577e-06
RBM6	RGS4	-0.127367	9.45581e-06	2.00314e-05	2.00314e-05
RBM6	SLC2A1	-0.236359	1.18075e-16	5.78165e-16	5.78165e-16
RBM6	PRDX1	-0.322602	0	0	0
RBM6	PRDX6	-0.116562	5.09002e-05	0.00010026	0.00010026
RBM6	STMN1	-0.174275	1.22285e-09	3.6237e-09	3.6237e-09
RBM6	TNFAIP3	0.0990391	0.000581922	0.00102338	0.00102338
RBM6	MYB	0.220343	1.24243e-14	5.30374e-14	5.30374e-14
RBM6	HELLS	-0.0563729	0.050523	0.0684609	0.0684609
RBM6	GOT1	-0.210777	1.69828e-13	6.69933e-13	6.69933e-13
RBM6	DUSP1	0.16356	1.20131e-08	3.28521e-08	3.28521e-08
RBM6	PIK3CA	-0.0296142	0.304499	0.35491	0.35491
RBM6	FLT3	0.177	6.24221e-10	1.89324e-09	1.89324e-09
RBM6	ACO1	0.000481736	0.986675	0.988921	0.988921
RBM6	CISD1	-0.26514	1.04937e-20	6.66595e-20	6.66595e-20
RBM6	ACSL3	-0.0451576	0.117319	0.149172	0.149172
RBM6	CDKN1A	-0.0345912	0.230343	0.276008	0.276008
RBM6	MT1G	-0.0234968	0.415262	0.46848	0.46848
RBM6	BECN1	0.163165	1.30341e-08	3.55493e-08	3.55493e-08
RBM6	ZFP36	0.232838	3.38774e-16	1.6086e-15	1.6086e-15
RBM6	ATF4	0.0391125	0.17499	0.215046	0.215046
RBM6	EIF2AK4	0.0608292	0.0348322	0.0484592	0.0484592
RBM6	CHAC1	-0.215658	4.54046e-14	1.86551e-13	1.86551e-13
RBM6	CDO1	0.216626	2.97903e-14	1.23938e-13	1.23938e-13
RBM6	SAT1	0.085104	0.00313228	0.00504388	0.00504388
RBM6	GDF15	-0.0169128	0.557632	0.607236	0.607236
RBM6	ATG4D	0.0624885	0.0301624	0.042369	0.042369
RBM6	SESN2	0.091818	0.00143134	0.00240365	0.00240365
RBM6	SELENOS	-0.150381	1.64038e-07	4.08343e-07	4.08343e-07
RBM6	GCH1	-0.170502	2.77922e-09	8.00275e-09	8.00275e-09
RBM6	PRKAA1	0.0607158	0.0351728	0.0488995	0.0488995
RBM6	KRAS	-0.153976	8.21335e-08	2.09799e-07	2.09799e-07
RBM6	ARNTL	0.21233	1.12013e-13	4.47489e-13	4.47489e-13
RBM6	EIF2S1	-0.175207	9.95512e-10	2.97148e-09	2.97148e-09
RBM6	LPIN1	0.0766743	0.00778833	0.0119101	0.0119101
RBM6	FADS2	-0.222831	6.1684e-15	2.68736e-14	2.68736e-14
RBM6	PSAT1	-0.127981	8.55637e-06	1.82003e-05	1.82003e-05
RBM6	HILPDA	-0.175422	9.49457e-10	2.83866e-09	2.83866e-09
RBM6	GLS2	0.310383	2.66894e-28	2.28756e-27	2.28756e-27
RBM6	ACVR1B	0.178333	4.9566e-10	1.51537e-09	1.51537e-09
RBM6	ISCU	0.289336	6.25165e-25	5.02058e-24	5.02058e-24
RBM6	IL6	0.101268	0.000432755	0.000771929	0.000771929
RBM6	IREB2	0.0250774	0.384582	0.437588	0.437588
RBM6	SLC2A8	0.125469	1.28374e-05	2.68316e-05	2.68316e-05
RBM6	TLR4	0.0381653	0.185677	0.226921	0.226921
RBM6	ENPP2	0.186554	7.46131e-11	2.4288e-10	2.4288e-10
RBM6	IL33	0.231023	5.79264e-16	2.70798e-15	2.70798e-15
RBM6	RIPK1	0.162641	1.45159e-08	3.94344e-08	3.94344e-08
RBM6	DUOX1	0.126904	1.01916e-05	2.1516e-05	2.1516e-05
RBM6	IDH1	-0.119664	3.18426e-05	6.40311e-05	6.40311e-05
RBM6	SLC40A1	0.133484	3.42688e-06	7.57395e-06	7.57395e-06
RBM6	GABARAPL1	0.101736	0.000409399	0.000732324	0.000732324
RBM6	RB1	0.0276202	0.338229	0.390043	0.390043
RBM6	SETD1B	0.323223	0	0	0
RBM6	JDP2	0.153946	8.26069e-08	2.10959e-07	2.10959e-07
RBM6	DUOX2	0.112314	9.40504e-05	0.000180129	0.000180129
RBM6	PML	0.0303615	0.292455	0.342297	0.342297
RBM6	TP53	0.0894758	0.00189207	0.00312996	0.00312996
RBM6	BRD4	0.167376	5.41297e-09	1.52315e-08	1.52315e-08
RBM6	PGD	-0.165591	7.87705e-09	2.18723e-08	2.18723e-08
RBM6	FANCD2	-0.0530268	0.0658647	0.08757	0.08757
RBM6	ATG3	-0.141283	8.79825e-07	2.05262e-06	2.05262e-06
RBM6	CISD2	-0.247493	3.74522e-18	2.02385e-17	2.02385e-17
RBM6	SLC2A12	-0.0251168	0.38389	0.436868	0.436868
RBM6	EGFR	-0.00131548	0.963625	0.969832	0.969832
RBM6	MTDH	-0.195605	8.39451e-12	2.93261e-11	2.93261e-11
RBM6	VLDLR	-0.00901186	0.754716	0.789261	0.789261
RBM6	PLIN2	-0.0848258	0.00323204	0.00519627	0.00519627
RBM6	CDKN2A	-0.109609	0.000139727	0.000262771	0.000262771
RBM6	ZEB1	0.075702	0.00860674	0.0130809	0.0130809
RBM6	ATM	0.246503	5.12876e-18	2.7477e-17	2.7477e-17
RBM6	UBC	-0.0596581	0.038488	0.0531772	0.0531772
RBM6	SLC7A11	-0.148718	2.24673e-07	5.527e-07	5.527e-07
RBM6	AKR1C2	0.0443871	0.123723	0.156644	0.156644
RBM6	LURAP1L	0.118378	3.87333e-05	7.72149e-05	7.72149e-05
RBM6	CEBPG	-0.150201	1.69725e-07	4.21912e-07	4.21912e-07
RBM6	ATP5MC3	-0.292521	6.68662e-26	5.56189e-25	5.56189e-25
RBM6	PROM2	-0.0207072	0.4728	0.525388	0.525388
RBM6	TMBIM4	0.0784995	0.00643783	0.0099554	0.0099554
RBM6	BACH1	-0.0401401	0.163924	0.202625	0.202625
RBM6	PHKG2	0.19436	1.14085e-11	3.94779e-11	3.94779e-11
RBM6	TSC22D3	0.1944	1.12962e-11	3.90994e-11	3.90994e-11
RBM6	WIPI2	0.137494	1.71903e-06	3.90552e-06	3.90552e-06
RBM6	CBS	-0.0608407	0.0347848	0.0483978	0.0483978
RBM6	G6PD	-0.200776	2.2976e-12	8.36231e-12	8.36231e-12
RBM6	AGPAT3	0.0163988	0.569669	0.618701	0.618701
RBM6	SLC2A6	-0.110284	0.00012701	0.000239913	0.000239913
RBM6	SQSTM1	-0.110652	0.000120523	0.00022822	0.00022822
RBM6	RPL8	-0.043433	0.131998	0.166225	0.166225
RBM6	ALOX15	0.0953708	0.00092182	0.00158358	0.00158358
RBM6	PRKAA2	0.0440788	0.126344	0.159673	0.159673
RBM6	ATF3	0.125872	1.20341e-05	2.52257e-05	2.52257e-05
RBM6	YY1AP1	0.139397	1.23066e-06	2.83284e-06	2.83284e-06
RBM6	ALB	0.273549	4.16778e-22	2.87725e-21	2.87725e-21
RBM6	BAP1	0.522169	0	0	0
RBM6	CYBB	-0.0550634	0.0561291	0.0754896	0.0754896
RBM6	NGB	-0.074068	0.0101427	0.0152727	0.0152727
RBM6	VDAC2	-0.270803	1.39432e-21	9.33816e-21	9.33816e-21
RBM6	GPT2	-0.0595481	0.0388475	0.0536368	0.0536368
RBM6	NNMT	-0.0310716	0.28131	0.330555	0.330555
RBM6	ACSF2	0.206412	5.37991e-13	2.04952e-12	2.04952e-12
RBM6	GPX4	0.0536778	0.0626153	0.083554	0.083554
RBM6	PLIN4	0.310601	0	0	0
RBM6	OTUB1	-0.0362092	0.20929	0.253044	0.253044
RBM6	FTH1	-0.148244	2.45609e-07	6.02139e-07	6.02139e-07
RBM6	SLC3A2	-0.120228	2.9205e-05	5.89473e-05	5.89473e-05
RBM6	DDIT4	-0.0643767	0.025512	0.0362545	0.0362545
RBM6	STAT3	0.0854347	0.0030174	0.00486879	0.00486879
RBM6	DRD5	0.0268567	0.351805	0.404054	0.404054
RBM6	ANGPTL7	0.281844	2.01516e-23	1.50164e-22	1.50164e-22
RBM6	RRM2	-0.310019	0	0	0
RBM6	OXSR1	0.170264	2.92516e-09	8.40861e-09	8.40861e-09
RBM6	RELA	0.0445795	0.12209	0.154753	0.154753
RBM6	SLC2A14	-0.0365432	0.205117	0.248437	0.248437
RBM6	HRAS	0.0805668	0.00516539	0.00809142	0.00809142
RBM6	DDIT3	0.177554	5.90473e-10	1.7943e-09	1.7943e-09
RBM6	ATG13	-0.0267457	0.353749	0.406036	0.406036
RBM6	CHMP6	0.119184	3.42648e-05	6.86804e-05	6.86804e-05
RBM6	GPX2	0.146552	3.26491e-07	7.91811e-07	7.91811e-07
RBM6	BNIP3	-0.13782	1.62405e-06	3.6976e-06	3.6976e-06
RBM6	ANO6	0.000293899	0.991871	0.993312	0.993312
RBM6	ULK1	0.271393	1.12477e-21	7.57715e-21	7.57715e-21
RBM6	HIC1	0.193369	1.45443e-11	4.99287e-11	4.99287e-11
RBM6	JUN	0.203491	1.14786e-12	4.27065e-12	4.27065e-12
RBM6	ALOXE3	0.0205962	0.475229	0.527749	0.527749
RBM6	ALOX12B	0.0577554	0.0451098	0.0616263	0.0616263
RBM6	ALOX15B	0.137761	1.64075e-06	3.73431e-06	3.73431e-06
RBM6	NQO1	-0.108701	0.000158757	0.000296792	0.000296792
RBM6	FTMT	0.089667	0.00184336	0.00305394	0.00305394
RBM6	HSF1	-0.0317367	0.271134	0.319768	0.319768
RBM6	SOCS1	-0.00206044	0.943055	0.952728	0.952728
RBM6	MUC1	0.0212006	0.462313	0.515082	0.515082
RBM6	SP1	0.182751	1.81093e-10	5.72193e-10	5.72193e-10
RBM6	NF2	0.00627509	0.827783	0.853732	0.853732
RBM6	AKR1C1	0.124866	1.41338e-05	2.94174e-05	2.94174e-05
RBM6	ZFP69B	-0.0975813	0.000701261	0.00122135	0.00122135
RBM6	HMGB1	0.0495495	0.0856915	0.11171	0.11171
RBM6	AKR1C3	0.0426739	0.138893	0.174163	0.174163
RBM6	LONP1	0.0241661	0.402098	0.455335	0.455335
RBM6	MAFG	0.097593	0.000700219	0.00121967	0.00121967
RBM6	SRC	-0.0717768	0.012746	0.0189316	0.0189316
RBM6	MAP3K5	-0.0131053	0.649578	0.693687	0.693687
RBM6	ATG7	0.0483057	0.0938563	0.121507	0.121507
RBM6	DPP4	-0.032879	0.254254	0.301808	0.301808
RBM6	HSD17B11	0.0767602	0.00771947	0.0118107	0.0118107
RBM6	TXNRD1	-0.244555	9.47559e-18	4.98803e-17	4.98803e-17
RBM6	MTOR	0.0647806	0.0246019	0.0350461	0.0350461
RBM6	HBA1	0.138262	1.46702e-06	3.35372e-06	3.35372e-06
RBM6	NRAS	-0.17562	9.08679e-10	2.72136e-09	2.72136e-09
RBM6	ATP6V1G2	0.183802	1.42004e-10	4.52409e-10	4.52409e-10
RBM6	NFS1	0.0373012	0.195841	0.238174	0.238174
RBM6	NOX5	0.0551885	0.055564	0.0747848	0.0747848
RBM6	TXNIP	0.263109	2.12545e-20	1.32386e-19	1.32386e-19
RBM6	NCOA4	-0.0424464	0.141013	0.176607	0.176607
RBM6	EGLN2	0.306472	0	0	0
RBM6	SRXN1	-0.121243	2.49709e-05	5.07292e-05	5.07292e-05
UPF1	GCLC	-0.054174	0.0602248	0.0805873	0.0805873
UPF1	LAMP2	-0.0760234	0.00832814	0.0126814	0.0126814
UPF1	NOS2	0.0829535	0.00397229	0.00631619	0.00631619
UPF1	NOX1	-0.050174	0.0818136	0.10704	0.10704
UPF1	ALOX5	0.0407588	0.157519	0.195387	0.195387
UPF1	BID	0.0877577	0.0023126	0.00378633	0.00378633
UPF1	CD44	0.0156642	0.587081	0.635209	0.635209
UPF1	GABARAPL2	-0.0691232	0.0164609	0.0240611	0.0240611
UPF1	AIFM2	-0.0128389	0.65624	0.699743	0.699743
UPF1	CAPG	0.128471	7.89887e-06	1.68603e-05	1.68603e-05
UPF1	HSPA5	0.0715431	0.013026	0.0193224	0.0193224
UPF1	MAPK9	-0.0140168	0.627051	0.672632	0.672632
UPF1	HERPUD1	0.0297523	0.302249	0.352588	0.352588
UPF1	ATG5	-0.0306969	0.287154	0.336733	0.336733
UPF1	SLC2A3	-0.132753	3.87789e-06	8.52825e-06	8.52825e-06
UPF1	CS	0.0565233	0.0499102	0.0676877	0.0676877
UPF1	ELAVL1	0.283015	1.2259e-23	9.24113e-23	9.24113e-23
UPF1	ACSL4	-0.200677	2.35659e-12	8.57087e-12	8.57087e-12
UPF1	DRD4	0.221765	8.33483e-15	3.59939e-14	3.59939e-14
UPF1	WIPI1	0.109782	0.00013636	0.000256706	0.000256706
UPF1	ASNS	0.121589	2.36637e-05	4.81855e-05	4.81855e-05
UPF1	TFRC	0.0775268	0.00712881	0.0109565	0.0109565
UPF1	TP63	-0.0261396	0.364765	0.417343	0.417343
UPF1	PTGS2	-0.140972	9.30228e-07	2.16561e-06	2.16561e-06
UPF1	NOX3	-0.00323997	0.910581	0.925357	0.925357
UPF1	TUBE1	0.0343373	0.233784	0.279754	0.279754
UPF1	KEAP1	0.478585	0	0	0
UPF1	CXCL2	-0.118317	3.86072e-05	7.69768e-05	7.69768e-05
UPF1	ULK2	0.0934467	0.00117452	0.00199276	0.00199276
UPF1	ATG16L1	0.25619	2.21455e-19	1.29357e-18	1.29357e-18
UPF1	CHMP5	0.0420617	0.144653	0.180795	0.180795
UPF1	NOX4	-0.221746	8.37992e-15	3.6182e-14	3.6182e-14
UPF1	FTL	-0.157727	3.92332e-08	1.02927e-07	1.02927e-07
UPF1	MT3	0.0261985	0.363739	0.416272	0.416272
UPF1	TFAP2C	0.0455399	0.114246	0.145579	0.145579
UPF1	AURKA	0.106834	0.000205812	0.000380124	0.000380124
UPF1	PEBP1	0.0814021	0.00471919	0.00742922	0.00742922
UPF1	FH	-0.065385	0.0232926	0.0333013	0.0333013
UPF1	TF	-0.0605513	0.0356718	0.049546	0.049546
UPF1	SIRT1	-0.052139	0.0705315	0.0933143	0.0933143
UPF1	SCD	-0.112548	9.18141e-05	0.00017604	0.00017604
UPF1	MAPK1	-0.0342492	0.234986	0.281044	0.281044
UPF1	MIOX	0.186911	6.29661e-11	2.06103e-10	2.06103e-10
UPF1	HMOX1	-0.0393759	0.172102	0.211818	0.211818
UPF1	HIF1A	-0.0815725	0.00463257	0.00730066	0.00730066
UPF1	PCK2	0.139825	1.14094e-06	2.6347e-06	2.6347e-06
UPF1	HNF4A	0.0720541	0.01239	0.0184334	0.0184334
UPF1	TRIB3	0.15354	8.93958e-08	2.27663e-07	2.27663e-07
UPF1	MAP1LC3A	0.0732009	0.0110755	0.0165906	0.0165906
UPF1	TAZ	0.182414	1.95718e-10	6.16883e-10	6.16883e-10
UPF1	MAPK3	0.0365651	0.204814	0.248109	0.248109
UPF1	ABCC1	0.110679	0.000120066	0.000227389	0.000227389
UPF1	SLC7A5	0.170649	2.69257e-09	7.76179e-09	7.76179e-09
UPF1	GABPB1	0.0470507	0.102715	0.132014	0.132014
UPF1	EMC2	-0.0433819	0.132454	0.166756	0.166756
UPF1	ZNF419	0.157102	4.44248e-08	1.15974e-07	1.15974e-07
UPF1	SLC1A5	0.102603	0.000364987	0.000656338	0.000656338
UPF1	HAMP	0.0479482	0.0963151	0.124432	0.124432
UPF1	CAV1	-0.19958	3.11013e-12	1.12135e-11	1.12135e-11
UPF1	DNAJB6	0.0490411	0.0889569	0.115636	0.115636
UPF1	HSPB1	0.0776302	0.00705235	0.0108459	0.0108459
UPF1	TFR2	0.116341	5.26053e-05	0.000103462	0.000103462
UPF1	TGFBR1	-0.141175	8.97032e-07	2.09111e-06	2.09111e-06
UPF1	CA9	-0.0194088	0.501058	0.55282	0.55282
UPF1	MAPK8	0.0548632	0.0570304	0.0766097	0.0766097
UPF1	ALOX12	0.216469	3.63581e-14	1.50378e-13	1.50378e-13
UPF1	YWHAE	-0.0533616	0.0641793	0.0854797	0.0854797
UPF1	FBXW7	-0.0556547	0.0535366	0.0722498	0.0722498
UPF1	PANX1	-0.0695381	0.0158237	0.0231857	0.0231857
UPF1	CARS1	0.172321	1.87494e-09	5.4736e-09	5.4736e-09
UPF1	SLC38A1	0.136174	2.16202e-06	4.86574e-06	4.86574e-06
UPF1	IFNG	0.00445883	0.877172	0.896566	0.896566
UPF1	LPCAT3	0.157501	4.10372e-08	1.07466e-07	1.07466e-07
UPF1	MAPK14	-0.0442848	0.12458	0.157634	0.157634
UPF1	VEGFA	0.12109	2.55691e-05	5.1888e-05	5.1888e-05
UPF1	ARRDC3	-0.108713	0.000158506	0.000296356	0.000296356
UPF1	SNX4	0.0674133	0.0193304	0.0279649	0.0279649
UPF1	KLHL24	-0.0470408	0.102787	0.132095	0.132095
UPF1	STEAP3	0.0732015	0.0110749	0.0165899	0.0165899
UPF1	SLC1A4	0.0990216	0.000583231	0.00102558	0.00102558
UPF1	EPAS1	-0.0952502	0.000940191	0.00161348	0.00161348
UPF1	NFE2L2	-0.088749	0.00206058	0.00339361	0.00339361
UPF1	SCP2	-0.125041	1.37463e-05	2.86478e-05	2.86478e-05
UPF1	NCF2	-0.079489	0.00579731	0.00902124	0.00902124
UPF1	RGS4	-0.0743126	0.00990956	0.0149417	0.0149417
UPF1	SLC2A1	0.22181	8.23088e-15	3.55617e-14	3.55617e-14
UPF1	PRDX1	0.0426201	0.139392	0.174734	0.174734
UPF1	PRDX6	-0.251771	9.4634e-19	5.30971e-18	5.30971e-18
UPF1	STMN1	0.0840362	0.00353103	0.00565005	0.00565005
UPF1	TNFAIP3	0.0211361	0.463678	0.51641	0.51641
UPF1	MYB	0.206195	5.69465e-13	2.1658e-12	2.1658e-12
UPF1	HELLS	0.130884	5.30452e-06	1.15186e-05	1.15186e-05
UPF1	GOT1	0.17659	7.32411e-10	2.20982e-09	2.20982e-09
UPF1	DUSP1	-0.0813666	0.00473744	0.0074565	0.0074565
UPF1	PIK3CA	-0.0993972	0.000555646	0.000979219	0.000979219
UPF1	FLT3	0.0943254	0.00104962	0.00179116	0.00179116
UPF1	ACO1	-0.0817899	0.00452417	0.00713895	0.00713895
UPF1	CISD1	-0.0502003	0.0816536	0.106847	0.106847
UPF1	ACSL3	0.0907231	0.00163207	0.0027217	0.0027217
UPF1	CDKN1A	-0.0153414	0.594811	0.642515	0.642515
UPF1	MT1G	0.0235709	0.413791	0.467039	0.467039
UPF1	BECN1	0.208669	2.97321e-13	1.15302e-12	1.15302e-12
UPF1	ZFP36	-0.0638096	0.0268386	0.0380189	0.0380189
UPF1	ATF4	0.0709534	0.0138102	0.0204061	0.0204061
UPF1	EIF2AK4	-0.0185517	0.520101	0.571274	0.571274
UPF1	CHAC1	0.0862298	0.00275671	0.00447042	0.00447042
UPF1	CDO1	-0.106108	0.000225672	0.000414991	0.000414991
UPF1	SAT1	-0.0257765	0.371467	0.424164	0.424164
UPF1	GDF15	0.128064	8.44218e-06	1.79673e-05	1.79673e-05
UPF1	ATG4D	0.524944	0	0	0
UPF1	SESN2	0.126802	1.03606e-05	2.1859e-05	2.1859e-05
UPF1	SELENOS	0.0705595	0.0143466	0.0211479	0.0211479
UPF1	GCH1	-0.00326929	0.909761	0.924648	0.924648
UPF1	PRKAA1	-0.105535	0.000245919	0.000450382	0.000450382
UPF1	KRAS	-0.0395664	0.170035	0.209497	0.209497
UPF1	ARNTL	0.102281	0.000380921	0.000683656	0.000683656
UPF1	EIF2S1	-0.0836383	0.00369102	0.00589244	0.00589244
UPF1	LPIN1	0.0201581	0.484621	0.53694	0.53694
UPF1	FADS2	-0.009942	0.730339	0.767372	0.767372
UPF1	PSAT1	-0.0467721	0.104769	0.134433	0.134433
UPF1	HILPDA	0.00642818	0.82365	0.850152	0.850152
UPF1	GLS2	0.190346	2.75962e-11	9.27373e-11	9.27373e-11
UPF1	ACVR1B	0.253355	5.64296e-19	3.21216e-18	3.21216e-18
UPF1	ISCU	-0.0680817	0.0181605	0.026378	0.026378
UPF1	IL6	-0.11826	3.89425e-05	7.76188e-05	7.76188e-05
UPF1	IREB2	-0.00749481	0.794994	0.824966	0.824966
UPF1	SLC2A8	0.237448	8.4926e-17	4.19834e-16	4.19834e-16
UPF1	TLR4	-0.170282	2.91387e-09	8.37759e-09	8.37759e-09
UPF1	ENPP2	-0.05923	0.0399034	0.0549906	0.0549906
UPF1	IL33	-0.105214	0.000256913	0.000469532	0.000469532
UPF1	RIPK1	0.0407039	0.158079	0.196018	0.196018
UPF1	DUOX1	0.0560958	0.0516685	0.0699097	0.0699097
UPF1	IDH1	-0.0930211	0.00123719	0.00209336	0.00209336
UPF1	SLC40A1	-0.0612917	0.0334724	0.0466951	0.0466951
UPF1	GABARAPL1	-0.084008	0.00354214	0.00566669	0.00566669
UPF1	RB1	-0.1161	5.45283e-05	0.000107057	0.000107057
UPF1	SETD1B	0.391053	0	0	0
UPF1	JDP2	0.0174894	0.544279	0.594456	0.594456
UPF1	DUOX2	-0.0391552	0.174545	0.214548	0.214548
UPF1	PML	0.0458299	0.111957	0.142912	0.142912
UPF1	TP53	0.101647	0.000414258	0.000740512	0.000740512
UPF1	BRD4	0.488452	0	0	0
UPF1	PGD	-0.00897355	0.755726	0.790179	0.790179
UPF1	FANCD2	0.181851	2.06374e-10	6.49349e-10	6.49349e-10
UPF1	ATG3	-0.0139646	0.628285	0.673785	0.673785
UPF1	CISD2	-0.00601805	0.834734	0.859765	0.859765
UPF1	SLC2A12	-0.079273	0.00592063	0.00920115	0.00920115
UPF1	EGFR	-0.104064	0.000300178	0.000544749	0.000544749
UPF1	MTDH	0.0251838	0.382569	0.435515	0.435515
UPF1	VLDLR	-0.165987	7.24996e-09	2.01868e-08	2.01868e-08
UPF1	PLIN2	-0.125901	1.19782e-05	2.51154e-05	2.51154e-05
UPF1	CDKN2A	0.081896	0.00447209	0.00706171	0.00706171
UPF1	ZEB1	-0.206947	4.67801e-13	1.78898e-12	1.78898e-12
UPF1	ATM	-0.0189757	0.510607	0.562147	0.562147
UPF1	UBC	-0.106041	0.000229493	0.000421715	0.000421715
UPF1	SLC7A11	0.0786526	0.00633475	0.00980617	0.00980617
UPF1	AKR1C2	-0.164327	9.74886e-09	2.6868e-08	2.6868e-08
UPF1	LURAP1L	0.00604494	0.834006	0.859157	0.859157
UPF1	CEBPG	-0.0101668	0.724488	0.762081	0.762081
UPF1	ATP5MC3	-0.0426421	0.139188	0.174499	0.174499
UPF1	PROM2	0.24309	1.49833e-17	7.78321e-17	7.78321e-17
UPF1	TMBIM4	-0.125359	1.30655e-05	2.72834e-05	2.72834e-05
UPF1	BACH1	-0.109219	0.000147619	0.000276904	0.000276904
UPF1	PHKG2	0.176013	8.3278e-10	2.50163e-09	2.50163e-09
UPF1	TSC22D3	-0.00480013	0.867834	0.88851	0.88851
UPF1	WIPI2	0.240657	3.18437e-17	1.61816e-16	1.61816e-16
UPF1	CBS	0.173877	1.25273e-09	3.70907e-09	3.70907e-09
UPF1	G6PD	0.13923	1.26752e-06	2.914e-06	2.914e-06
UPF1	AGPAT3	0.215254	5.07063e-14	2.07567e-13	2.07567e-13
UPF1	SLC2A6	0.10737	0.000191101	0.000354271	0.000354271
UPF1	SQSTM1	0.120539	2.78415e-05	5.62944e-05	5.62944e-05
UPF1	RPL8	0.164927	9.04824e-09	2.49994e-08	2.49994e-08
UPF1	ALOX15	0.0553226	0.0549717	0.0740526	0.0740526
UPF1	PRKAA2	0.0285229	0.322673	0.373901	0.373901
UPF1	ATF3	-0.0945362	0.00102724	0.0017549	0.0017549
UPF1	YY1AP1	0.142611	6.92857e-07	1.63125e-06	1.63125e-06
UPF1	ALB	0.0256553	0.373773	0.426551	0.426551
UPF1	BAP1	0.327966	0	0	0
UPF1	CYBB	-0.0546238	0.0581235	0.0779806	0.0779806
UPF1	NGB	0.0940426	0.0010869	0.0018516	0.0018516
UPF1	VDAC2	-0.0499193	0.083378	0.108924	0.108924
UPF1	GPT2	0.0773715	0.00724507	0.0111252	0.0111252
UPF1	NNMT	-0.214002	7.13005e-14	2.88721e-13	2.88721e-13
UPF1	ACSF2	0.0981003	0.000656388	0.00114746	0.00114746
UPF1	GPX4	0.0822901	0.00428336	0.00678015	0.00678015
UPF1	PLIN4	-0.0135448	0.638652	0.683477	0.683477
UPF1	OTUB1	0.243981	8.91664e-18	4.70199e-17	4.70199e-17
UPF1	FTH1	0.030297	0.293482	0.34338	0.34338
UPF1	SLC3A2	0.222799	6.22452e-15	2.71082e-14	2.71082e-14
UPF1	DDIT4	0.152972	9.97957e-08	2.53116e-07	2.53116e-07
UPF1	STAT3	0.0862535	0.00274924	0.00445916	0.00445916
UPF1	DRD5	0.0475583	0.0990593	0.127691	0.127691
UPF1	ANGPTL7	-0.0607327	0.0351087	0.0488158	0.0488158
UPF1	RRM2	0.103488	0.000324323	0.000586414	0.000586414
UPF1	OXSR1	-0.0127285	0.659007	0.702268	0.702268
UPF1	RELA	0.231412	5.16672e-16	2.42328e-15	2.42328e-15
UPF1	SLC2A14	0.0381607	0.185758	0.227009	0.227009
UPF1	HRAS	0.22746	1.63891e-15	7.42268e-15	7.42268e-15
UPF1	DDIT3	0.0543509	0.059391	0.0795532	0.0795532
UPF1	ATG13	0.102144	0.000387935	0.000695634	0.000695634
UPF1	CHMP6	0.316333	0	0	0
UPF1	GPX2	-0.0274935	0.340499	0.392377	0.392377
UPF1	BNIP3	-0.0471963	0.101654	0.130764	0.130764
UPF1	ANO6	-0.140173	1.07248e-06	2.48255e-06	2.48255e-06
UPF1	ULK1	0.434174	0	0	0
UPF1	HIC1	-0.0164241	0.569073	0.618142	0.618142
UPF1	JUN	0.0166585	0.563572	0.612906	0.612906
UPF1	ALOXE3	0.0644248	0.0253874	0.0360883	0.0360883
UPF1	ALOX12B	0.117952	4.08055e-05	8.11721e-05	8.11721e-05
UPF1	ALOX15B	-0.0333983	0.246826	0.293847	0.293847
UPF1	NQO1	-0.0379705	0.187933	0.229435	0.229435
UPF1	FTMT	-0.0213652	0.4589	0.511723	0.511723
UPF1	HSF1	0.274437	3.64421e-22	2.52392e-21	2.52392e-21
UPF1	SOCS1	0.0244048	0.397464	0.450659	0.450659
UPF1	MUC1	0.000687615	0.980982	0.984293	0.984293
UPF1	SP1	0.0257102	0.372699	0.425444	0.425444
UPF1	NF2	0.0471782	0.101785	0.130919	0.130919
UPF1	AKR1C1	-0.124336	1.53763e-05	3.18848e-05	3.18848e-05
UPF1	ZFP69B	0.191834	2.113e-11	7.1657e-11	7.1657e-11
UPF1	HMGB1	-0.10455	0.000281135	0.000511716	0.000511716
UPF1	AKR1C3	-0.164546	9.79437e-09	2.69896e-08	2.69896e-08
UPF1	LONP1	0.452741	0	0	0
UPF1	MAFG	0.105065	0.000262169	0.000478713	0.000478713
UPF1	SRC	0.338944	0	0	0
UPF1	MAP3K5	-0.0847718	0.00325172	0.00522634	0.00522634
UPF1	ATG7	0.0474034	0.10016	0.128995	0.128995
UPF1	DPP4	-0.234146	2.29465e-16	1.10157e-15	1.10157e-15
UPF1	HSD17B11	-0.19986	2.89827e-12	1.0472e-11	1.0472e-11
UPF1	TXNRD1	0.00452179	0.875433	0.895126	0.895126
UPF1	MTOR	0.198064	4.55287e-12	1.62131e-11	1.62131e-11
UPF1	HBA1	-0.080074	0.00543519	0.00849022	0.00849022
UPF1	NRAS	-0.00928574	0.747512	0.782819	0.782819
UPF1	ATP6V1G2	0.0556418	0.0535921	0.0723191	0.0723191
UPF1	NFS1	0.206239	5.62856e-13	2.14138e-12	2.14138e-12
UPF1	NOX5	0.0223607	0.438235	0.491344	0.491344
UPF1	TXNIP	-0.0635054	0.0275745	0.0389855	0.0389855
UPF1	NCOA4	-0.0544597	0.0588831	0.0789299	0.0789299
UPF1	EGLN2	0.205324	7.14322e-13	2.69773e-12	2.69773e-12
UPF1	SRXN1	0.360077	0	0	0
POLR2J	GCLC	-0.345585	0	0	0
POLR2J	LAMP2	-0.252888	6.57397e-19	3.72607e-18	3.72607e-18
POLR2J	NOS2	-0.107632	0.000182793	0.000339601	0.000339601
POLR2J	NOX1	0.398167	0	0	0
POLR2J	ALOX5	-0.130146	5.99565e-06	1.29484e-05	1.29484e-05
POLR2J	BID	0.302349	0	0	0
POLR2J	CD44	-0.1972	5.65043e-12	1.99858e-11	1.99858e-11
POLR2J	GABARAPL2	-0.0284741	0.323502	0.374761	0.374761
POLR2J	AIFM2	0.0574142	0.0464069	0.0632657	0.0632657
POLR2J	CAPG	0.399067	0	0	0
POLR2J	HSPA5	0.064263	0.0257587	0.0365836	0.0365836
POLR2J	MAPK9	-0.134481	2.83026e-06	6.30273e-06	6.30273e-06
POLR2J	HERPUD1	-0.162459	1.50682e-08	4.0883e-08	4.0883e-08
POLR2J	ATG5	-0.126989	1.00519e-05	2.12333e-05	2.12333e-05
POLR2J	SLC2A3	-0.221797	8.25886e-15	3.56786e-14	3.56786e-14
POLR2J	CS	-0.279705	4.7668e-23	3.47771e-22	3.47771e-22
POLR2J	ELAVL1	0.378903	0	0	0
POLR2J	ACSL4	-0.467404	0	0	0
POLR2J	DRD4	0.312162	0	0	0
POLR2J	WIPI1	-0.0378603	0.189219	0.230864	0.230864
POLR2J	ASNS	0.308623	0	0	0
POLR2J	TFRC	-0.182692	1.83586e-10	5.79825e-10	5.79825e-10
POLR2J	TP63	-0.25885	9.09049e-20	5.44821e-19	5.44821e-19
POLR2J	PTGS2	-0.276681	1.5556e-22	1.1015e-21	1.1015e-21
POLR2J	NOX3	0.00851542	0.767862	0.800961	0.800961
POLR2J	TUBE1	-0.240204	3.66034e-17	1.85247e-16	1.85247e-16
POLR2J	KEAP1	0.349481	0	0	0
POLR2J	CXCL2	-0.137684	1.62404e-06	3.6976e-06	3.6976e-06
POLR2J	ULK2	-0.252537	7.37293e-19	4.16556e-18	4.16556e-18
POLR2J	ATG16L1	-0.0637221	0.0270486	0.0382956	0.0382956
POLR2J	CHMP5	0.00577227	0.841392	0.865579	0.865579
POLR2J	NOX4	-0.170103	3.02789e-09	8.69276e-09	8.69276e-09
POLR2J	FTL	0.216908	3.22286e-14	1.33756e-13	1.33756e-13
POLR2J	MT3	0.170104	2.85738e-09	8.21977e-09	8.21977e-09
POLR2J	TFAP2C	0.00121489	0.966405	0.972085	0.972085
POLR2J	AURKA	0.259281	7.859e-20	4.72673e-19	4.72673e-19
POLR2J	PEBP1	0.362776	0	0	0
POLR2J	FH	0.250018	1.66868e-18	9.2142e-18	9.2142e-18
POLR2J	TF	-0.0995302	0.000546171	0.000963321	0.000963321
POLR2J	SIRT1	-0.500706	0	0	0
POLR2J	SCD	-0.15817	3.59155e-08	9.45275e-08	9.45275e-08
POLR2J	MAPK1	-0.530036	0	0	0
POLR2J	MIOX	0.312471	1.11589e-28	9.58666e-28	9.58666e-28
POLR2J	HMOX1	0.147676	2.73166e-07	6.66895e-07	6.66895e-07
POLR2J	HIF1A	-0.274726	3.27016e-22	2.27092e-21	2.27092e-21
POLR2J	PCK2	0.296955	0	0	0
POLR2J	HNF4A	0.0275258	0.339932	0.391791	0.391791
POLR2J	TRIB3	0.248501	2.71545e-18	1.48008e-17	1.48008e-17
POLR2J	MAP1LC3A	0.363681	0	0	0
POLR2J	TAZ	0.511402	0	0	0
POLR2J	MAPK3	0.176135	8.10415e-10	2.43667e-09	2.43667e-09
POLR2J	ABCC1	-0.067686	0.0188454	0.0273076	0.0273076
POLR2J	SLC7A5	0.247257	4.03683e-18	2.17733e-17	2.17733e-17
POLR2J	GABPB1	-0.145697	3.94455e-07	9.49547e-07	9.49547e-07
POLR2J	EMC2	-0.0319042	0.268612	0.317098	0.317098
POLR2J	ZNF419	0.0123699	0.668032	0.710674	0.710674
POLR2J	SLC1A5	0.230666	6.43472e-16	2.99879e-15	2.99879e-15
POLR2J	HAMP	0.191594	2.23949e-11	7.57945e-11	7.57945e-11
POLR2J	CAV1	-0.288586	9.34983e-25	7.45141e-24	7.45141e-24
POLR2J	DNAJB6	0.153675	8.70867e-08	2.22011e-07	2.22011e-07
POLR2J	HSPB1	0.500706	0	0	0
POLR2J	TFR2	0.273779	4.66113e-22	3.20886e-21	3.20886e-21
POLR2J	TGFBR1	-0.421108	0	0	0
POLR2J	CA9	0.171129	2.28795e-09	6.63216e-09	6.63216e-09
POLR2J	MAPK8	-0.253145	6.04507e-19	3.43401e-18	3.43401e-18
POLR2J	ALOX12	-0.100577	0.000476707	0.000846198	0.000846198
POLR2J	YWHAE	0.0608408	0.0347976	0.0484149	0.0484149
POLR2J	FBXW7	-0.338822	0	0	0
POLR2J	PANX1	-0.257962	1.22546e-19	7.28435e-19	7.28435e-19
POLR2J	CARS1	0.242035	2.08004e-17	1.07022e-16	1.07022e-16
POLR2J	SLC38A1	-0.221177	9.83531e-15	4.22855e-14	4.22855e-14
POLR2J	IFNG	-0.0124885	0.665086	0.707915	0.707915
POLR2J	LPCAT3	-0.297267	0	0	0
POLR2J	MAPK14	-0.493075	0	0	0
POLR2J	VEGFA	0.0573506	0.0466499	0.063573	0.063573
POLR2J	ARRDC3	-0.437492	0	0	0
POLR2J	SNX4	-0.209954	2.11515e-13	8.28703e-13	8.28703e-13
POLR2J	KLHL24	-0.417087	0	0	0
POLR2J	STEAP3	0.0258114	0.370819	0.423506	0.423506
POLR2J	SLC1A4	-0.0181397	0.529412	0.580187	0.580187
POLR2J	EPAS1	-0.378769	0	0	0
POLR2J	NFE2L2	-0.417803	0	0	0
POLR2J	SCP2	-0.212512	1.06647e-13	4.26558e-13	4.26558e-13
POLR2J	NCF2	-0.104326	0.000289757	0.00052667	0.00052667
POLR2J	RGS4	-0.110254	0.000127544	0.000240872	0.000240872
POLR2J	SLC2A1	0.184111	1.32162e-10	4.22131e-10	4.22131e-10
POLR2J	PRDX1	0.337537	0	0	0
POLR2J	PRDX6	0.20986	2.1686e-13	8.48934e-13	8.48934e-13
POLR2J	STMN1	0.353282	0	0	0
POLR2J	TNFAIP3	-0.216706	3.40681e-14	1.41158e-13	1.41158e-13
POLR2J	MYB	-0.0127295	0.658982	0.702248	0.702248
POLR2J	HELLS	0.133634	3.34091e-06	7.3915e-06	7.3915e-06
POLR2J	GOT1	0.281491	2.31354e-23	1.71851e-22	1.71851e-22
POLR2J	DUSP1	-0.199947	2.83469e-12	1.02507e-11	1.02507e-11
POLR2J	PIK3CA	-0.623564	0	0	0
POLR2J	FLT3	-0.0984697	0.000622672	0.00109148	0.00109148
POLR2J	ACO1	-0.39032	0	0	0
POLR2J	CISD1	0.179835	3.52975e-10	1.0914e-09	1.0914e-09
POLR2J	ACSL3	-0.23265	3.58201e-16	1.6984e-15	1.6984e-15
POLR2J	CDKN1A	0.00232164	0.935851	0.946638	0.946638
POLR2J	MT1G	0.108454	0.000164343	0.00030678	0.00030678
POLR2J	BECN1	-0.213276	8.67916e-14	3.49292e-13	3.49292e-13
POLR2J	ZFP36	-0.121206	2.5115e-05	5.10093e-05	5.10093e-05
POLR2J	ATF4	0.225235	3.11089e-15	1.38261e-14	1.38261e-14
POLR2J	EIF2AK4	-0.394067	0	0	0
POLR2J	CHAC1	0.22377	4.72556e-15	2.07502e-14	2.07502e-14
POLR2J	CDO1	-0.258306	8.34595e-20	5.01177e-19	5.01177e-19
POLR2J	SAT1	0.152141	1.17148e-07	2.95309e-07	2.95309e-07
POLR2J	GDF15	0.176961	6.74147e-10	2.03965e-09	2.03965e-09
POLR2J	ATG4D	0.516026	0	0	0
POLR2J	SESN2	0.0797536	0.00563602	0.00878383	0.00878383
POLR2J	SELENOS	0.351032	0	0	0
POLR2J	GCH1	-0.0395923	0.169756	0.209184	0.209184
POLR2J	PRKAA1	-0.445961	0	0	0
POLR2J	KRAS	-0.236411	1.16242e-16	5.69441e-16	5.69441e-16
POLR2J	ARNTL	-0.332859	0	0	0
POLR2J	EIF2S1	-0.295298	0	0	0
POLR2J	LPIN1	-0.277459	1.15225e-22	8.22265e-22	8.22265e-22
POLR2J	FADS2	0.0190367	0.509249	0.560863	0.560863
POLR2J	PSAT1	-0.015295	0.595927	0.643585	0.643585
POLR2J	HILPDA	0.310149	0	0	0
POLR2J	GLS2	-0.107462	0.000187154	0.000347304	0.000347304
POLR2J	ACVR1B	-0.085626	0.00295271	0.00477052	0.00477052
POLR2J	ISCU	0.0495967	0.0853933	0.111348	0.111348
POLR2J	IL6	-0.129895	6.13529e-06	1.32372e-05	1.32372e-05
POLR2J	IREB2	-0.593947	0	0	0
POLR2J	SLC2A8	0.393647	0	0	0
POLR2J	TLR4	-0.557658	0	0	0
POLR2J	ENPP2	-0.334939	0	0	0
POLR2J	IL33	-0.275061	2.88217e-22	2.00877e-21	2.00877e-21
POLR2J	RIPK1	-0.332509	0	0	0
POLR2J	DUOX1	-0.110214	0.000128275	0.000242204	0.000242204
POLR2J	IDH1	-0.216412	3.69381e-14	1.52703e-13	1.52703e-13
POLR2J	SLC40A1	-0.255716	2.59186e-19	1.5074e-18	1.5074e-18
POLR2J	GABARAPL1	-0.305201	0	0	0
POLR2J	RB1	-0.478788	0	0	0
POLR2J	SETD1B	-0.178599	4.66802e-10	1.43013e-09	1.43013e-09
POLR2J	JDP2	0.0277347	0.336229	0.387941	0.387941
POLR2J	DUOX2	-0.16895	3.66325e-09	1.04474e-08	1.04474e-08
POLR2J	PML	0.00116477	0.96779	0.973272	0.973272
POLR2J	TP53	-0.00229033	0.936714	0.947361	0.947361
POLR2J	BRD4	0.0842115	0.00346254	0.00554626	0.00554626
POLR2J	PGD	0.0727902	0.0115361	0.0172398	0.0172398
POLR2J	FANCD2	0.0537226	0.0623902	0.083279	0.083279
POLR2J	ATG3	0.089495	0.00188779	0.00312336	0.00312336
POLR2J	CISD2	0.185542	9.46421e-11	3.05736e-10	3.05736e-10
POLR2J	SLC2A12	-0.284497	7.48051e-24	5.70356e-23	5.70356e-23
POLR2J	EGFR	-0.331555	0	0	0
POLR2J	MTDH	-0.301578	0	0	0
POLR2J	VLDLR	-0.194905	9.97786e-12	3.4668e-11	3.4668e-11
POLR2J	PLIN2	-0.140715	9.73907e-07	2.26283e-06	2.26283e-06
POLR2J	CDKN2A	0.350144	0	0	0
POLR2J	ZEB1	-0.530326	0	0	0
POLR2J	ATM	-0.609238	0	0	0
POLR2J	UBC	0.059861	0.0378324	0.0523331	0.0523331
POLR2J	SLC7A11	-0.0723539	0.0120439	0.0179492	0.0179492
POLR2J	AKR1C2	-0.145897	3.68761e-07	8.90081e-07	8.90081e-07
POLR2J	LURAP1L	0.0670234	0.0200428	0.0289274	0.0289274
POLR2J	CEBPG	0.0384157	0.182807	0.223743	0.223743
POLR2J	ATP5MC3	0.391011	0	0	0
POLR2J	PROM2	0.057304	0.0468287	0.0637991	0.0637991
POLR2J	TMBIM4	0.0495502	0.0856872	0.111705	0.111705
POLR2J	BACH1	-0.528562	0	0	0
POLR2J	PHKG2	0.567668	0	0	0
POLR2J	TSC22D3	-0.0187172	0.516384	0.567715	0.567715
POLR2J	WIPI2	0.342133	0	0	0
POLR2J	CBS	0.116136	5.36243e-05	0.000105365	0.000105365
POLR2J	G6PD	0.31878	0	0	0
POLR2J	AGPAT3	-0.0577125	0.0452808	0.0618425	0.0618425
POLR2J	SLC2A6	0.24422	1.0527e-17	5.52631e-17	5.52631e-17
POLR2J	SQSTM1	0.0737572	0.0104776	0.0157485	0.0157485
POLR2J	RPL8	0.463019	0	0	0
POLR2J	ALOX15	-0.0376992	0.191138	0.233001	0.233001
POLR2J	PRKAA2	-0.25393	4.67318e-19	2.67378e-18	2.67378e-18
POLR2J	ATF3	-0.125162	1.34817e-05	2.812e-05	2.812e-05
POLR2J	YY1AP1	0.00667895	0.81689	0.84417	0.84417
POLR2J	ALB	-0.070107	0.0149706	0.0220113	0.0220113
POLR2J	BAP1	0.170087	3.03823e-09	8.72117e-09	8.72117e-09
POLR2J	CYBB	-0.326855	0	0	0
POLR2J	NGB	0.108458	0.000162879	0.000304171	0.000304171
POLR2J	VDAC2	0.0630927	0.0286008	0.0403314	0.0403314
POLR2J	GPT2	0.0733035	0.010963	0.0164338	0.0164338
POLR2J	NNMT	-0.0174499	0.545188	0.595337	0.595337
POLR2J	ACSF2	0.0521417	0.0705168	0.0932966	0.0932966
POLR2J	GPX4	0.405724	0	0	0
POLR2J	PLIN4	-0.158733	3.2087e-08	8.47845e-08	8.47845e-08
POLR2J	OTUB1	0.531839	7.17235e-89	6.79829e-88	6.79829e-88
POLR2J	FTH1	0.157347	4.23125e-08	1.10683e-07	1.10683e-07
POLR2J	SLC3A2	0.41156	0	0	0
POLR2J	DDIT4	0.180284	3.18733e-10	9.88816e-10	9.88816e-10
POLR2J	STAT3	-0.382116	0	0	0
POLR2J	DRD5	-0.0482304	0.094373	0.12212	0.12212
POLR2J	ANGPTL7	-0.232422	3.12326e-16	1.48658e-15	1.48658e-15
POLR2J	RRM2	0.184766	1.13471e-10	3.64284e-10	3.64284e-10
POLR2J	OXSR1	-0.401296	0	0	0
POLR2J	RELA	0.168273	4.47585e-09	1.26782e-08	1.26782e-08
POLR2J	SLC2A14	0.0451066	0.117745	0.149674	0.149674
POLR2J	HRAS	0.568576	0	0	0
POLR2J	DDIT3	0.350622	0	0	0
POLR2J	ATG13	-0.209782	2.21363e-13	8.66056e-13	8.66056e-13
POLR2J	CHMP6	0.413068	0	0	0
POLR2J	GPX2	-0.118661	3.66394e-05	7.32171e-05	7.32171e-05
POLR2J	BNIP3	0.0527892	0.0670917	0.0890869	0.0890869
POLR2J	ANO6	-0.61688	0	0	0
POLR2J	ULK1	0.225573	2.82332e-15	1.25871e-14	1.25871e-14
POLR2J	HIC1	-0.0464842	0.106925	0.136987	0.136987
POLR2J	JUN	-0.0425731	0.139829	0.175242	0.175242
POLR2J	ALOXE3	0.0077319	0.78869	0.819386	0.819386
POLR2J	ALOX12B	-0.0246682	0.392443	0.44558	0.44558
POLR2J	ALOX15B	-0.0608705	0.0347088	0.0483003	0.0483003
POLR2J	NQO1	0.0510718	0.0764896	0.100569	0.100569
POLR2J	FTMT	-0.0199399	0.489415	0.541542	0.541542
POLR2J	HSF1	0.486806	0	0	0
POLR2J	SOCS1	0.245237	7.64892e-18	4.05075e-17	4.05075e-17
POLR2J	MUC1	0.0828056	0.00404739	0.00642767	0.00642767
POLR2J	SP1	-0.55825	0	0	0
POLR2J	NF2	-0.0639854	0.0264211	0.0374637	0.0374637
POLR2J	AKR1C1	-0.126913	1.01771e-05	2.14869e-05	2.14869e-05
POLR2J	ZFP69B	-0.24515	7.86035e-18	4.15976e-17	4.15976e-17
POLR2J	HMGB1	0.0252588	0.381153	0.434077	0.434077
POLR2J	AKR1C3	-0.18569	9.14058e-11	2.95611e-10	2.95611e-10
POLR2J	LONP1	0.514295	0	0	0
POLR2J	MAFG	-0.199144	3.47133e-12	1.24743e-11	1.24743e-11
POLR2J	SRC	0.229808	8.27498e-16	3.82682e-15	3.82682e-15
POLR2J	MAP3K5	-0.419304	0	0	0
POLR2J	ATG7	-0.149064	2.10489e-07	5.19029e-07	5.19029e-07
POLR2J	DPP4	-0.377695	0	0	0
POLR2J	HSD17B11	-0.343339	0	0	0
POLR2J	TXNRD1	-0.257658	1.35696e-19	8.04073e-19	8.04073e-19
POLR2J	MTOR	-0.45314	0	0	0
POLR2J	HBA1	-0.0259191	0.368879	0.421524	0.421524
POLR2J	NRAS	-0.243175	1.45922e-17	7.58643e-17	7.58643e-17
POLR2J	ATP6V1G2	-0.0711538	0.0135443	0.0200382	0.0200382
POLR2J	NFS1	0.223669	4.86258e-15	2.13332e-14	2.13332e-14
POLR2J	NOX5	0.025795	0.371176	0.423863	0.423863
POLR2J	TXNIP	-0.309423	0	0	0
POLR2J	NCOA4	-0.503434	0	0	0
POLR2J	EGLN2	0.273054	6.10307e-22	4.1742e-21	4.1742e-21
POLR2J	SRXN1	-0.0128683	0.655502	0.699069	0.699069
DHX33	GCLC	0.237468	8.44056e-17	4.17344e-16	4.17344e-16
DHX33	LAMP2	0.215359	4.927e-14	2.01912e-13	2.01912e-13
DHX33	NOS2	0.039293	0.173032	0.212862	0.212862
DHX33	NOX1	-0.0508561	0.0777423	0.102093	0.102093
DHX33	ALOX5	0.0238624	0.408041	0.461301	0.461301
DHX33	BID	-0.00873723	0.761962	0.795779	0.795779
DHX33	CD44	0.171833	2.08458e-09	6.06217e-09	6.06217e-09
DHX33	GABARAPL2	-0.0104786	0.716397	0.754725	0.754725
DHX33	AIFM2	-0.087654	0.00234055	0.0038294	0.0038294
DHX33	CAPG	-0.150345	1.65158e-07	4.11035e-07	4.11035e-07
DHX33	HSPA5	-0.0123837	0.667727	0.710406	0.710406
DHX33	MAPK9	0.0124892	0.665069	0.707901	0.707901
DHX33	HERPUD1	0.0100309	0.728024	0.765263	0.765263
DHX33	ATG5	0.247005	4.37328e-18	2.35401e-17	2.35401e-17
DHX33	SLC2A3	-0.0252448	0.381417	0.434344	0.434344
DHX33	CS	0.209804	2.2009e-13	8.61213e-13	8.61213e-13
DHX33	ELAVL1	0.174407	1.18788e-09	3.52383e-09	3.52383e-09
DHX33	ACSL4	0.180808	2.82824e-10	8.81019e-10	8.81019e-10
DHX33	DRD4	-0.17656	7.37245e-10	2.22373e-09	2.22373e-09
DHX33	WIPI1	0.0358749	0.213496	0.257653	0.257653
DHX33	ASNS	0.196744	6.32995e-12	2.23098e-11	2.23098e-11
DHX33	TFRC	0.241223	2.67355e-17	1.3657e-16	1.3657e-16
DHX33	TP63	0.0754772	0.00880663	0.0133672	0.0133672
DHX33	PTGS2	0.130971	5.2282e-06	1.13594e-05	1.13594e-05
DHX33	NOX3	0.0714129	0.0131926	0.0195531	0.0195531
DHX33	TUBE1	0.374494	0	0	0
DHX33	KEAP1	-0.0848942	0.00320723	0.00515857	0.00515857
DHX33	CXCL2	0.0639455	0.0265008	0.0375694	0.0375694
DHX33	ULK2	0.40867	0	0	0
DHX33	ATG16L1	-0.0170957	0.553379	0.603141	0.603141
DHX33	CHMP5	0.0131546	0.64835	0.69255	0.69255
DHX33	NOX4	-0.233186	3.05501e-16	1.45495e-15	1.45495e-15
DHX33	FTL	-0.362431	0	0	0
DHX33	MT3	-0.0172372	0.550153	0.60006	0.60006
DHX33	TFAP2C	0.240081	3.80055e-17	1.92182e-16	1.92182e-16
DHX33	AURKA	0.125119	1.35744e-05	2.83049e-05	2.83049e-05
DHX33	PEBP1	-0.0541925	0.0601372	0.0804769	0.0804769
DHX33	FH	0.132857	3.81061e-06	8.38574e-06	8.38574e-06
DHX33	TF	0.110851	0.000117154	0.000222126	0.000222126
DHX33	SIRT1	0.3141	0	0	0
DHX33	SCD	-0.0751461	0.00910848	0.0138007	0.0138007
DHX33	MAPK1	0.317655	0	0	0
DHX33	MIOX	0.00617889	0.830408	0.856032	0.856032
DHX33	HMOX1	-0.210584	1.78817e-13	7.04324e-13	7.04324e-13
DHX33	HIF1A	0.207516	4.02858e-13	1.54811e-12	1.54811e-12
DHX33	PCK2	-0.192365	1.85754e-11	6.32551e-11	6.32551e-11
DHX33	HNF4A	-0.00116668	0.967742	0.973243	0.973243
DHX33	TRIB3	-0.14131	8.75695e-07	2.04341e-06	2.04341e-06
DHX33	MAP1LC3A	-0.195732	8.13567e-12	2.845e-11	2.845e-11
DHX33	TAZ	-0.086044	0.00281573	0.00456096	0.00456096
DHX33	MAPK3	-0.24996	1.69996e-18	9.38231e-18	9.38231e-18
DHX33	ABCC1	0.281569	2.24047e-23	1.66561e-22	1.66561e-22
DHX33	SLC7A5	0.162326	1.54855e-08	4.19788e-08	4.19788e-08
DHX33	GABPB1	0.237408	8.59439e-17	4.24722e-16	4.24722e-16
DHX33	EMC2	0.206832	4.82118e-13	1.84212e-12	1.84212e-12
DHX33	ZNF419	0.0866737	0.00262027	0.00426095	0.00426095
DHX33	SLC1A5	-0.130236	5.90722e-06	1.27667e-05	1.27667e-05
DHX33	HAMP	-0.184461	1.21819e-10	3.90194e-10	3.90194e-10
DHX33	CAV1	-0.0801029	0.00542936	0.00848151	0.00848151
DHX33	DNAJB6	0.141581	8.3404e-07	1.95017e-06	1.95017e-06
DHX33	HSPB1	-0.33885	0	0	0
DHX33	TFR2	0.0606021	0.0355171	0.0493472	0.0493472
DHX33	TGFBR1	0.138728	1.38471e-06	3.17275e-06	3.17275e-06
DHX33	CA9	0.0624383	0.0302814	0.0425256	0.0425256
DHX33	MAPK8	0.41291	0	0	0
DHX33	ALOX12	0.33982	0	0	0
DHX33	YWHAE	0.466451	0	0	0
DHX33	FBXW7	0.302779	0	0	0
DHX33	PANX1	0.172932	1.64116e-09	4.81424e-09	4.81424e-09
DHX33	CARS1	-0.0341614	0.23619	0.282358	0.282358
DHX33	SLC38A1	0.163024	1.34158e-08	3.65576e-08	3.65576e-08
DHX33	IFNG	-0.0230588	0.424067	0.477308	0.477308
DHX33	LPCAT3	0.233364	2.89723e-16	1.38184e-15	1.38184e-15
DHX33	MAPK14	0.305648	0	0	0
DHX33	VEGFA	0.0829923	0.00396488	0.00630533	0.00630533
DHX33	ARRDC3	0.1995	3.17342e-12	1.14345e-11	1.14345e-11
DHX33	SNX4	0.317793	0	0	0
DHX33	KLHL24	0.364226	0	0	0
DHX33	STEAP3	0.181403	2.46867e-10	7.72308e-10	7.72308e-10
DHX33	SLC1A4	-0.00130784	0.963836	0.970014	0.970014
DHX33	EPAS1	-0.0367111	0.203011	0.246124	0.246124
DHX33	NFE2L2	0.1997	3.01762e-12	1.089e-11	1.089e-11
DHX33	SCP2	-0.0649704	0.0241839	0.0344914	0.0344914
DHX33	NCF2	-0.0980694	0.000658982	0.0011517	0.0011517
DHX33	RGS4	-0.120546	2.78076e-05	5.62304e-05	5.62304e-05
DHX33	SLC2A1	0.0313507	0.277008	0.326034	0.326034
DHX33	PRDX1	-0.075921	0.00841598	0.0128074	0.0128074
DHX33	PRDX6	0.00622368	0.829172	0.854955	0.854955
DHX33	STMN1	0.0647805	0.024602	0.0350461	0.0350461
DHX33	TNFAIP3	0.134091	3.09109e-06	6.86145e-06	6.86145e-06
DHX33	MYB	0.0811093	0.00487151	0.00765489	0.00765489
DHX33	HELLS	0.248935	2.36305e-18	1.29279e-17	1.29279e-17
DHX33	GOT1	-0.00429411	0.881658	0.900457	0.900457
DHX33	DUSP1	-0.108637	0.000160186	0.000299357	0.000299357
DHX33	PIK3CA	0.362722	0	0	0
DHX33	FLT3	-0.0031755	0.912353	0.92684	0.92684
DHX33	ACO1	0.0557308	0.0532104	0.0718379	0.0718379
DHX33	CISD1	0.0349817	0.225121	0.270337	0.270337
DHX33	ACSL3	0.177134	6.48598e-10	1.96461e-09	1.96461e-09
DHX33	CDKN1A	-0.147071	3.05761e-07	7.434e-07	7.434e-07
DHX33	MT1G	0.0275753	0.339015	0.390837	0.390837
DHX33	BECN1	0.191178	2.47646e-11	8.35385e-11	8.35385e-11
DHX33	ZFP36	-0.1011	0.000445137	0.0007928	0.0007928
DHX33	ATF4	-0.0575645	0.0458366	0.0625482	0.0625482
DHX33	EIF2AK4	0.295214	0	0	0
DHX33	CHAC1	-0.0338767	0.24012	0.286623	0.286623
DHX33	CDO1	-0.0382479	0.184754	0.225913	0.225913
DHX33	SAT1	-0.162599	1.46422e-08	3.97661e-08	3.97661e-08
DHX33	GDF15	-0.196873	6.12909e-12	2.16233e-11	2.16233e-11
DHX33	ATG4D	-0.120838	2.65828e-05	5.38584e-05	5.38584e-05
DHX33	SESN2	-0.109455	0.000142795	0.000268262	0.000268262
DHX33	SELENOS	-0.165607	7.85059e-09	2.18016e-08	2.18016e-08
DHX33	GCH1	0.0402772	0.162487	0.200996	0.200996
DHX33	PRKAA1	0.198789	3.79623e-12	1.3602e-11	1.3602e-11
DHX33	KRAS	0.255698	2.60718e-19	1.51614e-18	1.51614e-18
DHX33	ARNTL	0.212131	1.18162e-13	4.71369e-13	4.71369e-13
DHX33	EIF2S1	0.225277	3.07339e-15	1.36657e-14	1.36657e-14
DHX33	LPIN1	0.28593	3.40542e-24	2.64053e-23	2.64053e-23
DHX33	FADS2	0.0825869	0.00414603	0.0065751	0.0065751
DHX33	PSAT1	0.137614	1.68353e-06	3.82785e-06	3.82785e-06
DHX33	HILPDA	-0.0576307	0.0455871	0.0622329	0.0622329
DHX33	GLS2	0.21411	5.96405e-14	2.4289e-13	2.4289e-13
DHX33	ACVR1B	0.0865398	0.00266075	0.00432331	0.00432331
DHX33	ISCU	-0.166148	7.01019e-09	1.95442e-08	1.95442e-08
DHX33	IL6	0.000875896	0.975779	0.980017	0.980017
DHX33	IREB2	0.369905	0	0	0
DHX33	SLC2A8	-0.314163	0	0	0
DHX33	TLR4	0.0321309	0.265224	0.313486	0.313486
DHX33	ENPP2	0.0240127	0.405094	0.458368	0.458368
DHX33	IL33	0.00861699	0.765141	0.798587	0.798587
DHX33	RIPK1	0.129449	6.72694e-06	1.44566e-05	1.44566e-05
DHX33	DUOX1	0.151484	1.3288e-07	3.33368e-07	3.33368e-07
DHX33	IDH1	-0.0936699	0.00114285	0.00194197	0.00194197
DHX33	SLC40A1	-0.0490363	0.0889883	0.115673	0.115673
DHX33	GABARAPL1	0.0543312	0.0594835	0.0796654	0.0796654
DHX33	RB1	0.135414	2.46473e-06	5.51892e-06	5.51892e-06
DHX33	SETD1B	0.240821	3.02736e-17	1.5407e-16	1.5407e-16
DHX33	JDP2	-0.250611	1.37788e-18	7.64896e-18	7.64896e-18
DHX33	DUOX2	0.142659	6.6815e-07	1.57537e-06	1.57537e-06
DHX33	PML	-0.0907166	0.00163333	0.0027237	0.0027237
DHX33	TP53	0.316145	0	0	0
DHX33	BRD4	0.241148	2.73639e-17	1.3969e-16	1.3969e-16
DHX33	PGD	-0.121308	2.4719e-05	5.02435e-05	5.02435e-05
DHX33	FANCD2	0.29403	1.94447e-25	1.59407e-24	1.59407e-24
DHX33	ATG3	0.0743833	0.00983927	0.0148417	0.0148417
DHX33	CISD2	0.0265984	0.356407	0.408724	0.408724
DHX33	SLC2A12	0.225041	2.74246e-15	1.22358e-14	1.22358e-14
DHX33	EGFR	0.16413	1.06778e-08	2.93279e-08	2.93279e-08
DHX33	MTDH	0.318196	0	0	0
DHX33	VLDLR	0.106924	0.000203271	0.000375654	0.000375654
DHX33	PLIN2	0.0350266	0.224527	0.269679	0.269679
DHX33	CDKN2A	-0.0837332	0.00365226	0.00583374	0.00583374
DHX33	ZEB1	-0.03604	0.211395	0.255365	0.255365
DHX33	ATM	0.34117	0	0	0
DHX33	UBC	-0.241207	2.6873e-17	1.37254e-16	1.37254e-16
DHX33	SLC7A11	0.238991	5.30903e-17	2.65972e-16	2.65972e-16
DHX33	AKR1C2	-0.0889743	0.0020001	0.00329927	0.00329927
DHX33	LURAP1L	-0.130786	5.39181e-06	1.17002e-05	1.17002e-05
DHX33	CEBPG	0.260402	5.37407e-20	3.26392e-19	3.26392e-19
DHX33	ATP5MC3	-0.173911	1.32474e-09	3.91463e-09	3.91463e-09
DHX33	PROM2	-0.0516328	0.0733084	0.0967036	0.0967036
DHX33	TMBIM4	-0.17858	4.68852e-10	1.4363e-09	1.4363e-09
DHX33	BACH1	0.262251	2.85718e-20	1.76499e-19	1.76499e-19
DHX33	PHKG2	-0.197354	5.43666e-12	1.92561e-11	1.92561e-11
DHX33	TSC22D3	-0.215704	4.48379e-14	1.8429e-13	1.8429e-13
DHX33	WIPI2	0.0599808	0.0374494	0.0518375	0.0518375
DHX33	CBS	0.156695	4.62249e-08	1.2051e-07	1.2051e-07
DHX33	G6PD	-0.248152	3.03522e-18	1.6496e-17	1.6496e-17
DHX33	AGPAT3	0.0794173	0.00584168	0.00908597	0.00908597
DHX33	SLC2A6	-0.0589757	0.0407647	0.0561015	0.0561015
DHX33	SQSTM1	-0.180277	3.19233e-10	9.90296e-10	9.90296e-10
DHX33	RPL8	-0.0837331	0.0036523	0.00583377	0.00583377
DHX33	ALOX15	0.0688494	0.0168787	0.0246329	0.0246329
DHX33	PRKAA2	0.0591474	0.0401817	0.0553479	0.0553479
DHX33	ATF3	0.063747	0.0269886	0.0382163	0.0382163
DHX33	YY1AP1	0.295714	0	0	0
DHX33	ALB	0.0750679	0.00916788	0.0138844	0.0138844
DHX33	BAP1	0.100431	0.000485835	0.000861615	0.000861615
DHX33	CYBB	0.0549011	0.0568586	0.0763955	0.0763955
DHX33	NGB	-0.00745625	0.796054	0.825885	0.825885
DHX33	VDAC2	-0.00259669	0.92827	0.940337	0.940337
DHX33	GPT2	0.176342	7.7406e-10	2.33104e-09	2.33104e-09
DHX33	NNMT	-0.254986	3.29965e-19	1.90562e-18	1.90562e-18
DHX33	ACSF2	-0.152114	1.17747e-07	2.96772e-07	2.96772e-07
DHX33	GPX4	-0.405065	0	0	0
DHX33	PLIN4	-0.0513866	0.0746911	0.0983848	0.0983848
DHX33	OTUB1	-0.184747	1.05041e-10	3.38095e-10	3.38095e-10
DHX33	FTH1	-0.219501	1.57175e-14	6.66528e-14	6.66528e-14
DHX33	SLC3A2	-0.0792224	0.00596399	0.0092644	0.0092644
DHX33	DDIT4	-0.0055564	0.847249	0.870681	0.870681
DHX33	STAT3	0.363182	0	0	0
DHX33	DRD5	0.110117	0.000128872	0.00024326	0.00024326
DHX33	ANGPTL7	0.0766839	0.00776805	0.0118811	0.0118811
DHX33	RRM2	0.0564086	0.0503771	0.0682803	0.0682803
DHX33	OXSR1	0.428794	0	0	0
DHX33	RELA	0.0560337	0.0519282	0.0702318	0.0702318
DHX33	SLC2A14	0.177345	5.77643e-10	1.75646e-09	1.75646e-09
DHX33	HRAS	-0.270384	1.62381e-21	1.0837e-20	1.0837e-20
DHX33	DDIT3	-0.0899624	0.00178643	0.00296505	0.00296505
DHX33	ATG13	0.144236	5.15769e-07	1.22845e-06	1.22845e-06
DHX33	CHMP6	-0.1526	1.07218e-07	2.71224e-07	2.71224e-07
DHX33	GPX2	-0.0401937	0.163383	0.202013	0.202013
DHX33	BNIP3	0.0275889	0.338777	0.390601	0.390601
DHX33	ANO6	0.179825	3.53764e-10	1.09375e-09	1.09375e-09
DHX33	ULK1	-0.0165628	0.565814	0.615046	0.615046
DHX33	HIC1	-0.230875	6.05086e-16	2.82478e-15	2.82478e-15
DHX33	JUN	-0.0750017	0.00924302	0.0139904	0.0139904
DHX33	ALOXE3	0.11089	0.000115423	0.000219009	0.000219009
DHX33	ALOX12B	0.198809	3.38266e-12	1.2165e-11	1.2165e-11
DHX33	ALOX15B	0.00656684	0.819911	0.846837	0.846837
DHX33	NQO1	-0.18775	5.62503e-11	1.84784e-10	1.84784e-10
DHX33	FTMT	0.171658	2.03897e-09	5.93367e-09	5.93367e-09
DHX33	HSF1	-0.0495643	0.0855978	0.111601	0.111601
DHX33	SOCS1	-0.229573	8.86495e-16	4.09101e-15	4.09101e-15
DHX33	MUC1	-0.206983	4.63376e-13	1.77266e-12	1.77266e-12
DHX33	SP1	0.320029	0	0	0
DHX33	NF2	0.153241	9.47235e-08	2.40721e-07	2.40721e-07
DHX33	AKR1C1	-0.032408	0.261123	0.309139	0.309139
DHX33	ZFP69B	0.437682	0	0	0
DHX33	HMGB1	0.16394	1.11051e-08	3.04577e-08	3.04577e-08
DHX33	AKR1C3	-0.0954003	0.000922777	0.00158516	0.00158516
DHX33	LONP1	-0.0317676	0.270668	0.319297	0.319297
DHX33	MAFG	0.248618	2.61534e-18	1.42709e-17	1.42709e-17
DHX33	SRC	0.124341	1.53646e-05	3.18614e-05	3.18614e-05
DHX33	MAP3K5	0.113469	8.03264e-05	0.000154954	0.000154954
DHX33	ATG7	0.0135186	0.639301	0.6841	0.6841
DHX33	DPP4	-0.0721893	0.0122406	0.0182251	0.0182251
DHX33	HSD17B11	-0.134915	2.68498e-06	5.99159e-06	5.99159e-06
DHX33	TXNRD1	0.212619	1.03634e-13	4.14835e-13	4.14835e-13
DHX33	MTOR	0.348662	0	0	0
DHX33	HBA1	-0.116639	4.97326e-05	9.80651e-05	9.80651e-05
DHX33	NRAS	0.25601	2.35089e-19	1.37086e-18	1.37086e-18
DHX33	ATP6V1G2	0.0382836	0.184317	0.225427	0.225427
DHX33	NFS1	0.138588	1.41946e-06	3.24916e-06	3.24916e-06
DHX33	NOX5	0.0657768	0.0224615	0.0321882	0.0321882
DHX33	TXNIP	-0.00262841	0.927396	0.939612	0.939612
DHX33	NCOA4	0.204493	8.86203e-13	3.32448e-12	3.32448e-12
DHX33	EGLN2	-0.162942	1.36468e-08	3.71602e-08	3.71602e-08
DHX33	SRXN1	0.0759044	0.00843037	0.0128282	0.0128282
MSL3	GCLC	-0.0113149	0.694857	0.735165	0.735165
MSL3	LAMP2	0.249886	1.74122e-18	9.60311e-18	9.60311e-18
MSL3	NOS2	0.0921481	0.00136994	0.00230603	0.00230603
MSL3	NOX1	-0.18666	7.27782e-11	2.37092e-10	2.37092e-10
MSL3	ALOX5	0.315081	0	0	0
MSL3	BID	0.335196	0	0	0
MSL3	CD44	0.0837298	0.00365367	0.00583583	0.00583583
MSL3	GABARAPL2	-0.114053	7.37634e-05	0.000142846	0.000142846
MSL3	AIFM2	0.0243707	0.398125	0.451334	0.451334
MSL3	CAPG	0.150887	1.48968e-07	3.72144e-07	3.72144e-07
MSL3	HSPA5	0.0134675	0.640615	0.685356	0.685356
MSL3	MAPK9	-0.20047	2.21528e-12	8.0716e-12	8.0716e-12
MSL3	HERPUD1	0.151938	1.21808e-07	3.06579e-07	3.06579e-07
MSL3	ATG5	0.407389	0	0	0
MSL3	SLC2A3	0.302996	0	0	0
MSL3	CS	-0.0359595	0.212418	0.256482	0.256482
MSL3	ELAVL1	0.0915911	0.00147098	0.00246684	0.00246684
MSL3	ACSL4	0.477566	0	0	0
MSL3	DRD4	0.111545	0.000106089	0.000202029	0.000202029
MSL3	WIPI1	-0.0391504	0.174573	0.214579	0.214579
MSL3	ASNS	0.287322	1.76621e-24	1.38869e-23	1.38869e-23
MSL3	TFRC	0.245426	7.2055e-18	3.82205e-17	3.82205e-17
MSL3	TP63	0.135948	2.2479e-06	5.05149e-06	5.05149e-06
MSL3	PTGS2	0.312671	0	0	0
MSL3	NOX3	0.071384	0.0132299	0.0196049	0.0196049
MSL3	TUBE1	0.314584	0	0	0
MSL3	KEAP1	-0.218048	2.35311e-14	9.85567e-14	9.85567e-14
MSL3	CXCL2	0.329586	6.70953e-32	5.86709e-31	5.86709e-31
MSL3	ULK2	-0.210732	1.7189e-13	6.77847e-13	6.77847e-13
MSL3	ATG16L1	-0.132475	4.06409e-06	8.92145e-06	8.92145e-06
MSL3	CHMP5	-0.238931	5.40716e-17	2.7076e-16	2.7076e-16
MSL3	NOX4	0.00737597	0.798174	0.827751	0.827751
MSL3	FTL	0.2439	1.16343e-17	6.08871e-17	6.08871e-17
MSL3	MT3	0.0722367	0.0121694	0.0181255	0.0181255
MSL3	TFAP2C	0.273226	5.72604e-22	3.92384e-21	3.92384e-21
MSL3	AURKA	0.188155	5.10889e-11	1.68355e-10	1.68355e-10
MSL3	PEBP1	-0.243738	1.22404e-17	6.39687e-17	6.39687e-17
MSL3	FH	0.0837971	0.0036264	0.00579422	0.00579422
MSL3	TF	0.281637	2.17858e-23	1.62066e-22	1.62066e-22
MSL3	SIRT1	-0.0488876	0.0899621	0.116843	0.116843
MSL3	SCD	-0.178094	5.23008e-10	1.596e-09	1.596e-09
MSL3	MAPK1	0.136744	1.95862e-06	4.42582e-06	4.42582e-06
MSL3	MIOX	0.162035	1.56775e-08	4.24791e-08	4.24791e-08
MSL3	HMOX1	0.149806	1.82961e-07	4.53492e-07	4.53492e-07
MSL3	HIF1A	0.397249	0	0	0
MSL3	PCK2	-0.310445	0	0	0
MSL3	HNF4A	-0.00242752	0.932942	0.944214	0.944214
MSL3	TRIB3	-0.155824	5.71949e-08	1.48056e-07	1.48056e-07
MSL3	MAP1LC3A	-0.118613	3.73748e-05	7.46229e-05	7.46229e-05
MSL3	TAZ	0.140749	9.67936e-07	2.24961e-06	2.24961e-06
MSL3	MAPK3	-0.354223	0	0	0
MSL3	ABCC1	0.204127	9.74124e-13	3.64334e-12	3.64334e-12
MSL3	SLC7A5	0.285684	3.80971e-24	2.94546e-23	2.94546e-23
MSL3	GABPB1	0.0887336	0.00206428	0.00339942	0.00339942
MSL3	EMC2	0.0931269	0.00122133	0.00206793	0.00206793
MSL3	ZNF419	0.0638858	0.0266571	0.0377765	0.0377765
MSL3	SLC1A5	-0.141294	8.78065e-07	2.04872e-06	2.04872e-06
MSL3	HAMP	0.162303	1.55581e-08	4.21686e-08	4.21686e-08
MSL3	CAV1	0.133348	3.50651e-06	7.74206e-06	7.74206e-06
MSL3	DNAJB6	0.111451	0.000107532	0.000204659	0.000204659
MSL3	HSPB1	-0.354025	0	0	0
MSL3	TFR2	0.0027049	0.925289	0.937852	0.937852
MSL3	TGFBR1	0.277488	1.1392e-22	8.13152e-22	8.13152e-22
MSL3	CA9	0.27463	2.8252e-22	1.97013e-21	1.97013e-21
MSL3	MAPK8	0.141464	8.51757e-07	1.98986e-06	1.98986e-06
MSL3	ALOX12	0.155424	6.18729e-08	1.59709e-07	1.59709e-07
MSL3	YWHAE	-0.00536756	0.85238	0.875124	0.875124
MSL3	FBXW7	0.321083	0	0	0
MSL3	PANX1	0.297353	0	0	0
MSL3	CARS1	0.0259455	0.368338	0.420972	0.420972
MSL3	SLC38A1	-0.168435	4.325e-09	1.2266e-08	1.2266e-08
MSL3	IFNG	0.475623	5.54059e-69	5.21101e-68	5.21101e-68
MSL3	LPCAT3	-0.0178403	0.536231	0.586765	0.586765
MSL3	MAPK14	0.287921	1.31417e-24	1.03983e-23	1.03983e-23
MSL3	VEGFA	0.0707025	0.0141499	0.0208764	0.0208764
MSL3	ARRDC3	0.278704	7.08659e-23	5.12097e-22	5.12097e-22
MSL3	SNX4	0.0172089	0.550756	0.600643	0.600643
MSL3	KLHL24	0.301237	0	0	0
MSL3	STEAP3	0.306404	0	0	0
MSL3	SLC1A4	-0.297524	0	0	0
MSL3	EPAS1	0.132046	4.36768e-06	9.56085e-06	9.56085e-06
MSL3	NFE2L2	0.162048	1.63926e-08	4.43383e-08	4.43383e-08
MSL3	SCP2	-0.161641	1.78149e-08	4.80401e-08	4.80401e-08
MSL3	NCF2	0.374814	0	0	0
MSL3	RGS4	0.00802049	0.780969	0.812494	0.812494
MSL3	SLC2A1	0.0221984	0.441511	0.49456	0.49456
MSL3	PRDX1	0.105932	0.000232962	0.000427755	0.000427755
MSL3	PRDX6	0.0826275	0.00412756	0.00654753	0.00654753
MSL3	STMN1	0.271586	1.04808e-21	7.07315e-21	7.07315e-21
MSL3	TNFAIP3	0.517972	0	0	0
MSL3	MYB	-0.35294	0	0	0
MSL3	HELLS	0.175301	9.75139e-10	2.91268e-09	2.91268e-09
MSL3	GOT1	-0.0242344	0.40077	0.454007	0.454007
MSL3	DUSP1	-0.0647179	0.0247411	0.0352307	0.0352307
MSL3	PIK3CA	0.173083	1.58807e-09	4.66378e-09	4.66378e-09
MSL3	FLT3	-0.0422884	0.142516	0.178326	0.178326
MSL3	ACO1	0.0723444	0.0120552	0.017965	0.017965
MSL3	CISD1	0.20385	1.04632e-12	3.90324e-12	3.90324e-12
MSL3	ACSL3	-0.0821234	0.00436227	0.00689776	0.00689776
MSL3	CDKN1A	-0.159858	2.55872e-08	6.81544e-08	6.81544e-08
MSL3	MT1G	0.189099	4.08009e-11	1.3539e-10	1.3539e-10
MSL3	BECN1	-0.304638	0	0	0
MSL3	ZFP36	0.0986558	0.000611321	0.00107244	0.00107244
MSL3	ATF4	0.162004	1.65407e-08	4.47229e-08	4.47229e-08
MSL3	EIF2AK4	-0.0264731	0.358678	0.411083	0.411083
MSL3	CHAC1	0.277489	1.13867e-22	8.12818e-22	8.12818e-22
MSL3	CDO1	0.112773	8.7992e-05	0.000169035	0.000169035
MSL3	SAT1	0.320186	0	0	0
MSL3	GDF15	-0.40404	0	0	0
MSL3	ATG4D	-0.203241	1.22401e-12	4.54396e-12	4.54396e-12
MSL3	SESN2	-0.0934747	0.00117051	0.00198636	0.00198636
MSL3	SELENOS	-0.0954296	0.00091942	0.00157972	0.00157972
MSL3	GCH1	0.214785	5.76197e-14	2.34934e-13	2.34934e-13
MSL3	PRKAA1	0.28789	1.3347e-24	1.05576e-23	1.05576e-23
MSL3	KRAS	0.093446	0.00117462	0.0019929	0.0019929
MSL3	ARNTL	0.118777	3.64541e-05	7.28629e-05	7.28629e-05
MSL3	EIF2S1	0.121598	2.36341e-05	4.81283e-05	4.81283e-05
MSL3	LPIN1	0.465979	0	0	0
MSL3	FADS2	0.152594	1.07349e-07	2.71532e-07	2.71532e-07
MSL3	PSAT1	0.577234	0	0	0
MSL3	HILPDA	0.0647053	0.0247694	0.035268	0.035268
MSL3	GLS2	-0.320523	3.61588e-30	3.1337e-29	3.1337e-29
MSL3	ACVR1B	-0.300255	0	0	0
MSL3	ISCU	-0.0113365	0.694303	0.734678	0.734678
MSL3	IL6	0.284293	8.07466e-24	6.14627e-23	6.14627e-23
MSL3	IREB2	0.0654726	0.0231078	0.0330548	0.0330548
MSL3	SLC2A8	-0.167319	5.47844e-09	1.54083e-08	1.54083e-08
MSL3	TLR4	0.256471	2.01662e-19	1.18091e-18	1.18091e-18
MSL3	ENPP2	0.243916	1.15791e-17	6.06091e-17	6.06091e-17
MSL3	IL33	0.211816	1.28589e-13	5.11632e-13	5.11632e-13
MSL3	RIPK1	0.155963	5.56538e-08	1.4419e-07	1.4419e-07
MSL3	DUOX1	0.193671	1.35069e-11	4.6473e-11	4.6473e-11
MSL3	IDH1	0.0791074	0.00603717	0.00937116	0.00937116
MSL3	SLC40A1	-0.0344438	0.232336	0.278175	0.278175
MSL3	GABARAPL1	0.213054	9.21511e-14	3.70189e-13	3.70189e-13
MSL3	RB1	-0.0293335	0.309108	0.3597	0.3597
MSL3	SETD1B	-0.0519321	0.0716557	0.0946929	0.0946929
MSL3	JDP2	0.0757405	0.00857299	0.0130322	0.0130322
MSL3	DUOX2	0.25219	6.35888e-19	3.60701e-18	3.60701e-18
MSL3	PML	0.409902	0	0	0
MSL3	TP53	0.147358	2.89855e-07	7.06081e-07	7.06081e-07
MSL3	BRD4	0.151165	1.41256e-07	3.53532e-07	3.53532e-07
MSL3	PGD	0.125815	1.21455e-05	2.54496e-05	2.54496e-05
MSL3	FANCD2	0.213962	6.2113e-14	2.52622e-13	2.52622e-13
MSL3	ATG3	0.34699	0	0	0
MSL3	CISD2	-0.118558	3.76902e-05	7.52251e-05	7.52251e-05
MSL3	SLC2A12	0.454271	2.37878e-62	2.2258e-61	2.2258e-61
MSL3	EGFR	0.462491	0	0	0
MSL3	MTDH	0.0919796	0.00140374	0.00235994	0.00235994
MSL3	VLDLR	0.32271	0	0	0
MSL3	PLIN2	0.438183	0	0	0
MSL3	CDKN2A	0.188554	4.64628e-11	1.53541e-10	1.53541e-10
MSL3	ZEB1	0.0610185	0.0342702	0.0477331	0.0477331
MSL3	ATM	0.244005	1.12592e-17	5.89892e-17	5.89892e-17
MSL3	UBC	-0.156833	4.68623e-08	1.22116e-07	1.22116e-07
MSL3	SLC7A11	0.103215	0.000336378	0.000607187	0.000607187
MSL3	AKR1C2	0.172261	1.78727e-09	5.2263e-09	5.2263e-09
MSL3	LURAP1L	-0.188199	5.05622e-11	1.66669e-10	1.66669e-10
MSL3	CEBPG	0.234164	2.28266e-16	1.096e-15	1.096e-15
MSL3	ATP5MC3	0.0983579	0.000635116	0.00111229	0.00111229
MSL3	PROM2	-0.140685	9.79157e-07	2.27456e-06	2.27456e-06
MSL3	TMBIM4	-0.349835	0	0	0
MSL3	BACH1	0.364247	0	0	0
MSL3	PHKG2	-0.146385	3.47336e-07	8.40343e-07	8.40343e-07
MSL3	TSC22D3	-0.195848	7.90426e-12	2.76673e-11	2.76673e-11
MSL3	WIPI2	0.138384	1.4711e-06	3.36262e-06	3.36262e-06
MSL3	CBS	0.16577	7.20322e-09	2.00622e-08	2.00622e-08
MSL3	G6PD	0.032735	0.25634	0.304051	0.304051
MSL3	AGPAT3	-0.0884379	0.00213682	0.00351269	0.00351269
MSL3	SLC2A6	0.347155	0	0	0
MSL3	SQSTM1	-0.272574	7.28893e-22	4.96346e-21	4.96346e-21
MSL3	RPL8	-0.020092	0.486054	0.538296	0.538296
MSL3	ALOX15	0.0230359	0.424528	0.477759	0.477759
MSL3	PRKAA2	-0.162563	1.47512e-08	4.00504e-08	4.00504e-08
MSL3	ATF3	0.26188	3.24516e-20	1.99779e-19	1.99779e-19
MSL3	YY1AP1	0.00702943	0.807465	0.835913	0.835913
MSL3	ALB	-0.00339533	0.906312	0.92169	0.92169
MSL3	BAP1	-0.0678927	0.0184849	0.0268187	0.0268187
MSL3	CYBB	0.396567	0	0	0
MSL3	NGB	0.0244341	0.396952	0.450136	0.450136
MSL3	VDAC2	-0.0454052	0.115322	0.146834	0.146834
MSL3	GPT2	0.234028	2.37674e-16	1.13957e-15	1.13957e-15
MSL3	NNMT	0.175934	8.4743e-10	2.54383e-09	2.54383e-09
MSL3	ACSF2	-0.233029	3.20065e-16	1.52249e-15	1.52249e-15
MSL3	GPX4	-0.32152	0	0	0
MSL3	PLIN4	-0.00816566	0.777108	0.809082	0.809082
MSL3	OTUB1	-0.0740214	0.0101903	0.0153404	0.0153404
MSL3	FTH1	0.056938	0.0482528	0.0656024	0.0656024
MSL3	SLC3A2	-0.0523748	0.069268	0.0917745	0.0917745
MSL3	DDIT4	0.241025	2.84267e-17	1.44949e-16	1.44949e-16
MSL3	STAT3	0.0744923	0.00973176	0.0146886	0.0146886
MSL3	DRD5	0.177	6.24236e-10	1.89327e-09	1.89327e-09
MSL3	ANGPTL7	0.132905	3.70316e-06	8.15854e-06	8.15854e-06
MSL3	RRM2	0.197099	5.79456e-12	2.04772e-11	2.04772e-11
MSL3	OXSR1	0.159232	2.90279e-08	7.69754e-08	7.69754e-08
MSL3	RELA	0.0913476	0.00151462	0.00253594	0.00253594
MSL3	SLC2A14	0.359302	5.31573e-38	4.76968e-37	4.76968e-37
MSL3	HRAS	-0.170403	2.83927e-09	8.1699e-09	8.1699e-09
MSL3	DDIT3	-0.0198354	0.49164	0.543675	0.543675
MSL3	ATG13	-0.0252583	0.381161	0.434084	0.434084
MSL3	CHMP6	-0.112118	9.76921e-05	0.000186778	0.000186778
MSL3	GPX2	-0.0227087	0.431138	0.484307	0.484307
MSL3	BNIP3	-0.0356346	0.21658	0.261026	0.261026
MSL3	ANO6	0.0183298	0.525105	0.576092	0.576092
MSL3	ULK1	-0.182241	2.03673e-10	6.41096e-10	6.41096e-10
MSL3	HIC1	0.100964	0.000453135	0.000806278	0.000806278
MSL3	JUN	0.0462692	0.108559	0.138911	0.138911
MSL3	ALOXE3	-0.194686	9.51755e-12	3.31133e-11	3.31133e-11
MSL3	ALOX12B	0.089663	0.00184425	0.00305526	0.00305526
MSL3	ALOX15B	0.0860126	0.00282579	0.00457645	0.00457645
MSL3	NQO1	-0.153584	8.86339e-08	2.25798e-07	2.25798e-07
MSL3	FTMT	0.324413	6.64209e-31	5.77853e-30	5.77853e-30
MSL3	HSF1	0.00646345	0.822698	0.849305	0.849305
MSL3	SOCS1	0.392165	0	0	0
MSL3	MUC1	-0.235517	1.52154e-16	7.3943e-16	7.3943e-16
MSL3	SP1	-0.0841705	0.00347844	0.00557028	0.00557028
MSL3	NF2	0.129638	6.5214e-06	1.40328e-05	1.40328e-05
MSL3	AKR1C1	0.236057	1.29347e-16	6.31487e-16	6.31487e-16
MSL3	ZFP69B	0.318055	0	0	0
MSL3	HMGB1	0.284707	5.90347e-24	4.52161e-23	4.52161e-23
MSL3	AKR1C3	0.0673256	0.0194888	0.0281777	0.0281777
MSL3	LONP1	-0.0447608	0.120578	0.152986	0.152986
MSL3	MAFG	0.159954	2.50928e-08	6.68885e-08	6.68885e-08
MSL3	SRC	0.141616	8.28815e-07	1.93849e-06	1.93849e-06
MSL3	MAP3K5	0.270226	1.71936e-21	1.14548e-20	1.14548e-20
MSL3	ATG7	0.113425	8.0848e-05	0.000155904	0.000155904
MSL3	DPP4	0.276345	1.76903e-22	1.24743e-21	1.24743e-21
MSL3	HSD17B11	0.191449	2.31954e-11	7.84097e-11	7.84097e-11
MSL3	TXNRD1	0.172557	1.78119e-09	5.20942e-09	5.20942e-09
MSL3	MTOR	0.101805	0.000405721	0.000726055	0.000726055
MSL3	HBA1	-0.150324	1.60187e-07	3.99105e-07	3.99105e-07
MSL3	NRAS	0.278582	7.43327e-23	5.36518e-22	5.36518e-22
MSL3	ATP6V1G2	-0.243289	1.40807e-17	7.3275e-17	7.3275e-17
MSL3	NFS1	-0.204758	8.27484e-13	3.11074e-12	3.11074e-12
MSL3	NOX5	-0.113655	7.73713e-05	0.000149541	0.000149541
MSL3	TXNIP	0.0663236	0.021379	0.0307296	0.0307296
MSL3	NCOA4	-0.0630235	0.0287762	0.0405617	0.0405617
MSL3	EGLN2	-0.293941	1.2964e-27	1.10566e-26	1.10566e-26
MSL3	SRXN1	-0.161082	1.99634e-08	5.36305e-08	5.36305e-08
GCFC2	GCLC	0.267511	4.55082e-21	2.95589e-20	2.95589e-20
GCFC2	LAMP2	0.223064	5.77366e-15	2.52074e-14	2.52074e-14
GCFC2	NOS2	-0.0160341	0.578334	0.626898	0.626898
GCFC2	NOX1	-0.0437605	0.129106	0.162897	0.162897
GCFC2	ALOX5	-0.0135882	0.637577	0.682495	0.682495
GCFC2	BID	-0.0338691	0.240225	0.286736	0.286736
GCFC2	CD44	0.160097	2.43819e-08	6.50563e-08	6.50563e-08
GCFC2	GABARAPL2	-0.101043	0.000448484	0.000798469	0.000798469
GCFC2	AIFM2	-0.0169979	0.555651	0.60533	0.60533
GCFC2	CAPG	-0.252786	6.79737e-19	3.8492e-18	3.8492e-18
GCFC2	HSPA5	-0.100186	0.000498672	0.000883392	0.000883392
GCFC2	MAPK9	0.072709	0.0116151	0.0173509	0.0173509
GCFC2	HERPUD1	-0.10256	0.000367111	0.000659933	0.000659933
GCFC2	ATG5	0.320509	0	0	0
GCFC2	SLC2A3	0.0583961	0.0427873	0.058671	0.058671
GCFC2	CS	0.166415	6.62726e-09	1.85131e-08	1.85131e-08
GCFC2	ELAVL1	0.0981311	0.000653806	0.00114321	0.00114321
GCFC2	ACSL4	0.25844	1.04352e-19	6.23111e-19	6.23111e-19
GCFC2	DRD4	-0.250005	1.67543e-18	9.25046e-18	9.25046e-18
GCFC2	WIPI1	-0.0730619	0.0112295	0.01681	0.01681
GCFC2	ASNS	0.141448	8.54251e-07	1.99548e-06	1.99548e-06
GCFC2	TFRC	0.177659	5.76644e-10	1.75353e-09	1.75353e-09
GCFC2	TP63	0.108911	0.000154155	0.000288597	0.000288597
GCFC2	PTGS2	0.220118	1.32321e-14	5.63875e-14	5.63875e-14
GCFC2	NOX3	0.0621836	0.0309637	0.0434228	0.0434228
GCFC2	TUBE1	0.448643	0	0	0
GCFC2	KEAP1	-0.241516	2.44271e-17	1.25093e-16	1.25093e-16
GCFC2	CXCL2	0.154071	7.7607e-08	1.98691e-07	1.98691e-07
GCFC2	ULK2	0.241554	2.41402e-17	1.2368e-16	1.2368e-16
GCFC2	ATG16L1	-0.0366285	0.20403	0.247253	0.247253
GCFC2	CHMP5	-0.000887547	0.975454	0.979732	0.979732
GCFC2	NOX4	-0.114623	6.78486e-05	0.000131909	0.000131909
GCFC2	FTL	-0.262417	2.69822e-20	1.66951e-19	1.66951e-19
GCFC2	MT3	-0.0308603	0.284639	0.334075	0.334075
GCFC2	TFAP2C	0.161715	1.75491e-08	4.73513e-08	4.73513e-08
GCFC2	AURKA	-0.0237868	0.409526	0.462792	0.462792
GCFC2	PEBP1	-0.0770758	0.00747118	0.0114534	0.0114534
GCFC2	FH	0.146232	3.57311e-07	8.63469e-07	8.63469e-07
GCFC2	TF	0.123213	1.83588e-05	3.77929e-05	3.77929e-05
GCFC2	SIRT1	0.400851	0	0	0
GCFC2	SCD	-0.0224929	0.435475	0.488634	0.488634
GCFC2	MAPK1	0.338425	0	0	0
GCFC2	MIOX	-0.0245809	0.39412	0.447269	0.447269
GCFC2	HMOX1	-0.221573	8.79769e-15	3.7931e-14	3.7931e-14
GCFC2	HIF1A	0.166542	6.45363e-09	1.80454e-08	1.80454e-08
GCFC2	PCK2	-0.233421	2.84835e-16	1.35899e-15	1.35899e-15
GCFC2	HNF4A	-0.025214	0.38205	0.434987	0.434987
GCFC2	TRIB3	-0.20259	1.44669e-12	5.34389e-12	5.34389e-12
GCFC2	MAP1LC3A	-0.226534	2.14146e-15	9.62319e-15	9.62319e-15
GCFC2	TAZ	-0.155983	5.54317e-08	1.4363e-07	1.4363e-07
GCFC2	MAPK3	-0.255326	2.94941e-19	1.70907e-18	1.70907e-18
GCFC2	ABCC1	0.125021	1.37885e-05	2.87304e-05	2.87304e-05
GCFC2	SLC7A5	-0.0256747	0.373359	0.426123	0.426123
GCFC2	GABPB1	0.30608	0	0	0
GCFC2	EMC2	0.202734	1.39409e-12	5.15466e-12	5.15466e-12
GCFC2	ZNF419	0.0901652	0.00174401	0.00289837	0.00289837
GCFC2	SLC1A5	-0.207494	4.052e-13	1.55674e-12	1.55674e-12
GCFC2	HAMP	-0.235023	1.76495e-16	8.53789e-16	8.53789e-16
GCFC2	CAV1	0.0453986	0.115374	0.146894	0.146894
GCFC2	DNAJB6	0.0283588	0.325465	0.376793	0.376793
GCFC2	HSPB1	-0.482602	0	0	0
GCFC2	TFR2	-0.0247247	0.391306	0.444423	0.444423
GCFC2	TGFBR1	0.215324	4.97434e-14	2.03761e-13	2.03761e-13
GCFC2	CA9	0.110399	0.000123811	0.000234149	0.000234149
GCFC2	MAPK8	0.417897	0	0	0
GCFC2	ALOX12	0.159946	2.51329e-08	6.69923e-08	6.69923e-08
GCFC2	YWHAE	0.201968	1.69624e-12	6.23465e-12	6.23465e-12
GCFC2	FBXW7	0.311445	0	0	0
GCFC2	PANX1	0.181198	2.58734e-10	8.0833e-10	8.0833e-10
GCFC2	CARS1	-0.160515	2.24013e-08	5.99374e-08	5.99374e-08
GCFC2	SLC38A1	0.0800752	0.00544547	0.00850548	0.00850548
GCFC2	IFNG	0.0341114	0.236914	0.283141	0.283141
GCFC2	LPCAT3	0.164797	9.29668e-09	2.56632e-08	2.56632e-08
GCFC2	MAPK14	0.342799	0	0	0
GCFC2	VEGFA	0.119489	3.27059e-05	6.56889e-05	6.56889e-05
GCFC2	ARRDC3	0.262631	2.50708e-20	1.55401e-19	1.55401e-19
GCFC2	SNX4	0.298553	0	0	0
GCFC2	KLHL24	0.439439	0	0	0
GCFC2	STEAP3	0.178064	5.26526e-10	1.60629e-09	1.60629e-09
GCFC2	SLC1A4	-0.0259552	0.36816	0.420788	0.420788
GCFC2	EPAS1	0.0881363	0.0022132	0.00363208	0.00363208
GCFC2	NFE2L2	0.345259	0	0	0
GCFC2	SCP2	0.170946	2.5257e-09	7.29717e-09	7.29717e-09
GCFC2	NCF2	-0.0695682	0.0157784	0.0231235	0.0231235
GCFC2	RGS4	-0.119528	3.2514e-05	6.53241e-05	6.53241e-05
GCFC2	SLC2A1	-0.0539077	0.061498	0.0821699	0.0821699
GCFC2	PRDX1	-0.0903698	0.00170217	0.00283235	0.00283235
GCFC2	PRDX6	0.0977503	0.00068635	0.00119677	0.00119677
GCFC2	STMN1	0.00937133	0.745265	0.780811	0.780811
GCFC2	TNFAIP3	0.185595	9.34679e-11	3.02063e-10	3.02063e-10
GCFC2	MYB	-0.00657745	0.819624	0.846594	0.846594
GCFC2	HELLS	0.167315	5.48372e-09	1.54223e-08	1.54223e-08
GCFC2	GOT1	-0.0386216	0.180471	0.221147	0.221147
GCFC2	DUSP1	0.0164229	0.569102	0.618165	0.618165
GCFC2	PIK3CA	0.38049	0	0	0
GCFC2	FLT3	-0.0649572	0.024198	0.0345095	0.0345095
GCFC2	ACO1	0.141523	8.42822e-07	1.96981e-06	1.96981e-06
GCFC2	CISD1	0.0129447	0.65359	0.697332	0.697332
GCFC2	ACSL3	0.155688	5.87434e-08	1.51927e-07	1.51927e-07
GCFC2	CDKN1A	-0.150491	1.60639e-07	4.00197e-07	4.00197e-07
GCFC2	MT1G	0.0652288	0.0236249	0.0337456	0.0337456
GCFC2	BECN1	-0.0116831	0.685448	0.726606	0.726606
GCFC2	ZFP36	0.0417034	0.148109	0.184726	0.184726
GCFC2	ATF4	-0.0564234	0.0503165	0.0682032	0.0682032
GCFC2	EIF2AK4	0.374606	0	0	0
GCFC2	CHAC1	-0.0699713	0.0151817	0.0223006	0.0223006
GCFC2	CDO1	0.0563742	0.0505081	0.0684417	0.0684417
GCFC2	SAT1	-0.0152669	0.596602	0.644219	0.644219
GCFC2	GDF15	-0.268008	3.81326e-21	2.48892e-20	2.48892e-20
GCFC2	ATG4D	-0.223932	4.51288e-15	1.98452e-14	1.98452e-14
GCFC2	SESN2	-0.178586	4.68195e-10	1.43436e-09	1.43436e-09
GCFC2	SELENOS	-0.250316	1.51587e-18	8.3941e-18	8.3941e-18
GCFC2	GCH1	-0.00735647	0.798696	0.828179	0.828179
GCFC2	PRKAA1	0.323645	0	0	0
GCFC2	KRAS	0.255622	2.67348e-19	1.5536e-18	1.5536e-18
GCFC2	ARNTL	0.121165	2.52754e-05	5.13167e-05	5.13167e-05
GCFC2	EIF2S1	0.234503	2.06229e-16	9.9326e-16	9.9326e-16
GCFC2	LPIN1	0.332929	0	0	0
GCFC2	FADS2	-0.0129358	0.653814	0.697524	0.697524
GCFC2	PSAT1	0.189756	3.4868e-11	1.16282e-10	1.16282e-10
GCFC2	HILPDA	-0.0080935	0.779027	0.810759	0.810759
GCFC2	GLS2	0.0477016	0.0980449	0.126476	0.126476
GCFC2	ACVR1B	-0.00600963	0.834962	0.859965	0.859965
GCFC2	ISCU	-0.015806	0.583701	0.632006	0.632006
GCFC2	IL6	0.120376	2.81672e-05	5.69255e-05	5.69255e-05
GCFC2	IREB2	0.394821	0	0	0
GCFC2	SLC2A8	-0.295804	0	0	0
GCFC2	TLR4	0.126486	1.09021e-05	2.29512e-05	2.29512e-05
GCFC2	ENPP2	0.104265	0.000292168	0.000530851	0.000530851
GCFC2	IL33	0.108922	0.000153911	0.000288163	0.000288163
GCFC2	RIPK1	0.144013	5.37168e-07	1.27743e-06	1.27743e-06
GCFC2	DUOX1	0.124286	1.54992e-05	3.21304e-05	3.21304e-05
GCFC2	IDH1	0.0888831	0.00202848	0.0033438	0.0033438
GCFC2	SLC40A1	0.053435	0.0638134	0.0850318	0.0850318
GCFC2	GABARAPL1	0.118287	3.92676e-05	7.82399e-05	7.82399e-05
GCFC2	RB1	0.196084	7.45602e-12	2.61453e-11	2.61453e-11
GCFC2	SETD1B	0.00559301	0.846255	0.869826	0.869826
GCFC2	JDP2	-0.123465	1.76453e-05	3.63855e-05	3.63855e-05
GCFC2	DUOX2	0.159545	2.60728e-08	6.94029e-08	6.94029e-08
GCFC2	PML	-0.0467058	0.105262	0.135011	0.135011
GCFC2	TP53	0.07994	0.00552489	0.0086212	0.0086212
GCFC2	BRD4	0.07819	0.00665086	0.0102644	0.0102644
GCFC2	PGD	-0.0786049	0.00636672	0.00985241	0.00985241
GCFC2	FANCD2	0.177225	5.93359e-10	1.80279e-09	1.80279e-09
GCFC2	ATG3	0.0989996	0.000584888	0.00102835	0.00102835
GCFC2	CISD2	-0.0160444	0.578038	0.626625	0.626625
GCFC2	SLC2A12	0.274223	3.27067e-22	2.27123e-21	2.27123e-21
GCFC2	EGFR	0.248859	2.42095e-18	1.32362e-17	1.32362e-17
GCFC2	MTDH	0.248333	2.86522e-18	1.55926e-17	1.55926e-17
GCFC2	VLDLR	0.23906	5.19746e-17	2.60546e-16	2.60546e-16
GCFC2	PLIN2	0.128891	7.37415e-06	1.57856e-05	1.57856e-05
GCFC2	CDKN2A	-0.096911	0.000763444	0.00132437	0.00132437
GCFC2	ZEB1	0.0814344	0.00470269	0.00740466	0.00740466
GCFC2	ATM	0.373684	0	0	0
GCFC2	UBC	-0.0901266	0.001752	0.00291094	0.00291094
GCFC2	SLC7A11	0.167432	5.34976e-09	1.50597e-08	1.50597e-08
GCFC2	AKR1C2	0.0369593	0.200002	0.24279	0.24279
GCFC2	LURAP1L	-0.0619269	0.031679	0.0443551	0.0443551
GCFC2	CEBPG	0.200019	2.78381e-12	1.00729e-11	1.00729e-11
GCFC2	ATP5MC3	-0.0372885	0.195992	0.238343	0.238343
GCFC2	PROM2	-0.0343907	0.233057	0.278966	0.278966
GCFC2	TMBIM4	-0.084205	0.00346505	0.00555003	0.00555003
GCFC2	BACH1	0.35669	0	0	0
GCFC2	PHKG2	-0.265161	1.04189e-20	6.62027e-20	6.62027e-20
GCFC2	TSC22D3	-0.146134	3.63842e-07	8.78706e-07	8.78706e-07
GCFC2	WIPI2	-0.0687213	0.0170995	0.0249352	0.0249352
GCFC2	CBS	0.0240252	0.404902	0.458183	0.458183
GCFC2	G6PD	-0.312639	0	0	0
GCFC2	AGPAT3	0.0370544	0.198816	0.241469	0.241469
GCFC2	SLC2A6	-0.0939427	0.00110521	0.00188106	0.00188106
GCFC2	SQSTM1	-0.272815	6.66709e-22	4.54974e-21	4.54974e-21
GCFC2	RPL8	-0.216278	3.83197e-14	1.58261e-13	1.58261e-13
GCFC2	ALOX15	-0.0228994	0.427278	0.48049	0.48049
GCFC2	PRKAA2	0.13519	2.56147e-06	5.72682e-06	5.72682e-06
GCFC2	ATF3	0.13828	1.49816e-06	3.42186e-06	3.42186e-06
GCFC2	YY1AP1	0.178737	4.52496e-10	1.38755e-09	1.38755e-09
GCFC2	ALB	0.040435	0.160868	0.199153	0.199153
GCFC2	BAP1	-0.137235	1.79846e-06	4.07843e-06	4.07843e-06
GCFC2	CYBB	0.0762825	0.00810937	0.0123695	0.0123695
GCFC2	NGB	-0.0272487	0.344818	0.396837	0.396837
GCFC2	VDAC2	0.124611	1.47197e-05	3.05834e-05	3.05834e-05
GCFC2	GPT2	0.0996092	0.000540615	0.000953953	0.000953953
GCFC2	NNMT	-0.159639	2.67424e-08	7.11254e-08	7.11254e-08
GCFC2	ACSF2	-0.0958961	0.000867373	0.0014949	0.0014949
GCFC2	GPX4	-0.287718	1.45388e-24	1.14789e-23	1.14789e-23
GCFC2	PLIN4	0.0182694	0.526473	0.577407	0.577407
GCFC2	OTUB1	-0.314902	4.00672e-29	3.45149e-28	3.45149e-28
GCFC2	FTH1	-0.156282	5.22579e-08	1.35673e-07	1.35673e-07
GCFC2	SLC3A2	-0.16328	1.27268e-08	3.47393e-08	3.47393e-08
GCFC2	DDIT4	-0.0237895	0.409474	0.462738	0.462738
GCFC2	STAT3	0.235087	1.73156e-16	8.38132e-16	8.38132e-16
GCFC2	DRD5	0.125959	1.16759e-05	2.45102e-05	2.45102e-05
GCFC2	ANGPTL7	0.118404	3.81052e-05	7.60192e-05	7.60192e-05
GCFC2	RRM2	0.0415922	0.149193	0.18596	0.18596
GCFC2	OXSR1	0.35304	0	0	0
GCFC2	RELA	-0.0631626	0.0284247	0.0400994	0.0400994
GCFC2	SLC2A14	0.0930528	0.00122724	0.00207731	0.00207731
GCFC2	HRAS	-0.383399	0	0	0
GCFC2	DDIT3	-0.133549	3.38925e-06	7.49432e-06	7.49432e-06
GCFC2	ATG13	0.0474548	0.0997927	0.128566	0.128566
GCFC2	CHMP6	-0.33256	0	0	0
GCFC2	GPX2	-0.0782508	0.00659669	0.0101859	0.0101859
GCFC2	BNIP3	0.0955452	0.000906262	0.0015583	0.0015583
GCFC2	ANO6	0.263051	2.16901e-20	1.35003e-19	1.35003e-19
GCFC2	ULK1	-0.210365	1.89559e-13	7.45223e-13	7.45223e-13
GCFC2	HIC1	-0.203195	1.23864e-12	4.59636e-12	4.59636e-12
GCFC2	JUN	0.00298521	0.917573	0.931255	0.931255
GCFC2	ALOXE3	-0.0359482	0.212594	0.256669	0.256669
GCFC2	ALOX12B	0.0199452	0.4893	0.541434	0.541434
GCFC2	ALOX15B	-0.015833	0.583059	0.631406	0.631406
GCFC2	NQO1	-0.174677	1.11913e-09	3.32657e-09	3.32657e-09
GCFC2	FTMT	0.161652	1.69617e-08	4.58205e-08	4.58205e-08
GCFC2	HSF1	-0.22668	2.05348e-15	9.23907e-15	9.23907e-15
GCFC2	SOCS1	-0.119333	3.34948e-05	6.71991e-05	6.71991e-05
GCFC2	MUC1	-0.131647	4.66974e-06	1.01929e-05	1.01929e-05
GCFC2	SP1	0.290141	3.93784e-25	3.18888e-24	3.18888e-24
GCFC2	NF2	0.101867	0.000402368	0.000720294	0.000720294
GCFC2	AKR1C1	0.0757128	0.00859728	0.0130671	0.0130671
GCFC2	ZFP69B	0.303367	0	0	0
GCFC2	HMGB1	0.289013	7.45557e-25	5.96921e-24	5.96921e-24
GCFC2	AKR1C3	0.0439232	0.127689	0.161246	0.161246
GCFC2	LONP1	-0.230686	6.39788e-16	2.9821e-15	2.9821e-15
GCFC2	MAFG	0.0410713	0.154356	0.1918	0.1918
GCFC2	SRC	-0.117501	4.42133e-05	8.76404e-05	8.76404e-05
GCFC2	MAP3K5	0.246223	5.60255e-18	2.99443e-17	2.99443e-17
GCFC2	ATG7	-0.0374941	0.193537	0.235638	0.235638
GCFC2	DPP4	0.056474	0.0501105	0.067942	0.067942
GCFC2	HSD17B11	0.0438939	0.127943	0.161541	0.161541
GCFC2	TXNRD1	0.174238	1.23272e-09	3.6519e-09	3.6519e-09
GCFC2	MTOR	0.22699	1.87774e-15	8.4718e-15	8.4718e-15
GCFC2	HBA1	-0.0957917	0.000874557	0.00150664	0.00150664
GCFC2	NRAS	0.246894	4.52965e-18	2.43583e-17	2.43583e-17
GCFC2	ATP6V1G2	-0.0293087	0.309518	0.360128	0.360128
GCFC2	NFS1	-0.068803	0.0169679	0.0247554	0.0247554
GCFC2	NOX5	0.00510316	0.859595	0.881371	0.881371
GCFC2	TXNIP	0.100838	0.000460723	0.000819078	0.000819078
GCFC2	NCOA4	0.279857	4.48434e-23	3.27717e-22	3.27717e-22
GCFC2	EGLN2	-0.291936	1.14113e-25	9.42824e-25	9.42824e-25
GCFC2	SRXN1	-0.145261	4.27397e-07	1.02564e-06	1.02564e-06
YBX2	GCLC	-0.0670258	0.0200385	0.0289217	0.0289217
YBX2	LAMP2	-0.0530014	0.0659996	0.087737	0.087737
YBX2	NOS2	-0.0430424	0.135527	0.170274	0.170274
YBX2	NOX1	0.198302	4.28988e-12	1.53099e-11	1.53099e-11
YBX2	ALOX5	-0.197672	5.02276e-12	1.78327e-11	1.78327e-11
YBX2	BID	-0.0229734	0.425731	0.478952	0.478952
YBX2	CD44	-0.149349	1.99484e-07	4.92907e-07	4.92907e-07
YBX2	GABARAPL2	0.0586934	0.0417397	0.0573415	0.0573415
YBX2	AIFM2	0.0323845	0.26147	0.309501	0.309501
YBX2	CAPG	0.0936026	0.00115232	0.00195716	0.00195716
YBX2	HSPA5	-0.091783	0.00143174	0.00240428	0.00240428
YBX2	MAPK9	0.0807218	0.00506916	0.00794827	0.00794827
YBX2	HERPUD1	-0.0767292	0.0077443	0.0118465	0.0118465
YBX2	ATG5	-0.0319646	0.267707	0.316146	0.316146
YBX2	SLC2A3	-0.109988	0.000132446	0.000249661	0.000249661
YBX2	CS	0.0754635	0.00881895	0.0133845	0.0133845
YBX2	ELAVL1	0.198889	3.7018e-12	1.32767e-11	1.32767e-11
YBX2	ACSL4	-0.199423	3.2357e-12	1.16511e-11	1.16511e-11
YBX2	DRD4	0.0350915	0.223668	0.268752	0.268752
YBX2	WIPI1	0.00246562	0.931881	0.943332	0.943332
YBX2	ASNS	0.0870015	0.00252349	0.00411166	0.00411166
YBX2	TFRC	0.066828	0.0204084	0.0294176	0.0294176
YBX2	TP63	-0.227016	1.86352e-15	8.40951e-15	8.40951e-15
YBX2	PTGS2	-0.171975	2.02123e-09	5.88418e-09	5.88418e-09
YBX2	NOX3	0.0214798	0.456494	0.509339	0.509339
YBX2	TUBE1	-0.108065	0.000173519	0.000323101	0.000323101
YBX2	KEAP1	0.0658677	0.0222908	0.0319571	0.0319571
YBX2	CXCL2	-0.15567	5.66515e-08	1.46695e-07	1.46695e-07
YBX2	ULK2	0.111578	0.000105585	0.00020112	0.00020112
YBX2	ATG16L1	-0.0315301	0.274268	0.323102	0.323102
YBX2	CHMP5	0.108811	0.000156338	0.000292502	0.000292502
YBX2	NOX4	-0.0337473	0.241921	0.288545	0.288545
YBX2	FTL	0.013285	0.645103	0.689579	0.689579
YBX2	MT3	0.100882	0.000455284	0.000809911	0.000809911
YBX2	TFAP2C	0.0985632	0.000618626	0.00108471	0.00108471
YBX2	AURKA	0.312923	0	0	0
YBX2	PEBP1	0.1019	0.000400626	0.000717349	0.000717349
YBX2	FH	0.152276	1.14138e-07	2.8804e-07	2.8804e-07
YBX2	TF	-0.104177	0.000295648	0.000536871	0.000536871
YBX2	SIRT1	-0.110587	0.000121651	0.000230247	0.000230247
YBX2	SCD	0.18539	9.80708e-11	3.16407e-10	3.16407e-10
YBX2	MAPK1	-0.0333668	0.247273	0.294326	0.294326
YBX2	MIOX	0.0136666	0.635684	0.680715	0.680715
YBX2	HMOX1	0.0403509	0.161719	0.200121	0.200121
YBX2	HIF1A	-0.0540854	0.0606461	0.0811155	0.0811155
YBX2	PCK2	0.268253	3.4945e-21	2.28529e-20	2.28529e-20
YBX2	HNF4A	0.0259249	0.368771	0.421414	0.421414
YBX2	TRIB3	0.206976	4.64171e-13	1.77556e-12	1.77556e-12
YBX2	MAP1LC3A	0.0530202	0.0659035	0.0876168	0.0876168
YBX2	TAZ	0.256261	2.1631e-19	1.26439e-18	1.26439e-18
YBX2	MAPK3	0.23021	7.35708e-16	3.4141e-15	3.4141e-15
YBX2	ABCC1	0.106978	0.000201741	0.000373001	0.000373001
YBX2	SLC7A5	0.141609	8.29955e-07	1.94102e-06	1.94102e-06
YBX2	GABPB1	-0.0615895	0.0326211	0.0455907	0.0455907
YBX2	EMC2	0.255866	2.46603e-19	1.43618e-18	1.43618e-18
YBX2	ZNF419	-0.0437705	0.129019	0.162798	0.162798
YBX2	SLC1A5	0.103122	0.00034059	0.000614441	0.000614441
YBX2	HAMP	0.00596648	0.83613	0.860958	0.860958
YBX2	CAV1	-0.228861	1.09122e-15	5.00267e-15	5.00267e-15
YBX2	DNAJB6	0.0379596	0.18806	0.22957	0.22957
YBX2	HSPB1	0.274842	3.13001e-22	2.17662e-21	2.17662e-21
YBX2	TFR2	0.164138	1.06594e-08	2.92801e-08	2.92801e-08
YBX2	TGFBR1	-0.045855	0.111761	0.142679	0.142679
YBX2	CA9	0.0452243	0.116789	0.148555	0.148555
YBX2	MAPK8	-0.068987	0.016675	0.0243536	0.0243536
YBX2	ALOX12	0.000127691	0.996468	0.997058	0.997058
YBX2	YWHAE	0.0748015	0.0094324	0.0142622	0.0142622
YBX2	FBXW7	-0.0257151	0.372608	0.425361	0.425361
YBX2	PANX1	-0.0849157	0.00319949	0.00514688	0.00514688
YBX2	CARS1	0.0974211	0.000715681	0.00124522	0.00124522
YBX2	SLC38A1	0.0484471	0.0928975	0.120359	0.120359
YBX2	IFNG	-0.0490809	0.0886989	0.115327	0.115327
YBX2	LPCAT3	-0.117544	4.39285e-05	8.7104e-05	8.7104e-05
YBX2	MAPK14	0.00342899	0.905374	0.920886	0.920886
YBX2	VEGFA	0.0592556	0.0398176	0.0548806	0.0548806
YBX2	ARRDC3	-0.177284	6.27183e-10	1.9019e-09	1.9019e-09
YBX2	SNX4	0.0755741	0.00871993	0.013242	0.013242
YBX2	KLHL24	-0.109515	0.000141597	0.000266108	0.000266108
YBX2	STEAP3	-0.0961915	0.000835848	0.00144309	0.00144309
YBX2	SLC1A4	0.0762208	0.00816095	0.012442	0.012442
YBX2	EPAS1	-0.194226	1.17895e-11	4.07532e-11	4.07532e-11
YBX2	NFE2L2	-0.154099	8.0178e-08	2.04997e-07	2.04997e-07
YBX2	SCP2	-0.1093	0.000145948	0.00027391	0.00027391
YBX2	NCF2	-0.0284301	0.32425	0.375538	0.375538
YBX2	RGS4	-0.0386769	0.179847	0.220442	0.220442
YBX2	SLC2A1	0.0830219	0.00395193	0.00628557	0.00628557
YBX2	PRDX1	0.13091	5.28139e-06	1.14706e-05	1.14706e-05
[truncated: 348,136+ more rows]
