# Supplementary material for: Exploration of prognostic genes and risk signature in breast cancer patients based on RNA binding proteins associated with ferroptosis
Source: Front Genet. 2023 Feb 24;14:1025163. doi: 10.3389/fgene.2023.1025163 (PMC9998954; doi:10.3389/fgene.2023.1025163)
Supplement: Supplementary file 9 [file DataSheet8.XLSX]

## Sheet: Supplementary Table 8
	cut.values	TP	FP	predict.time	Survival	AUC
1	0.124928	0.998584	0.998416	5	0.843436	0.663722
2	0.173487	0.997497	0.996771	5	0.843436	0.663722
3	0.200219	0.998362	0.994764	5	0.843436	0.663722
4	0.219753	0.998455	0.9929	5	0.843436	0.663722
5	0.226406	0.997322	0.991263	5	0.843436	0.663722
6	0.234133	0.997056	0.989466	5	0.843436	0.663722
7	0.244697	0.999122	0.987236	5	0.843436	0.663722
8	0.254061	0.998386	0.985525	5	0.843436	0.663722
9	0.256227	0.996954	0.983944	5	0.843436	0.663722
10	0.260414	0.999031	0.981712	5	0.843436	0.663722
11	0.262053	1.00113	0.979476	5	0.843436	0.663722
12	0.263811	0.999758	0.977884	5	0.843436	0.663722
13	0.264028	0.998411	0.976287	5	0.843436	0.663722
14	0.267376	0.997065	0.97469	5	0.843436	0.663722
15	0.268075	0.996793	0.972894	5	0.843436	0.663722
16	0.272083	0.996169	0.971163	5	0.843436	0.663722
17	0.273784	0.995109	0.969513	5	0.843436	0.663722
18	0.280532	0.993517	0.967962	5	0.843436	0.663722
19	0.280837	0.992773	0.966253	5	0.843436	0.663722
20	0.288774	0.99203	0.964544	5	0.843436	0.663722
21	0.28967	0.991231	0.962845	5	0.843436	0.663722
22	0.290466	0.993305	0.960614	5	0.843436	0.663722
23	0.291261	0.991749	0.959056	5	0.843436	0.663722
24	0.302538	0.990591	0.957424	5	0.843436	0.663722
25	0.30481	0.990569	0.955581	5	0.843436	0.663722
26	0.305869	0.992652	0.953348	5	0.843436	0.663722
27	0.307672	0.994755	0.951111	5	0.843436	0.663722
28	0.319167	0.993471	0.949502	5	0.843436	0.663722
29	0.324796	0.992187	0.947894	5	0.843436	0.663722
30	0.326627	0.9924	0.946008	5	0.843436	0.663722
31	0.326698	0.991647	0.944301	5	0.843436	0.663722
32	0.331524	0.993757	0.942062	5	0.843436	0.663722
33	0.349516	0.993742	0.940218	5	0.843436	0.663722
34	0.353492	0.994093	0.938306	5	0.843436	0.663722
35	0.355164	0.996227	0.936063	5	0.843436	0.663722
36	0.360223	0.997691	0.933945	5	0.843436	0.663722
37	0.364329	0.998609	0.931928	5	0.843436	0.663722
38	0.374442	1.00078	0.929677	5	0.843436	0.663722
39	0.387897	0.969411	0.933654	5	0.843436	0.663722
40	0.390194	0.967918	0.932084	5	0.843436	0.663722
41	0.39699	0.969985	0.929854	5	0.843436	0.663722
42	0.397146	0.968791	0.928229	5	0.843436	0.663722
43	0.401872	0.967641	0.926596	5	0.843436	0.663722
44	0.403571	0.968835	0.924527	5	0.843436	0.663722
45	0.404342	0.967997	0.922836	5	0.843436	0.663722
46	0.405935	0.969021	0.920799	5	0.843436	0.663722
47	0.407352	0.967651	0.919207	5	0.843436	0.663722
48	0.412851	0.966493	0.917575	5	0.843436	0.663722
49	0.415854	0.966048	0.915811	5	0.843436	0.663722
50	0.418578	0.964651	0.914223	5	0.843436	0.663722
51	0.419242	0.966724	0.911992	5	0.843436	0.663722
52	0.420647	0.967602	0.909982	5	0.843436	0.663722
53	0.423667	0.969702	0.907745	5	0.843436	0.663722
54	0.425641	0.971824	0.905505	5	0.843436	0.663722
55	0.427086	0.973473	0.903352	5	0.843436	0.663722
56	0.431054	0.972168	0.901747	5	0.843436	0.663722
57	0.432036	0.97432	0.899501	5	0.843436	0.663722
58	0.433667	0.973719	0.897766	5	0.843436	0.663722
59	0.44207	0.972312	0.89618	5	0.843436	0.663722
60	0.442774	0.970905	0.894595	5	0.843436	0.663722
61	0.444209	0.969237	0.893057	5	0.843436	0.663722
62	0.445873	0.968149	0.891413	5	0.843436	0.663722
63	0.446095	0.966529	0.889867	5	0.843436	0.663722
64	0.450839	0.965096	0.888286	5	0.843436	0.663722
65	0.451719	0.963688	0.8867	5	0.843436	0.663722
66	0.456437	0.965815	0.884459	5	0.843436	0.663722
67	0.456606	0.967964	0.882213	5	0.843436	0.663722
68	0.45681	0.970134	0.879963	5	0.843436	0.663722
69	0.457544	0.968444	0.87843	5	0.843436	0.663722
70	0.457703	0.966754	0.876897	5	0.843436	0.663722
71	0.461453	0.966067	0.875178	5	0.843436	0.663722
72	0.462242	0.967131	0.873134	5	0.843436	0.663722
73	0.464588	0.965919	0.871512	5	0.843436	0.663722
74	0.4661	0.968098	0.869261	5	0.843436	0.663722
75	0.469967	0.968152	0.867404	5	0.843436	0.663722
76	0.473826	0.966602	0.865845	5	0.843436	0.663722
77	0.478269	0.968798	0.863591	5	0.843436	0.663722
78	0.478648	0.968569	0.861786	5	0.843436	0.663722
79	0.481322	0.96703	0.860225	5	0.843436	0.663722
80	0.491471	0.965312	0.858697	5	0.843436	0.663722
81	0.49564	0.967516	0.856441	5	0.843436	0.663722
82	0.495966	0.969743	0.854181	5	0.843436	0.663722
83	0.499235	0.971993	0.851917	5	0.843436	0.663722
84	0.499296	0.971025	0.85025	5	0.843436	0.663722
85	0.499353	0.971355	0.848342	5	0.843436	0.663722
86	0.501608	0.970059	0.846736	5	0.843436	0.663722
87	0.506089	0.972325	0.844468	5	0.843436	0.663722
88	0.508243	0.970842	0.842897	5	0.843436	0.663722
89	0.508389	0.970608	0.841093	5	0.843436	0.663722
90	0.512165	0.969261	0.839497	5	0.843436	0.663722
91	0.512905	0.967876	0.837907	5	0.843436	0.663722
92	0.518505	0.970144	0.835639	5	0.843436	0.663722
93	0.520265	0.970204	0.833781	5	0.843436	0.663722
94	0.524387	0.971963	0.831608	5	0.843436	0.663722
95	0.525886	0.971828	0.829786	5	0.843436	0.663722
96	0.526515	0.9719	0.827926	5	0.843436	0.663722
97	0.527605	0.973043	0.825867	5	0.843436	0.663722
98	0.528026	0.971483	0.82431	5	0.843436	0.663722
99	0.535064	0.969972	0.822744	5	0.843436	0.663722
100	0.535109	0.971753	0.820566	5	0.843436	0.663722
101	0.538673	0.94518	0.823652	5	0.843436	0.663722
102	0.540519	0.943684	0.822083	5	0.843436	0.663722
103	0.543803	0.944111	0.820157	5	0.843436	0.663722
104	0.5462	0.942826	0.818549	5	0.843436	0.663722
105	0.550654	0.945058	0.816288	5	0.843436	0.663722
106	0.550822	0.947313	0.814022	5	0.843436	0.663722
107	0.553205	0.946016	0.812416	5	0.843436	0.663722
108	0.554661	0.948289	0.810148	5	0.843436	0.663722
109	0.555129	0.950587	0.807874	5	0.843436	0.663722
110	0.555449	0.949562	0.806218	5	0.843436	0.663722
111	0.557562	0.951077	0.80409	5	0.843436	0.663722
112	0.559735	0.950178	0.80241	5	0.843436	0.663722
113	0.562761	0.950116	0.800575	5	0.843436	0.663722
114	0.569987	0.952445	0.798296	5	0.843436	0.663722
115	0.571572	0.950749	0.796764	5	0.843436	0.663722
116	0.574297	0.94923	0.795199	5	0.843436	0.663722
117	0.575032	0.948011	0.793578	5	0.843436	0.663722
118	0.576178	0.94954	0.791448	5	0.843436	0.663722
119	0.577948	0.939043	0.791549	5	0.843436	0.663722
120	0.57805	0.941391	0.789267	5	0.843436	0.663722
121	0.580413	0.942525	0.78721	5	0.843436	0.663722
122	0.581951	0.941907	0.785478	5	0.843436	0.663722
123	0.583928	0.940517	0.783889	5	0.843436	0.663722
124	0.588025	0.941659	0.78183	5	0.843436	0.663722
125	0.589589	0.939842	0.780321	5	0.843436	0.663722
126	0.590545	0.940003	0.778444	5	0.843436	0.663722
127	0.5906	0.938293	0.776915	5	0.843436	0.663722
128	0.591209	0.940665	0.774627	5	0.843436	0.663722
129	0.593691	0.939079	0.773075	5	0.843436	0.663722
130	0.594858	0.937521	0.771518	5	0.843436	0.663722
131	0.595295	0.935935	0.769965	5	0.843436	0.663722
132	0.599153	0.934529	0.768379	5	0.843436	0.663722
133	0.601534	0.934356	0.766565	5	0.843436	0.663722
134	0.603825	0.936723	0.764279	5	0.843436	0.663722
135	0.605055	0.935155	0.762723	5	0.843436	0.663722
136	0.605225	0.937542	0.760433	5	0.843436	0.663722
137	0.606742	0.93589	0.758893	5	0.843436	0.663722
138	0.608972	0.934314	0.757339	5	0.843436	0.663722
139	0.610361	0.933597	0.755625	5	0.843436	0.663722
140	0.611186	0.933132	0.753865	5	0.843436	0.663722
141	0.613651	0.931523	0.752316	5	0.843436	0.663722
142	0.618144	0.929664	0.750815	5	0.843436	0.663722
143	0.618476	0.927963	0.749284	5	0.843436	0.663722
144	0.621684	0.930329	0.746998	5	0.843436	0.663722
145	0.624535	0.904887	0.749874	5	0.843436	0.663722
146	0.625909	0.907197	0.747598	5	0.843436	0.663722
147	0.626877	0.905622	0.746044	5	0.843436	0.663722
148	0.627588	0.903792	0.744537	5	0.843436	0.663722
149	0.628032	0.906114	0.742259	5	0.843436	0.663722
150	0.628114	0.904762	0.740663	5	0.843436	0.663722
151	0.631204	0.907104	0.738382	5	0.843436	0.663722
152	0.632234	0.878573	0.741831	5	0.843436	0.663722
153	0.636921	0.877275	0.740225	5	0.843436	0.663722
154	0.637162	0.875768	0.738658	5	0.843436	0.663722
155	0.639852	0.874336	0.737077	5	0.843436	0.663722
156	0.6412	0.876564	0.734817	5	0.843436	0.663722
157	0.6452	0.876208	0.733036	5	0.843436	0.663722
158	0.650283	0.87846	0.730771	5	0.843436	0.663722
159	0.654358	0.877146	0.729168	5	0.843436	0.663722
160	0.655006	0.879419	0.7269	5	0.843436	0.663722
161	0.656484	0.880047	0.724936	5	0.843436	0.663722
162	0.657759	0.882353	0.722662	5	0.843436	0.663722
163	0.661384	0.880807	0.721102	5	0.843436	0.663722
164	0.661896	0.879232	0.719547	5	0.843436	0.663722
165	0.662099	0.878776	0.717785	5	0.843436	0.663722
166	0.665252	0.879077	0.715883	5	0.843436	0.663722
167	0.666135	0.881395	0.713605	5	0.843436	0.663722
168	0.666981	0.88052	0.711921	5	0.843436	0.663722
169	0.672547	0.882861	0.70964	5	0.843436	0.663722
170	0.674493	0.857226	0.712552	5	0.843436	0.663722
171	0.679277	0.856049	0.710923	5	0.843436	0.663722
172	0.684003	0.858322	0.708655	5	0.843436	0.663722
173	0.68511	0.856797	0.707091	5	0.843436	0.663722
174	0.6859	0.835717	0.709157	5	0.843436	0.663722
175	0.686297	0.834205	0.707591	5	0.843436	0.663722
176	0.6866	0.836441	0.705329	5	0.843436	0.663722
177	0.68877	0.835297	0.703695	5	0.843436	0.663722
178	0.690601	0.836379	0.701647	5	0.843436	0.663722
179	0.704564	0.838648	0.699379	5	0.843436	0.663722
180	0.705133	0.838739	0.697516	5	0.843436	0.663722
181	0.706312	0.837653	0.69587	5	0.843436	0.663722
182	0.707339	0.836268	0.694281	5	0.843436	0.663722
183	0.708623	0.8348	0.692706	5	0.843436	0.663722
184	0.713291	0.835899	0.690656	5	0.843436	0.663722
185	0.7139	0.835112	0.688955	5	0.843436	0.663722
186	0.714355	0.833722	0.687366	5	0.843436	0.663722
187	0.714386	0.835069	0.685269	5	0.843436	0.663722
188	0.714819	0.83736	0.682997	5	0.843436	0.663722
189	0.716292	0.835798	0.681441	5	0.843436	0.663722
190	0.716618	0.833953	0.679936	5	0.843436	0.663722
191	0.719766	0.832423	0.678373	5	0.843436	0.663722
192	0.725154	0.83064	0.676858	5	0.843436	0.663722
193	0.726888	0.829049	0.675306	5	0.843436	0.663722
194	0.72877	0.827643	0.673721	5	0.843436	0.663722
195	0.729773	0.82608	0.672164	5	0.843436	0.663722
196	0.729837	0.828339	0.669898	5	0.843436	0.663722
197	0.731679	0.82753	0.668201	5	0.843436	0.663722
198	0.733764	0.826115	0.666617	5	0.843436	0.663722
199	0.734604	0.824255	0.665116	5	0.843436	0.663722
200	0.739574	0.807255	0.666425	5	0.843436	0.663722
201	0.740648	0.809497	0.664161	5	0.843436	0.663722
202	0.742349	0.808111	0.662572	5	0.843436	0.663722
203	0.74696	0.806726	0.660982	5	0.843436	0.663722
204	0.747002	0.808982	0.658717	5	0.843436	0.663722
205	0.747751	0.80746	0.657153	5	0.843436	0.663722
206	0.749095	0.805938	0.655588	5	0.843436	0.663722
207	0.749774	0.805965	0.653736	5	0.843436	0.663722
208	0.75041	0.808235	0.651468	5	0.843436	0.663722
209	0.75082	0.806701	0.649906	5	0.843436	0.663722
210	0.751332	0.806194	0.648154	5	0.843436	0.663722
211	0.752207	0.804567	0.646609	5	0.843436	0.663722
212	0.752445	0.803211	0.645014	5	0.843436	0.663722
213	0.757358	0.805481	0.642746	5	0.843436	0.663722
214	0.75883	0.805069	0.640975	5	0.843436	0.663722
215	0.759243	0.803652	0.639392	5	0.843436	0.663722
216	0.759294	0.802235	0.637808	5	0.843436	0.663722
217	0.761957	0.803301	0.635763	5	0.843436	0.663722
218	0.763436	0.802117	0.634136	5	0.843436	0.663722
219	0.768433	0.801515	0.632401	5	0.843436	0.663722
220	0.768963	0.800649	0.630715	5	0.843436	0.663722
221	0.770114	0.80197	0.628623	5	0.843436	0.663722
222	0.770137	0.800065	0.62713	5	0.843436	0.663722
223	0.77349	0.802347	0.62486	5	0.843436	0.663722
224	0.773636	0.800907	0.62328	5	0.843436	0.663722
225	0.775788	0.803211	0.621006	5	0.843436	0.663722
226	0.777136	0.804089	0.618996	5	0.843436	0.663722
227	0.778759	0.806435	0.616714	5	0.843436	0.663722
228	0.790631	0.805148	0.615106	5	0.843436	0.663722
229	0.794216	0.807518	0.612819	5	0.843436	0.663722
230	0.803517	0.807821	0.610916	5	0.843436	0.663722
231	0.803675	0.809536	0.608751	5	0.843436	0.663722
232	0.804719	0.810698	0.606689	5	0.843436	0.663722
233	0.807718	0.809208	0.605119	5	0.843436	0.663722
234	0.808438	0.807229	0.603639	5	0.843436	0.663722
235	0.812473	0.805598	0.602095	5	0.843436	0.663722
236	0.812759	0.808011	0.5998	5	0.843436	0.663722
237	0.812844	0.806763	0.598185	5	0.843436	0.663722
238	0.813906	0.809203	0.595886	5	0.843436	0.663722
239	0.81885	0.807551	0.594346	5	0.843436	0.663722
240	0.832346	0.810014	0.592041	5	0.843436	0.663722
241	0.833638	0.811477	0.589923	5	0.843436	0.663722
242	0.833642	0.810933	0.588177	5	0.843436	0.663722
243	0.836116	0.813448	0.585864	5	0.843436	0.663722
244	0.836547	0.816	0.583543	5	0.843436	0.663722
245	0.838317	0.818589	0.581216	5	0.843436	0.663722
246	0.840255	0.821218	0.578881	5	0.843436	0.663722
247	0.841092	0.819767	0.577304	5	0.843436	0.663722
248	0.841832	0.818811	0.575634	5	0.843436	0.663722
249	0.843653	0.817297	0.574069	5	0.843436	0.663722
250	0.846506	0.815848	0.572491	5	0.843436	0.663722
251	0.847021	0.814894	0.570821	5	0.843436	0.663722
252	0.849403	0.812983	0.569329	5	0.843436	0.663722
253	0.852183	0.815595	0.566997	5	0.843436	0.663722
254	0.857348	0.814071	0.565434	5	0.843436	0.663722
255	0.860995	0.812236	0.563927	5	0.843436	0.663722
256	0.862507	0.811669	0.562186	5	0.843436	0.663722
257	0.867474	0.809714	0.560702	5	0.843436	0.663722
258	0.867603	0.810025	0.558797	5	0.843436	0.663722
259	0.871772	0.812642	0.556465	5	0.843436	0.663722
260	0.874271	0.810889	0.554944	5	0.843436	0.663722
261	0.875961	0.809096	0.55343	5	0.843436	0.663722
262	0.881887	0.808524	0.551689	5	0.843436	0.663722
263	0.882521	0.811153	0.549354	5	0.843436	0.663722
264	0.886218	0.811183	0.547502	5	0.843436	0.663722
265	0.887509	0.809411	0.545984	5	0.843436	0.663722
266	0.888798	0.81207	0.543644	5	0.843436	0.663722
267	0.889726	0.814771	0.541296	5	0.843436	0.663722
268	0.890542	0.817514	0.53894	5	0.843436	0.663722
269	0.891796	0.815807	0.53741	5	0.843436	0.663722
270	0.891862	0.817409	0.535266	5	0.843436	0.663722
271	0.891909	0.815336	0.533804	5	0.843436	0.663722
272	0.892863	0.81812	0.53144	5	0.843436	0.663722
273	0.893365	0.82095	0.529068	5	0.843436	0.663722
274	0.89486	0.820133	0.527373	5	0.843436	0.663722
275	0.895454	0.818287	0.525869	5	0.843436	0.663722
276	0.895586	0.798714	0.527655	5	0.843436	0.663722
277	0.898958	0.801524	0.525287	5	0.843436	0.663722
278	0.899658	0.800553	0.52362	5	0.843436	0.663722
279	0.900301	0.798702	0.522117	5	0.843436	0.663722
280	0.902479	0.801088	0.519827	5	0.843436	0.663722
281	0.902862	0.803962	0.517447	5	0.843436	0.663722
282	0.904638	0.801864	0.51599	5	0.843436	0.663722
283	0.906765	0.800189	0.514454	5	0.843436	0.663722
284	0.907735	0.798312	0.512956	5	0.843436	0.663722
285	0.908305	0.801194	0.510574	5	0.843436	0.663722
286	0.909295	0.804126	0.508183	5	0.843436	0.663722
287	0.909988	0.80711	0.505782	5	0.843436	0.663722
288	0.914033	0.810146	0.503372	5	0.843436	0.663722
289	0.919237	0.813236	0.500952	5	0.843436	0.663722
290	0.92346	0.79461	0.502562	5	0.843436	0.663722
291	0.923997	0.793138	0.500989	5	0.843436	0.663722
292	0.927171	0.796232	0.498568	5	0.843436	0.663722
293	0.928171	0.794283	0.497083	5	0.843436	0.663722
294	0.928663	0.793766	0.495332	5	0.843436	0.663722
295	0.930536	0.796898	0.492904	5	0.843436	0.663722
296	0.932624	0.800088	0.490465	5	0.843436	0.663722
297	0.93303	0.800328	0.488574	5	0.843436	0.663722
298	0.933298	0.798302	0.487103	5	0.843436	0.663722
299	0.933472	0.79621	0.485644	5	0.843436	0.663722
300	0.933622	0.794256	0.48416	5	0.843436	0.663722
301	0.93365	0.793861	0.482387	5	0.843436	0.663722
302	0.936216	0.791831	0.480917	5	0.843436	0.663722
303	0.939315	0.795017	0.478479	5	0.843436	0.663722
304	0.939503	0.793142	0.47698	5	0.843436	0.663722
305	0.941997	0.791168	0.4755	5	0.843436	0.663722
306	0.943301	0.789722	0.473921	5	0.843436	0.663722
307	0.945903	0.788031	0.472388	5	0.843436	0.663722
308	0.948768	0.786272	0.470868	5	0.843436	0.663722
309	0.95601	0.784121	0.469421	5	0.843436	0.663722
310	0.957048	0.783574	0.467675	5	0.843436	0.663722
311	0.958204	0.781594	0.466196	5	0.843436	0.663722
312	0.95824	0.779233	0.464788	5	0.843436	0.663722
313	0.959203	0.777296	0.4633	5	0.843436	0.663722
314	0.961634	0.775845	0.461723	5	0.843436	0.663722
315	0.962244	0.777509	0.459567	5	0.843436	0.663722
316	0.965983	0.775214	0.458147	5	0.843436	0.663722
317	0.966495	0.778314	0.455725	5	0.843436	0.663722
318	0.966687	0.778331	0.453875	5	0.843436	0.663722
319	0.968716	0.777904	0.452107	5	0.843436	0.663722
320	0.969442	0.781059	0.449675	5	0.843436	0.663722
321	0.969762	0.765751	0.450669	5	0.843436	0.663722
322	0.969892	0.763719	0.4492	5	0.843436	0.663722
323	0.972396	0.763896	0.44732	5	0.843436	0.663722
324	0.978098	0.761895	0.445845	5	0.843436	0.663722
325	0.979009	0.765063	0.44341	5	0.843436	0.663722
326	0.982422	0.763092	0.441929	5	0.843436	0.663722
327	0.988256	0.737471	0.444838	5	0.843436	0.663722
328	0.988676	0.735763	0.443309	5	0.843436	0.663722
329	0.989266	0.738824	0.440894	5	0.843436	0.663722
330	0.994723	0.709323	0.444523	5	0.843436	0.663722
331	0.997106	0.707699	0.442978	5	0.843436	0.663722
332	0.999603	0.705575	0.441525	5	0.843436	0.663722
333	0.999712	0.704024	0.439966	5	0.843436	0.663722
334	1.00396	0.706889	0.437588	5	0.843436	0.663722
335	1.00434	0.706646	0.435786	5	0.843436	0.663722
336	1.0094	0.688282	0.437348	5	0.843436	0.663722
337	1.00967	0.689602	0.435256	5	0.843436	0.663722
338	1.00991	0.688089	0.433691	5	0.843436	0.663722
339	1.00993	0.686302	0.432175	5	0.843436	0.663722
340	1.01259	0.684067	0.430744	5	0.843436	0.663722
341	1.01363	0.684081	0.428894	5	0.843436	0.663722
342	1.01858	0.682288	0.42738	5	0.843436	0.663722
343	1.02064	0.685124	0.425007	5	0.843436	0.663722
344	1.02247	0.683264	0.423505	5	0.843436	0.663722
345	1.03184	0.68459	0.421413	5	0.843436	0.663722
346	1.03481	0.682719	0.419913	5	0.843436	0.663722
347	1.03486	0.683703	0.417884	5	0.843436	0.663722
348	1.03593	0.681619	0.416424	5	0.843436	0.663722
349	1.03896	0.669892	0.416754	5	0.843436	0.663722
350	1.04352	0.668056	0.415248	5	0.843436	0.663722
351	1.04516	0.666495	0.413691	5	0.843436	0.663722
352	1.04665	0.664404	0.412232	5	0.843436	0.663722
353	1.0487	0.640207	0.414877	5	0.843436	0.663722
354	1.0497	0.64291	0.412529	5	0.843436	0.663722
355	1.05771	0.640678	0.411096	5	0.843436	0.663722
356	1.05872	0.641168	0.409158	5	0.843436	0.663722
357	1.0609	0.639131	0.40769	5	0.843436	0.663722
358	1.06188	0.638329	0.405992	5	0.843436	0.663722
359	1.06788	0.63683	0.404423	5	0.843436	0.663722
360	1.07114	0.634993	0.402918	5	0.843436	0.663722
361	1.07808	0.633156	0.401412	5	0.843436	0.663722
362	1.07979	0.635833	0.399068	5	0.843436	0.663722
363	1.08122	0.634034	0.397555	5	0.843436	0.663722
364	1.08911	0.632181	0.396052	5	0.843436	0.663722
365	1.09223	0.630666	0.394487	5	0.843436	0.663722
366	1.09272	0.630747	0.392625	5	0.843436	0.663722
367	1.09514	0.628462	0.391203	5	0.843436	0.663722
368	1.09961	0.627033	0.389621	5	0.843436	0.663722
369	1.10613	0.625224	0.38811	5	0.843436	0.663722
370	1.1068	0.622934	0.386688	5	0.843436	0.663722
371	1.1094	0.620644	0.385267	5	0.843436	0.663722
372	1.10978	0.618832	0.383756	5	0.843436	0.663722
373	1.1115	0.621418	0.381429	5	0.843436	0.663722
374	1.12206	0.619108	0.380011	5	0.843436	0.663722
375	1.12326	0.616899	0.378575	5	0.843436	0.663722
376	1.12751	0.600045	0.379857	5	0.843436	0.663722
377	1.13	0.58152	0.381448	5	0.843436	0.663722
378	1.13646	0.580563	0.379779	5	0.843436	0.663722
379	1.14432	0.579358	0.378156	5	0.843436	0.663722
380	1.1497	0.579651	0.376255	5	0.843436	0.663722
381	1.15035	0.577834	0.374746	5	0.843436	0.663722
382	1.16078	0.578134	0.372843	5	0.843436	0.663722
383	1.16119	0.576356	0.371326	5	0.843436	0.663722
384	1.16299	0.578821	0.369022	5	0.843436	0.663722
385	1.16364	0.577083	0.367498	5	0.843436	0.663722
386	1.16444	0.579588	0.365186	5	0.843436	0.663722
387	1.16519	0.568262	0.365442	5	0.843436	0.663722
388	1.17577	0.566105	0.363995	5	0.843436	0.663722
389	1.18118	0.566398	0.362094	5	0.843436	0.663722
390	1.1858	0.568944	0.359775	5	0.843436	0.663722
391	1.18734	0.569592	0.357808	5	0.843436	0.663722
392	1.18811	0.568102	0.356238	5	0.843436	0.663722
393	1.18894	0.548541	0.358022	5	0.843436	0.663722
394	1.19183	0.547238	0.356417	5	0.843436	0.663722
395	1.19273	0.549752	0.354104	5	0.843436	0.663722
396	1.19386	0.523988	0.357039	5	0.843436	0.663722
397	1.1944	0.524741	0.355053	5	0.843436	0.663722
398	1.19483	0.523095	0.353511	5	0.843436	0.663722
399	1.19559	0.520952	0.352063	5	0.843436	0.663722
400	1.20213	0.520939	0.350218	5	0.843436	0.663722
401	1.20362	0.523307	0.347932	5	0.843436	0.663722
402	1.20433	0.525735	0.345634	5	0.843436	0.663722
403	1.20614	0.524202	0.344072	5	0.843436	0.663722
404	1.20788	0.522009	0.342633	5	0.843436	0.663722
405	1.21381	0.524461	0.340331	5	0.843436	0.663722
406	1.21483	0.506027	0.341906	5	0.843436	0.663722
407	1.21483	0.504849	0.340278	5	0.843436	0.663722
408	1.22145	0.505173	0.338371	5	0.843436	0.663722
409	1.2221	0.505093	0.336539	5	0.843436	0.663722
410	1.22344	0.503446	0.334998	5	0.843436	0.663722
411	1.2236	0.503788	0.333087	5	0.843436	0.663722
412	1.22885	0.501812	0.331607	5	0.843436	0.663722
413	1.23108	0.504223	0.329313	5	0.843436	0.663722
414	1.23809	0.502323	0.327819	5	0.843436	0.663722
415	1.24628	0.502441	0.32595	5	0.843436	0.663722
416	1.25124	0.486037	0.327149	5	0.843436	0.663722
417	1.25292	0.488453	0.324853	5	0.843436	0.663722
418	1.25486	0.468539	0.326703	5	0.843436	0.663722
419	1.26025	0.470934	0.324412	5	0.843436	0.663722
420	1.26075	0.472702	0.322237	5	0.843436	0.663722
421	1.27405	0.471126	0.320683	5	0.843436	0.663722
422	1.27576	0.469925	0.319059	5	0.843436	0.663722
423	1.27752	0.468349	0.317505	5	0.843436	0.663722
424	1.27857	0.466534	0.315995	5	0.843436	0.663722
425	1.2844	0.467131	0.314037	5	0.843436	0.663722
426	1.29365	0.466048	0.312391	5	0.843436	0.663722
427	1.2945	0.464969	0.310745	5	0.843436	0.663722
428	1.29898	0.464959	0.3089	5	0.843436	0.663722
429	1.29922	0.467376	0.306605	5	0.843436	0.663722
430	1.30263	0.465761	0.305058	5	0.843436	0.663722
431	1.32232	0.464667	0.303414	5	0.843436	0.663722
432	1.32344	0.467118	0.301112	5	0.843436	0.663722
433	1.32441	0.465346	0.299594	5	0.843436	0.663722
434	1.33197	0.447856	0.300994	5	0.843436	0.663722
435	1.33644	0.446165	0.299461	5	0.843436	0.663722
436	1.33907	0.44401	0.298015	5	0.843436	0.663722
437	1.34237	0.44454	0.296069	5	0.843436	0.663722
438	1.34477	0.442974	0.294513	5	0.843436	0.663722
439	1.34872	0.445369	0.292222	5	0.843436	0.663722
440	1.35059	0.447836	0.289917	5	0.843436	0.663722
441	1.35483	0.45038	0.287598	5	0.843436	0.663722
442	1.35756	0.449305	0.285951	5	0.843436	0.663722
443	1.36248	0.449426	0.284082	5	0.843436	0.663722
444	1.37786	0.452035	0.281751	5	0.843436	0.663722
445	1.379	0.449752	0.280328	5	0.843436	0.663722
446	1.38242	0.448656	0.278685	5	0.843436	0.663722
447	1.38666	0.451305	0.276346	5	0.843436	0.663722
448	1.38857	0.454042	0.273991	5	0.843436	0.663722
449	1.39115	0.451747	0.27257	5	0.843436	0.663722
450	1.3982	0.450465	0.270961	5	0.843436	0.663722
451	1.40137	0.449514	0.269291	5	0.843436	0.663722
452	1.41087	0.448237	0.267682	5	0.843436	0.663722
453	1.41772	0.446965	0.266071	5	0.843436	0.663722
454	1.4215	0.449689	0.263718	5	0.843436	0.663722
455	1.4245	0.449791	0.261853	5	0.843436	0.663722
456	1.42885	0.452609	0.259483	5	0.843436	0.663722
457	1.43637	0.451294	0.25788	5	0.843436	0.663722
458	1.44505	0.44984	0.256303	5	0.843436	0.663722
459	1.44582	0.452711	0.253924	5	0.843436	0.663722
460	1.44608	0.450238	0.252536	5	0.843436	0.663722
461	1.45365	0.452295	0.250307	5	0.843436	0.663722
462	1.45392	0.452398	0.248442	5	0.843436	0.663722
463	1.45533	0.455412	0.246035	5	0.843436	0.663722
464	1.46253	0.436744	0.247654	5	0.843436	0.663722
465	1.46687	0.436058	0.245934	5	0.843436	0.663722
466	1.46901	0.434192	0.244434	5	0.843436	0.663722
467	1.47241	0.434209	0.242584	5	0.843436	0.663722
468	1.47529	0.432333	0.241085	5	0.843436	0.663722
469	1.47677	0.435301	0.238688	5	0.843436	0.663722
470	1.48729	0.433398	0.237194	5	0.843436	0.663722
471	1.48887	0.43341	0.235345	5	0.843436	0.663722
472	1.50071	0.433443	0.233492	5	0.843436	0.663722
473	1.50286	0.43649	0.23108	5	0.843436	0.663722
474	1.50296	0.434245	0.22965	5	0.843436	0.663722
475	1.50728	0.432289	0.228166	5	0.843436	0.663722
476	1.52582	0.429978	0.226748	5	0.843436	0.663722
477	1.52961	0.429992	0.224899	5	0.843436	0.663722
478	1.53083	0.427666	0.223484	5	0.843436	0.663722
479	1.53645	0.413826	0.224206	5	0.843436	0.663722
480	1.53978	0.416836	0.221801	5	0.843436	0.663722
481	1.54291	0.41736	0.219857	5	0.843436	0.663722
482	1.54563	0.41552	0.218352	5	0.843436	0.663722
483	1.5489	0.404294	0.218589	5	0.843436	0.663722
484	1.55127	0.404834	0.216642	5	0.843436	0.663722
485	1.55482	0.407961	0.214215	5	0.843436	0.663722
486	1.55816	0.378466	0.217843	5	0.843436	0.663722
487	1.56168	0.378754	0.215943	5	0.843436	0.663722
488	1.56441	0.376938	0.214433	5	0.843436	0.663722
489	1.56697	0.374491	0.21304	5	0.843436	0.663722
490	1.57057	0.373036	0.211464	5	0.843436	0.663722
491	1.57506	0.370582	0.210072	5	0.843436	0.663722
492	1.58802	0.369489	0.208428	5	0.843436	0.663722
493	1.60534	0.372164	0.206085	5	0.843436	0.663722
494	1.60544	0.370679	0.204514	5	0.843436	0.663722
495	1.60594	0.373438	0.202155	5	0.843436	0.663722
496	1.60937	0.376317	0.199774	5	0.843436	0.663722
497	1.61376	0.379326	0.197369	5	0.843436	0.663722
498	1.64837	0.377362	0.195886	5	0.843436	0.663722
499	1.66515	0.375509	0.194384	5	0.843436	0.663722
500	1.66599	0.359696	0.195472	5	0.843436	0.663722
501	1.66697	0.358242	0.193895	5	0.843436	0.663722
502	1.6743	0.359077	0.191894	5	0.843436	0.663722
503	1.67574	0.359253	0.190014	5	0.843436	0.663722
504	1.6969	0.362275	0.187606	5	0.843436	0.663722
505	1.69803	0.350788	0.187892	5	0.843436	0.663722
506	1.69925	0.348227	0.18652	5	0.843436	0.663722
507	1.7009	0.349133	0.184506	5	0.843436	0.663722
508	1.70337	0.347793	0.182908	5	0.843436	0.663722
509	1.7082	0.350914	0.180481	5	0.843436	0.663722
510	1.70976	0.354192	0.178026	5	0.843436	0.663722
511	1.71058	0.353379	0.17633	5	0.843436	0.663722
512	1.71307	0.356804	0.173848	5	0.843436	0.663722
513	1.71574	0.354415	0.172445	5	0.843436	0.663722
514	1.72887	0.351945	0.171056	5	0.843436	0.663722
515	1.7304	0.349961	0.169578	5	0.843436	0.663722
516	1.73132	0.347854	0.168122	5	0.843436	0.663722
517	1.73589	0.34799	0.16625	5	0.843436	0.663722
518	1.74165	0.345992	0.164774	5	0.843436	0.663722
519	1.74497	0.346147	0.162899	5	0.843436	0.663722
520	1.74861	0.347135	0.160868	5	0.843436	0.663722
521	1.75025	0.350548	0.158388	5	0.843436	0.663722
522	1.75441	0.332445	0.159902	5	0.843436	0.663722
523	1.76275	0.330513	0.158414	5	0.843436	0.663722
524	1.76733	0.312595	0.159893	5	0.843436	0.663722
525	1.76929	0.312531	0.158058	5	0.843436	0.663722
526	1.77909	0.312499	0.156217	5	0.843436	0.663722
527	1.78062	0.315835	0.153751	5	0.843436	0.663722
528	1.79447	0.31462	0.15213	5	0.843436	0.663722
529	1.7945	0.314619	0.150283	5	0.843436	0.663722
530	1.804	0.3126	0.148811	5	0.843436	0.663722
531	1.81442	0.311118	0.14724	5	0.843436	0.663722
532	1.82537	0.292482	0.148852	5	0.843436	0.663722
533	1.83378	0.278394	0.149621	5	0.843436	0.663722
534	1.83543	0.276296	0.148163	5	0.843436	0.663722
535	1.83824	0.264442	0.148517	5	0.843436	0.663722
536	1.84331	0.26197	0.147129	5	0.843436	0.663722
537	1.84367	0.265084	0.144704	5	0.843436	0.663722
538	1.84708	0.263664	0.143121	5	0.843436	0.663722
539	1.85812	0.266934	0.140667	5	0.843436	0.663722
540	1.85876	0.265764	0.139038	5	0.843436	0.663722
541	1.85943	0.264605	0.137406	5	0.843436	0.663722
542	1.86688	0.268011	0.134927	5	0.843436	0.663722
543	1.87461	0.266092	0.133436	5	0.843436	0.663722
544	1.87519	0.264898	0.131811	5	0.843436	0.663722
545	1.877	0.26316	0.130287	5	0.843436	0.663722
546	1.87986	0.260956	0.12885	5	0.843436	0.663722
547	1.88286	0.264378	0.126368	5	0.843436	0.663722
548	1.88929	0.268052	0.123839	5	0.843436	0.663722
549	1.90296	0.27201	0.121257	5	0.843436	0.663722
550	1.9081	0.271586	0.119489	5	0.843436	0.663722
551	1.9175	0.26904	0.118115	5	0.843436	0.663722
552	1.91758	0.266906	0.116664	5	0.843436	0.663722
553	1.9191	0.266481	0.114897	5	0.843436	0.663722
554	1.9299	0.263486	0.113606	5	0.843436	0.663722
555	1.94262	0.263073	0.111836	5	0.843436	0.663722
556	1.95217	0.267033	0.109254	5	0.843436	0.663722
557	1.9625	0.271327	0.10661	5	0.843436	0.663722
558	1.97136	0.260095	0.106848	5	0.843436	0.663722
559	1.98724	0.243659	0.108052	5	0.843436	0.663722
560	2.01408	0.241993	0.106515	5	0.843436	0.663722
561	2.02974	0.240046	0.105029	5	0.843436	0.663722
562	2.03993	0.237882	0.103584	5	0.843436	0.663722
563	2.04591	0.242223	0.100932	5	0.843436	0.663722
564	2.06358	0.246987	0.0982007	5	0.843436	0.663722
565	2.06756	0.247585	0.096243	5	0.843436	0.663722
566	2.0719	0.245737	0.0947391	5	0.843436	0.663722
567	2.07541	0.242858	0.0934267	5	0.843436	0.663722
568	2.07667	0.247947	0.0906354	5	0.843436	0.663722
569	2.08604	0.245091	0.0893189	5	0.843436	0.663722
570	2.08867	0.243132	0.0878356	5	0.843436	0.663722
571	2.1412	0.240439	0.0864888	5	0.843436	0.663722
572	2.1622	0.208174	0.0906312	5	0.843436	0.663722
573	2.17341	0.212124	0.0880513	5	0.843436	0.663722
574	2.19376	0.210014	0.0865962	5	0.843436	0.663722
575	2.20515	0.208523	0.0850261	5	0.843436	0.663722
576	2.21872	0.212725	0.0823994	5	0.843436	0.663722
577	2.22221	0.210786	0.0809125	5	0.843436	0.663722
578	2.25976	0.199735	0.0811171	5	0.843436	0.663722
579	2.26017	0.196614	0.0798496	5	0.843436	0.663722
580	2.26425	0.201091	0.0771719	5	0.843436	0.663722
581	2.30495	0.199391	0.0756406	5	0.843436	0.663722
582	2.3251	0.197322	0.074178	5	0.843436	0.663722
583	2.35162	0.202148	0.0714353	5	0.843436	0.663722
584	2.35282	0.200357	0.069921	5	0.843436	0.663722
585	2.35945	0.199925	0.0681545	5	0.843436	0.663722
586	2.36839	0.199571	0.0663733	5	0.843436	0.663722
587	2.37374	0.199307	0.0645757	5	0.843436	0.663722
588	2.389	0.197524	0.0630599	5	0.843436	0.663722
589	2.40614	0.182513	0.0639996	5	0.843436	0.663722
590	2.42284	0.182192	0.0622123	5	0.843436	0.663722
591	2.44217	0.170836	0.0624736	5	0.843436	0.663722
592	2.44541	0.152439	0.0640417	5	0.843436	0.663722
593	2.44751	0.13956	0.0645857	5	0.843436	0.663722
594	2.44938	0.137138	0.0631884	5	0.843436	0.663722
595	2.44965	0.135502	0.0616455	5	0.843436	0.663722
596	2.47025	0.136694	0.0595773	5	0.843436	0.663722
597	2.50102	0.123732	0.0601368	5	0.843436	0.663722
598	2.55832	0.128265	0.0574485	5	0.843436	0.663722
599	2.58705	0.133572	0.0546166	5	0.843436	0.663722
600	2.59024	0.130466	0.0533464	5	0.843436	0.663722
601	2.65017	0.127846	0.051986	5	0.843436	0.663722
602	2.6527	0.133715	0.0490497	5	0.843436	0.663722
603	2.73172	0.131408	0.0476312	5	0.843436	0.663722
604	2.73371	0.128038	0.0464099	5	0.843436	0.663722
605	2.73823	0.125728	0.0449921	5	0.843436	0.663722
606	2.75356	0.122855	0.0436785	5	0.843436	0.663722
607	2.77455	0.128937	0.0407028	5	0.843436	0.663722
608	2.79213	0.125506	0.0394929	5	0.843436	0.663722
609	2.81526	0.122932	0.038124	5	0.843436	0.663722
610	2.89043	0.106246	0.0393746	5	0.843436	0.663722
611	2.91625	0.113038	0.0362669	5	0.843436	0.663722
612	2.95596	0.109392	0.035097	5	0.843436	0.663722
613	2.9567	0.106355	0.033814	5	0.843436	0.663722
614	3.03388	0.102687	0.032648	5	0.843436	0.663722
615	3.06984	0.100295	0.0312454	5	0.843436	0.663722
616	3.08874	0.107516	0.0280581	5	0.843436	0.663722
617	3.09704	0.104749	0.0267251	5	0.843436	0.663722
618	3.1026	0.114138	0.0231354	5	0.843436	0.663722
619	3.11069	0.110011	0.0220547	5	0.843436	0.663722
620	3.21484	0.106677	0.0208268	5	0.843436	0.663722
621	3.27782	0.118883	0.0167142	5	0.843436	0.663722
622	3.29526	0.113853	0.0158013	5	0.843436	0.663722
623	3.42522	0.109636	0.0147372	5	0.843436	0.663722
624	3.52319	0.0871075	0.0170724	5	0.843436	0.663722
625	3.53384	0.0822682	0.0161239	5	0.843436	0.663722
626	3.61184	0.0774289	0.0151754	5	0.843436	0.663722
627	3.63154	0.0932702	0.0103881	5	0.843436	0.663722
628	3.68981	0.0877218	0.00957125	5	0.843436	0.663722
629	3.69197	0.0369528	0.0171486	5	0.843436	0.663722
630	3.77632	0.0356607	0.0155417	5	0.843436	0.663722
631	3.78401	0.0250142	0.0156712	5	0.843436	0.663722
632	3.86978	0.0236877	0.0140706	5	0.843436	0.663722
633	4.04613	0.0242503	0.0121194	5	0.843436	0.663722
634	4.121	0.0250142	0.0101309	5	0.843436	0.663722
635	4.12123	0.0261157	0.00807962	5	0.843436	0.663722
636	4.31773	0.0278567	0.00590967	5	0.843436	0.663722
637	4.44402	0.0232139	0.00492472	5	0.843436	0.663722
638	4.72608	0.0248721	0.00277016	5	0.843436	0.663722
639	4.9687	0.0198976	0.00184677	5	0.843436	0.663722
640	4.99183	0.0198976	0	5	0.843436	0.663722
641	5.61005	0.00994882	0	5	0.843436	0.663722
642	7.58641	0	0	5	0.843436	0.663722
