# Supplementary material for: Exploration of prognostic genes and risk signature in breast cancer patients based on RNA binding proteins associated with ferroptosis
Source: Front Genet. 2023 Feb 24;14:1025163. doi: 10.3389/fgene.2023.1025163 (PMC9998954; doi:10.3389/fgene.2023.1025163)
Supplement: Supplementary file 10 [file DataSheet5.XLSX]

## Sheet: Sheet1
up-regulated DE-FR-RBPs
GO
ONTOLOGY	ID	Description	GeneRatio	BgRatio	pvalue	p.adjust	qvalue	geneID	Count
BP	GO:0008380	RNA splicing	8/26	434/18723	8.46531e-08	4.63899e-05	3.02078e-05	ESRP1/LSM4/SNRNP25/SNRPB/DDX39A/SNRPE/TSEN54/ALYREF	8
BP	GO:0032069	regulation of nuclease activity	3/26	22/18723	3.59735e-06	0.000483083	0.00031457	OASL/OAS3/OAS2	3
BP	GO:0000377	RNA splicing, via transesterification reactions with bulged adenosine as nucleophile	6/26	320/18723	4.10385e-06	0.000483083	0.00031457	LSM4/SNRNP25/SNRPB/DDX39A/SNRPE/ALYREF	6
BP	GO:0000398	mRNA splicing, via spliceosome	6/26	320/18723	4.10385e-06	0.000483083	0.00031457	LSM4/SNRNP25/SNRPB/DDX39A/SNRPE/ALYREF	6
BP	GO:0000375	RNA splicing, via transesterification reactions	6/26	324/18723	4.40769e-06	0.000483083	0.00031457	LSM4/SNRNP25/SNRPB/DDX39A/SNRPE/ALYREF	6
BP	GO:0022613	ribonucleoprotein complex biogenesis	6/26	463/18723	3.34681e-05	0.00305675	0.00199047	LSM4/SNRPB/RPUSD1/SNRPE/EXOSC4/BOP1	6
BP	GO:0000387	spliceosomal snRNP assembly	3/26	50/18723	4.46185e-05	0.00349299	0.00227453	LSM4/SNRPB/SNRPE	3
BP	GO:0090501	RNA phosphodiester bond hydrolysis	4/26	152/18723	5.43118e-05	0.00372036	0.00242259	RNASEH2A/EXO1/EXOSC4/BOP1	4
BP	GO:0045071	negative regulation of viral genome replication	3/26	56/18723	6.27555e-05	0.00382111	0.0024882	OASL/OAS3/OAS2	3
BP	GO:0090502	RNA phosphodiester bond hydrolysis, endonucleolytic	3/26	82/18723	0.000195749	0.0103366	0.00673091	RNASEH2A/EXO1/BOP1	3
BP	GO:0045069	regulation of viral genome replication	3/26	85/18723	0.000217715	0.0103366	0.00673091	OASL/OAS3/OAS2	3
BP	GO:0022618	ribonucleoprotein complex assembly	4/26	220/18723	0.000226349	0.0103366	0.00673091	LSM4/SNRPB/SNRPE/BOP1	4
BP	GO:0071826	ribonucleoprotein complex subunit organization	4/26	227/18723	0.000255093	0.0107532	0.00700215	LSM4/SNRPB/SNRPE/BOP1	4
BP	GO:0048525	negative regulation of viral process	3/26	92/18723	0.000275033	0.0107656	0.00701025	OASL/OAS3/OAS2	3
BP	GO:0090305	nucleic acid phosphodiester bond hydrolysis	4/26	261/18723	0.000433276	0.0132352	0.00861837	RNASEH2A/EXO1/EXOSC4/BOP1	4
BP	GO:0140053	mitochondrial gene expression	3/26	108/18723	0.000440589	0.0132352	0.00861837	MRPS34/MRPS12/MRPL12	3
BP	GO:0030522	intracellular receptor signaling pathway	4/26	265/18723	0.000458884	0.0132352	0.00861837	EZH2/PARP1/OASL/OAS3	4
BP	GO:0051607	defense response to virus	4/26	265/18723	0.000458884	0.0132352	0.00861837	EXOSC4/OASL/OAS3/OAS2	4
BP	GO:0140546	defense response to symbiont	4/26	265/18723	0.000458884	0.0132352	0.00861837	EXOSC4/OASL/OAS3/OAS2	4
BP	GO:0006401	RNA catabolic process	4/26	278/18723	0.0005496	0.015059	0.00980601	RNASEH2A/LSM4/EXOSC4/OAS2	4
BP	GO:0006304	DNA modification	3/26	120/18723	0.000599427	0.0156422	0.0101857	EZH2/PARP1/EXOSC4	3
BP	GO:0039529	RIG-I signaling pathway	2/26	27/18723	0.000637114	0.0158699	0.010334	OASL/OAS3	2
BP	GO:0019079	viral genome replication	3/26	131/18723	0.000773637	0.0184327	0.0120029	OASL/OAS3/OAS2	3
BP	GO:0039528	cytoplasmic pattern recognition receptor signaling pathway in response to virus	2/26	34/18723	0.00101223	0.0223508	0.0145542	OASL/OAS3	2
BP	GO:0000460	maturation of 5.8S rRNA	2/26	35/18723	0.00107266	0.0223508	0.0145542	EXOSC4/BOP1	2
BP	GO:0006298	mismatch repair	2/26	35/18723	0.00107266	0.0223508	0.0145542	RNASEH2A/EXO1	2
BP	GO:1903900	regulation of viral life cycle	3/26	148/18723	0.00110123	0.0223508	0.0145542	OASL/OAS3/OAS2	3
BP	GO:0032728	positive regulation of interferon-beta production	2/26	39/18723	0.00133132	0.0260558	0.0169668	OAS3/OAS2	2
BP	GO:0050792	regulation of viral process	3/26	164/18723	0.00147947	0.0279568	0.0182047	OASL/OAS3/OAS2	3
BP	GO:0009615	response to virus	4/26	367/18723	0.00154321	0.0281894	0.0183561	EXOSC4/OASL/OAS3/OAS2	4
BP	GO:0034470	ncRNA processing	4/26	395/18723	0.00201933	0.0356965	0.0232445	RPUSD1/TSEN54/EXOSC4/BOP1	4
BP	GO:0060337	type I interferon signaling pathway	2/26	50/18723	0.00218035	0.0373385	0.0243138	OAS3/OAS2	2
BP	GO:0034655	nucleobase-containing compound catabolic process	4/26	407/18723	0.00225156	0.0373896	0.024347	RNASEH2A/LSM4/EXOSC4/OAS2	4
BP	GO:0071357	cellular response to type I interferon	2/26	52/18723	0.0023561	0.0379748	0.0247281	OAS3/OAS2	2
BP	GO:0032784	regulation of DNA-templated transcription, elongation	2/26	53/18723	0.00244641	0.0383038	0.0249423	EZH2/ALYREF	2
BP	GO:0032608	interferon-beta production	2/26	56/18723	0.00272703	0.0389037	0.025333	OAS3/OAS2	2
BP	GO:0032648	regulation of interferon-beta production	2/26	56/18723	0.00272703	0.0389037	0.025333	OAS3/OAS2	2
BP	GO:0032481	positive regulation of type I interferon production	2/26	58/18723	0.00292215	0.0389037	0.025333	OAS3/OAS2	2
BP	GO:0034340	response to type I interferon	2/26	58/18723	0.00292215	0.0389037	0.025333	OAS3/OAS2	2
BP	GO:0045604	regulation of epidermal cell differentiation	2/26	58/18723	0.00292215	0.0389037	0.025333	ESRP1/EZH2	2
BP	GO:0006406	mRNA export from nucleus	2/26	59/18723	0.00302211	0.0389037	0.025333	DDX39A/ALYREF	2
BP	GO:0071427	mRNA-containing ribonucleoprotein complex export from nucleus	2/26	59/18723	0.00302211	0.0389037	0.025333	DDX39A/ALYREF	2
BP	GO:0046700	heterocycle catabolic process	4/26	445/18723	0.00310854	0.0389037	0.025333	RNASEH2A/LSM4/EXOSC4/OAS2	4
BP	GO:0002753	cytoplasmic pattern recognition receptor signaling pathway	2/26	60/18723	0.00312366	0.0389037	0.025333	OASL/OAS3	2
BP	GO:0044270	cellular nitrogen compound catabolic process	4/26	451/18723	0.00326172	0.0397205	0.0258649	RNASEH2A/LSM4/EXOSC4/OAS2	4
BP	GO:0006364	rRNA processing	3/26	225/18723	0.00363052	0.0421894	0.0274726	RPUSD1/EXOSC4/BOP1	3
BP	GO:0045682	regulation of epidermis development	2/26	65/18723	0.00365514	0.0421894	0.0274726	ESRP1/EZH2	2
BP	GO:0019439	aromatic compound catabolic process	4/26	467/18723	0.00369542	0.0421894	0.0274726	RNASEH2A/LSM4/EXOSC4/OAS2	4
BP	GO:0016072	rRNA metabolic process	3/26	236/18723	0.00414999	0.046347	0.0301799	RPUSD1/EXOSC4/BOP1	3
BP	GO:0034660	ncRNA metabolic process	4/26	485/18723	0.00422874	0.046347	0.0301799	RPUSD1/TSEN54/EXOSC4/BOP1	4
BP	GO:1901361	organic cyclic compound catabolic process	4/26	495/18723	0.00454658	0.0488534	0.031812	RNASEH2A/LSM4/EXOSC4/OAS2	4
BP	GO:0006305	DNA alkylation	2/26	76/18723	0.00496158	0.0494354	0.0321909	EZH2/PARP1	2
BP	GO:0006306	DNA methylation	2/26	76/18723	0.00496158	0.0494354	0.0321909	EZH2/PARP1	2
BP	GO:0032543	mitochondrial translation	2/26	76/18723	0.00496158	0.0494354	0.0321909	MRPS34/MRPS12	2
BP	GO:0071426	ribonucleoprotein complex export from nucleus	2/26	76/18723	0.00496158	0.0494354	0.0321909	DDX39A/ALYREF	2
BP	GO:0071166	ribonucleoprotein complex localization	2/26	77/18723	0.00508956	0.049805	0.0324316	DDX39A/ALYREF	2
CC	GO:0000313	organellar ribosome	4/27	84/19550	5.16124e-06	0.000125971	2.81276e-05	MRPS34/MRPL14/MRPS12/MRPL12	4
CC	GO:0005761	mitochondrial ribosome	4/27	84/19550	5.16124e-06	0.000125971	2.81276e-05	MRPS34/MRPL14/MRPS12/MRPL12	4
CC	GO:0005681	spliceosomal complex	5/27	191/19550	5.72597e-06	0.000125971	2.81276e-05	LSM4/SNRNP25/SNRPB/SNRPE/ALYREF	5
CC	GO:0005689	U12-type spliceosomal complex	3/27	29/19550	8.38054e-06	0.000138279	3.08757e-05	SNRNP25/SNRPB/SNRPE	3
CC	GO:0046540	U4/U6 x U5 tri-snRNP complex	3/27	41/19550	2.41803e-05	0.00028618	6.39e-05	LSM4/SNRPB/SNRPE	3
CC	GO:0097526	spliceosomal tri-snRNP complex	3/27	42/19550	2.60164e-05	0.00028618	6.39e-05	LSM4/SNRPB/SNRPE	3
CC	GO:0071005	U2-type precatalytic spliceosome	3/27	50/19550	4.40924e-05	0.000415728	9.28261e-05	LSM4/SNRPB/SNRPE	3
CC	GO:0071011	precatalytic spliceosome	3/27	53/19550	5.25541e-05	0.000433571	9.68102e-05	LSM4/SNRPB/SNRPE	3
CC	GO:0044391	ribosomal subunit	4/27	180/19550	0.000103356	0.000757947	0.000169239	MRPS34/MRPL14/MRPS12/MRPL12	4
CC	GO:0034709	methylosome	2/27	12/19550	0.000120201	0.000793324	0.000177138	SNRPB/SNRPE	2
CC	GO:0005687	U4 snRNP	2/27	13/19550	0.000141934	0.000851605	0.000190151	SNRPB/SNRPE	2
CC	GO:0071013	catalytic step 2 spliceosome	3/27	87/19550	0.000230467	0.00114356	0.000255339	SNRPB/SNRPE/ALYREF	3
CC	GO:0034708	methyltransferase complex	3/27	88/19550	0.000238382	0.00114356	0.000255339	EZH2/SNRPB/SNRPE	3
CC	GO:0097525	spliceosomal snRNP complex	3/27	90/19550	0.000254736	0.00114356	0.000255339	LSM4/SNRPB/SNRPE	3
CC	GO:0005684	U2-type spliceosomal complex	3/27	92/19550	0.000271799	0.00114356	0.000255339	LSM4/SNRPB/SNRPE	3
CC	GO:0034719	SMN-Sm protein complex	2/27	18/19550	0.000277226	0.00114356	0.000255339	SNRPB/SNRPE	2
CC	GO:0005840	ribosome	4/27	240/19550	0.000311316	0.00120864	0.000269872	MRPS34/MRPL14/MRPS12/MRPL12	4
CC	GO:0030532	small nuclear ribonucleoprotein complex	3/27	100/19550	0.00034741	0.00127384	0.000284429	LSM4/SNRPB/SNRPE	3
CC	GO:0005697	telomerase holoenzyme complex	2/27	22/19550	0.000417132	0.00141809	0.000316639	SNRPB/SNRPE	2
CC	GO:0005682	U5 snRNP	2/27	23/19550	0.00045647	0.00141809	0.000316639	SNRPB/SNRPE	2
CC	GO:0120114	Sm-like protein family complex	3/27	111/19550	0.000471772	0.00141809	0.000316639	LSM4/SNRPB/SNRPE	3
CC	GO:0098798	mitochondrial protein-containing complex	4/27	268/19550	0.000472697	0.00141809	0.000316639	MRPS34/MRPL14/MRPS12/MRPL12	4
CC	GO:0005686	U2 snRNP	2/27	25/19550	0.000540348	0.00155056	0.000346218	SNRPB/SNRPE	2
CC	GO:0000314	organellar small ribosomal subunit	2/27	28/19550	0.000679101	0.00179283	0.000400312	MRPS34/MRPS12	2
CC	GO:0005763	mitochondrial small ribosomal subunit	2/27	28/19550	0.000679101	0.00179283	0.000400312	MRPS34/MRPS12	2
CC	GO:0071007	U2-type catalytic step 2 spliceosome	2/27	30/19550	0.000780176	0.00198045	0.000442205	SNRPB/SNRPE	2
CC	GO:0005685	U1 snRNP	2/27	33/19550	0.000944557	0.00230892	0.000515547	SNRPB/SNRPE	2
CC	GO:0000781	chromosome, telomeric region	3/27	162/19550	0.00141158	0.00332729	0.000742936	EZH2/PARP1/ALYREF	3
CC	GO:0000315	organellar large ribosomal subunit	2/27	54/19550	0.00251464	0.00553222	0.00123526	MRPL14/MRPL12	2
CC	GO:0005762	mitochondrial large ribosomal subunit	2/27	54/19550	0.00251464	0.00553222	0.00123526	MRPL14/MRPL12	2
CC	GO:0005759	mitochondrial matrix	4/27	480/19550	0.0040234	0.00856596	0.00191265	MRPS34/MRPL14/MRPS12/MRPL12	4
CC	GO:0015935	small ribosomal subunit	2/27	71/19550	0.0043042	0.0088774	0.0019822	MRPS34/MRPS12	2
CC	GO:0005743	mitochondrial inner membrane	4/27	495/19550	0.00448827	0.00897654	0.00200433	MRPS34/MRPL14/MRPS12/MRPL12	4
CC	GO:0000932	P-body	2/27	93/19550	0.0072728	0.0141178	0.0031523	LSM4/MEX3A	2
CC	GO:0015934	large ribosomal subunit	2/27	113/19550	0.0105772	0.0199456	0.00445356	MRPL14/MRPL12	2
CC	GO:0098687	chromosomal region	3/27	348/19550	0.0119192	0.0218519	0.00487921	EZH2/PARP1/ALYREF	3
CC	GO:0000346	transcription export complex	1/27	10/19550	0.0137284	0.0244884	0.00546791	ALYREF	1
CC	GO:0005688	U6 snRNP	1/27	11/19550	0.0150912	0.026211	0.00585253	LSM4	1
CC	GO:0000176	nuclear exosome (RNase complex)	1/27	12/19550	0.0164522	0.0278421	0.00621675	EXOSC4	1
CC	GO:0000177	cytoplasmic exosome (RNase complex)	1/27	13/19550	0.0178114	0.0286719	0.00640203	EXOSC4	1
CC	GO:0045120	pronucleus	1/27	13/19550	0.0178114	0.0286719	0.00640203	EZH2	1
CC	GO:0071004	U2-type prespliceosome	1/27	17/19550	0.02323	0.0356554	0.00796134	SNRPB	1
CC	GO:0071010	prespliceosome	1/27	17/19550	0.02323	0.0356554	0.00796134	SNRPB	1
CC	GO:0000178	exosome (RNase complex)	1/27	19/19550	0.0259286	0.0388929	0.00868421	EXOSC4	1
CC	GO:1905354	exoribonuclease complex	1/27	20/19550	0.0272752	0.0400036	0.00893221	EXOSC4	1
CC	GO:0030687	preribosome, large subunit precursor	1/27	23/19550	0.0313041	0.0449146	0.0100288	BOP1	1
CC	GO:0035327	transcriptionally active chromatin	1/27	24/19550	0.0326435	0.0458399	0.0102354	EXOSC4	1
MF	GO:0004523	RNA-DNA hybrid ribonuclease activity	2/27	10/18368	9.296e-05	0.00451015	0.00270429	RNASEH2A/EXO1	2
MF	GO:0003735	structural constituent of ribosome	4/27	182/18368	0.000136941	0.00451015	0.00270429	MRPS34/MRPL14/MRPS12/MRPL12	4
MF	GO:0003725	double-stranded RNA binding	3/27	74/18368	0.000171272	0.00451015	0.00270429	OASL/OAS3/OAS2	3
MF	GO:0004540	ribonuclease activity	3/27	116/18368	0.000642702	0.0126934	0.00761095	RNASEH2A/EXO1/EXOSC4	3
MF	GO:0070566	adenylyltransferase activity	2/27	30/18368	0.000882464	0.0139429	0.00836019	OAS3/OAS2	2
MF	GO:0016891	endoribonuclease activity, producing 5'-phosphomonoesters	2/27	34/18368	0.00113396	0.0149304	0.0089523	RNASEH2A/EXO1	2
MF	GO:0043021	ribonucleoprotein complex binding	3/27	149/18368	0.00132649	0.0149704	0.00897623	EZH2/SNRPB/BOP1	3
MF	GO:0016893	endonuclease activity, active with either ribo- or deoxyribonucleic acids and producing 5'-phosphomonoesters	2/27	45/18368	0.00198127	0.019565	0.0117312	RNASEH2A/EXO1	2
MF	GO:0140098	catalytic activity, acting on RNA	4/27	386/18368	0.0022982	0.0201731	0.0120958	RNASEH2A/EXO1/DDX39A/EXOSC4	4
MF	GO:0016796	exonuclease activity, active with either ribo- or deoxyribonucleic acids and producing 5'-phosphomonoesters	2/27	59/18368	0.00338111	0.0252774	0.0151564	EXO1/EXOSC4	2
MF	GO:0004518	nuclease activity	3/27	210/18368	0.00351964	0.0252774	0.0151564	RNASEH2A/EXO1/EXOSC4	3
MF	GO:0004521	endoribonuclease activity	2/27	69/18368	0.00459422	0.0302453	0.0181351	RNASEH2A/EXO1	2
MF	GO:0004527	exonuclease activity	2/27	80/18368	0.00612713	0.0372341	0.0223256	EXO1/EXOSC4	2
KEGG
	ID	Description	GeneRatio	BgRatio	pvalue	p.adjust	qvalue	geneID	Count
	hsa03040	Spliceosome	4/17	147/8114	0.00020483	0.00553042	0.00409661	25804/6628/6635/10189	4
down-regulated DE-FR-RBPs
GO
ONTOLOGY	ID	Description	GeneRatio	BgRatio	pvalue	p.adjust	qvalue	geneID	Count
BP	GO:1903311	regulation of mRNA metabolic process	8/18	288/18723	1.08927e-10	3.65996e-08	2.08682e-08	SAMD4A/CELF2/ZFP36/QKI/MBNL2/ZFP36L2/YBX3/NOVA1	8
BP	GO:0006417	regulation of translation	7/18	468/18723	1.46161e-07	2.4555e-05	1.40007e-05	ACO1/SAMD4A/LARP6/ZFP36/QKI/ZFP36L2/YBX3	7
BP	GO:0006402	mRNA catabolic process	5/18	232/18723	2.1017e-06	0.000193457	0.000110304	SAMD4A/ZFP36/ZFP36L2/GSPT2/YBX3	5
BP	GO:0048024	regulation of mRNA splicing, via spliceosome	4/18	101/18723	2.30306e-06	0.000193457	0.000110304	CELF2/QKI/MBNL2/NOVA1	4
BP	GO:0000956	nuclear-transcribed mRNA catabolic process	4/18	112/18723	3.48031e-06	0.000233877	0.000133351	SAMD4A/ZFP36/ZFP36L2/GSPT2	4
BP	GO:0006401	RNA catabolic process	5/18	278/18723	5.09143e-06	0.00028512	0.000162568	SAMD4A/ZFP36/ZFP36L2/GSPT2/YBX3	5
BP	GO:0050684	regulation of mRNA processing	4/18	137/18723	7.75251e-06	0.000372121	0.000212174	CELF2/QKI/MBNL2/NOVA1	4
BP	GO:0043484	regulation of RNA splicing	4/18	148/18723	1.05239e-05	0.000442005	0.00025202	CELF2/QKI/MBNL2/NOVA1	4
BP	GO:0043488	regulation of mRNA stability	4/18	158/18723	1.36234e-05	0.000508605	0.000289994	SAMD4A/ZFP36/ZFP36L2/YBX3	4
BP	GO:0061013	regulation of mRNA catabolic process	4/18	166/18723	1.65504e-05	0.000555201	0.000316562	SAMD4A/ZFP36/ZFP36L2/YBX3	4
BP	GO:0043487	regulation of RNA stability	4/18	170/18723	1.81762e-05	0.000555201	0.000316562	SAMD4A/ZFP36/ZFP36L2/YBX3	4
BP	GO:0000288	nuclear-transcribed mRNA catabolic process, deadenylation-dependent decay	3/18	56/18723	2.00327e-05	0.000560916	0.000319821	SAMD4A/ZFP36/ZFP36L2	3
BP	GO:0000381	regulation of alternative mRNA splicing, via spliceosome	3/18	60/18723	2.46708e-05	0.000637644	0.000363569	CELF2/MBNL2/NOVA1	3
BP	GO:0034655	nucleobase-containing compound catabolic process	5/18	407/18723	3.21243e-05	0.000770984	0.000439596	SAMD4A/ZFP36/ZFP36L2/GSPT2/YBX3	5
BP	GO:0046700	heterocycle catabolic process	5/18	445/18723	4.91937e-05	0.0010363	0.000590873	SAMD4A/ZFP36/ZFP36L2/GSPT2/YBX3	5
BP	GO:0000380	alternative mRNA splicing, via spliceosome	3/18	77/18723	5.22009e-05	0.0010363	0.000590873	CELF2/MBNL2/NOVA1	3
BP	GO:0044270	cellular nitrogen compound catabolic process	5/18	451/18723	5.24319e-05	0.0010363	0.000590873	SAMD4A/ZFP36/ZFP36L2/GSPT2/YBX3	5
BP	GO:0019439	aromatic compound catabolic process	5/18	467/18723	6.18805e-05	0.0011551	0.000658611	SAMD4A/ZFP36/ZFP36L2/GSPT2/YBX3	5
BP	GO:0061157	mRNA destabilization	3/18	84/18723	6.77105e-05	0.00119741	0.000682732	SAMD4A/ZFP36/ZFP36L2	3
BP	GO:0061014	positive regulation of mRNA catabolic process	3/18	87/18723	7.51861e-05	0.00124469	0.00070969	SAMD4A/ZFP36/ZFP36L2	3
BP	GO:0050779	RNA destabilization	3/18	88/18723	7.7793e-05	0.00124469	0.00070969	SAMD4A/ZFP36/ZFP36L2	3
BP	GO:1901361	organic cyclic compound catabolic process	5/18	495/18723	8.15433e-05	0.00124539	0.00071009	SAMD4A/ZFP36/ZFP36L2/GSPT2/YBX3	5
BP	GO:1900153	positive regulation of nuclear-transcribed mRNA catabolic process, deadenylation-dependent decay	2/18	15/18723	9.09842e-05	0.00132916	0.000757855	ZFP36/ZFP36L2	2
BP	GO:0061158	3'-UTR-mediated mRNA destabilization	2/18	17/18723	0.000117712	0.00164797	0.000939631	ZFP36/ZFP36L2	2
BP	GO:1900151	regulation of nuclear-transcribed mRNA catabolic process, deadenylation-dependent decay	2/18	18/18723	0.000132351	0.00177879	0.00101422	ZFP36/ZFP36L2	2
BP	GO:1903313	positive regulation of mRNA metabolic process	3/18	118/18723	0.000185837	0.00240159	0.00136932	SAMD4A/ZFP36/ZFP36L2	3
BP	GO:0000377	RNA splicing, via transesterification reactions with bulged adenosine as nucleophile	4/18	320/18723	0.000212033	0.00254439	0.00145075	CELF2/QKI/MBNL2/NOVA1	4
BP	GO:0000398	mRNA splicing, via spliceosome	4/18	320/18723	0.000212033	0.00254439	0.00145075	CELF2/QKI/MBNL2/NOVA1	4
BP	GO:0000375	RNA splicing, via transesterification reactions	4/18	324/18723	0.000222351	0.0025762	0.00146889	CELF2/QKI/MBNL2/NOVA1	4
BP	GO:0070935	3'-UTR-mediated mRNA stabilization	2/18	24/18723	0.000237935	0.00266488	0.00151945	ZFP36/YBX3	2
BP	GO:0045727	positive regulation of translation	3/18	136/18723	0.000282412	0.00306098	0.0017453	SAMD4A/LARP6/YBX3	3
BP	GO:0000289	nuclear-transcribed mRNA poly(A) tail shortening	2/18	29/18723	0.000349011	0.00366462	0.00208948	SAMD4A/ZFP36	2
BP	GO:0002181	cytoplasmic translation	3/18	148/18723	0.000361996	0.00368578	0.00210154	EIF3L/GSPT2/YBX3	3
BP	GO:0034250	positive regulation of cellular amide metabolic process	3/18	162/18723	0.000471603	0.00466055	0.00265733	SAMD4A/LARP6/YBX3	3
BP	GO:0008380	RNA splicing	4/18	434/18723	0.000673097	0.00646173	0.00368432	CELF2/QKI/MBNL2/NOVA1	4
BP	GO:0071364	cellular response to epidermal growth factor stimulus	2/18	45/18723	0.000843321	0.00787099	0.00448785	ZFP36/ZFP36L2	2
BP	GO:0070849	response to epidermal growth factor	2/18	49/18723	0.000999485	0.0090764	0.00517514	ZFP36/ZFP36L2	2
BP	GO:0009896	positive regulation of catabolic process	4/18	492/18723	0.0010752	0.00950699	0.00542065	SAMD4A/ZFP36/ZFP36L2/TIPARP	4
BP	GO:0071356	cellular response to tumor necrosis factor	3/18	229/18723	0.00128651	0.0106835	0.00609149	ZFP36/ZFP36L2/YBX3	3
BP	GO:0048255	mRNA stabilization	2/18	56/18723	0.00130365	0.0106835	0.00609149	ZFP36/YBX3	2
BP	GO:0071385	cellular response to glucocorticoid stimulus	2/18	56/18723	0.00130365	0.0106835	0.00609149	ZFP36/ZFP36L2	2
BP	GO:0071384	cellular response to corticosteroid stimulus	2/18	61/18723	0.00154474	0.0122032	0.00695795	ZFP36/ZFP36L2	2
BP	GO:0017148	negative regulation of translation	3/18	245/18723	0.00156172	0.0122032	0.00695795	SAMD4A/ZFP36/ZFP36L2	3
BP	GO:1902373	negative regulation of mRNA catabolic process	2/18	63/18723	0.00164669	0.0125747	0.0071698	ZFP36/YBX3	2
BP	GO:0034612	response to tumor necrosis factor	3/18	253/18723	0.00171216	0.0127842	0.00728922	ZFP36/ZFP36L2/YBX3	3
BP	GO:0043489	RNA stabilization	2/18	65/18723	0.00175178	0.0127956	0.00729573	ZFP36/YBX3	2
BP	GO:0090305	nucleic acid phosphodiester bond hydrolysis	3/18	261/18723	0.00187144	0.0133788	0.00762825	RNASE7/ZFP36/RNASE1	3
BP	GO:0034249	negative regulation of cellular amide metabolic process	3/18	273/18723	0.0021273	0.0148911	0.00849053	SAMD4A/ZFP36/ZFP36L2	3
BP	GO:1902369	negative regulation of RNA catabolic process	2/18	75/18723	0.00232385	0.015935	0.00908574	ZFP36/YBX3	2
BP	GO:0001570	vasculogenesis	2/18	80/18723	0.00263875	0.0173847	0.00991233	QKI/TIPARP	2
BP	GO:0009791	post-embryonic development	2/18	80/18723	0.00263875	0.0173847	0.00991233	ACO1/TIPARP	2
BP	GO:1903312	negative regulation of mRNA metabolic process	2/18	92/18723	0.00347174	0.0224328	0.0127906	ZFP36/YBX3	2
BP	GO:0019080	viral gene expression	2/18	94/18723	0.00362106	0.0229562	0.013089	ZFP36/EIF3L	2
BP	GO:0044344	cellular response to fibroblast growth factor stimulus	2/18	113/18723	0.00518602	0.0322685	0.0183987	ZFP36/ZFP36L2	2
BP	GO:0071774	response to fibroblast growth factor	2/18	120/18723	0.00582827	0.0356054	0.0203013	ZFP36/ZFP36L2	2
BP	GO:0051028	mRNA transport	2/18	130/18723	0.00680579	0.0408348	0.023283	ZFP36/QKI	2
BP	GO:0031331	positive regulation of cellular catabolic process	3/18	427/18723	0.00744968	0.0439139	0.0250386	SAMD4A/ZFP36/ZFP36L2	3
BP	GO:0045598	regulation of fat cell differentiation	2/18	139/18723	0.007745	0.0448676	0.0255824	ZFP36/ZFP36L2	2
BP	GO:0051384	response to glucocorticoid	2/18	148/18723	0.00873955	0.049771	0.0283782	ZFP36/ZFP36L2	2
CC	GO:0000932	P-body	2/18	93/19550	0.00325949	0.0466109	0.023089	SAMD4A/ZFP36	2
CC	GO:0001650	fibrillar center	2/18	140/19550	0.00722636	0.0466109	0.023089	SAMD4A/EIF3L	2
CC	GO:0005852	eukaryotic translation initiation factor 3 complex	1/18	15/19550	0.013727	0.0466109	0.023089	EIF3L	1
CC	GO:0033290	eukaryotic 48S preinitiation complex	1/18	15/19550	0.013727	0.0466109	0.023089	EIF3L	1
CC	GO:0016282	eukaryotic 43S preinitiation complex	1/18	17/19550	0.0155437	0.0466109	0.023089	EIF3L	1
CC	GO:0070993	translation preinitiation complex	1/18	18/19550	0.0164509	0.0466109	0.023089	EIF3L	1
CC	GO:0036464	cytoplasmic ribonucleoprotein granule	2/18	236/19550	0.0195494	0.0474771	0.0235181	SAMD4A/ZFP36	2
CC	GO:0035770	ribonucleoprotein granule	2/18	254/19550	0.0224323	0.0476687	0.023613	SAMD4A/ZFP36	2
MF	GO:0003730	mRNA 3'-UTR binding	6/19	201/18368	3.84016e-08	1.92008e-06	8.48878e-07	RBMS3/RBMS2/CELF2/ZFP36/ZFP36L2/YBX3	6
MF	GO:0035925	mRNA 3'-UTR AU-rich region binding	3/19	25/18368	2.12737e-06	5.31843e-05	2.3513e-05	RBMS3/ZFP36/ZFP36L2	3
MF	GO:1990825	sequence-specific mRNA binding	2/19	15/18368	0.000105592	0.00175987	0.000778046	LARP6/NOVA1	2
MF	GO:0008143	poly(A) binding	2/19	23/18368	0.000253174	0.00252987	0.00111847	RBMS3/RBMS2	2
MF	GO:0008266	poly(U) RNA binding	2/19	25/18368	0.000299836	0.00252987	0.00111847	RBMS3/RBMS2	2
MF	GO:0008187	poly-pyrimidine tract binding	2/19	28/18368	0.000377095	0.00252987	0.00111847	RBMS3/RBMS2	2
MF	GO:0045182	translation regulator activity	3/19	140/18368	0.00038401	0.00252987	0.00111847	SAMD4A/EIF3L/GSPT2	3
MF	GO:0070717	poly-purine tract binding	2/19	29/18368	0.000404778	0.00252987	0.00111847	RBMS3/RBMS2	2
MF	GO:0008135	translation factor activity, RNA binding	2/19	84/18368	0.00335973	0.0179942	0.00795533	EIF3L/GSPT2	2
MF	GO:0003727	single-stranded RNA binding	2/19	87/18368	0.00359884	0.0179942	0.00795533	RBMS3/RBMS2	2
MF	GO:0090079	translation regulator activity, nucleic acid binding	2/19	108/18368	0.0054871	0.0249413	0.0110267	EIF3L/GSPT2	2
MF	GO:0004540	ribonuclease activity	2/19	116/18368	0.00630311	0.026263	0.011611	RNASE7/RNASE1	2
MF	GO:0004519	endonuclease activity	2/19	129/18368	0.0077398	0.0280568	0.0124041	RNASE7/RNASE1	2
MF	GO:0017124	SH3 domain binding	2/19	130/18368	0.00785591	0.0280568	0.0124041	ZNF106/QKI	2
MF	GO:0016894	endonuclease activity, active with either ribo- or deoxyribonucleic acids and producing 3'-phosphomonoesters	1/19	16/18368	0.0164294	0.0489395	0.0216364	RNASE1	1
MF	GO:1990404	protein ADP-ribosylase activity	1/19	16/18368	0.0164294	0.0489395	0.0216364	TIPARP	1
MF	GO:0016829	lyase activity	2/19	196/18368	0.0171937	0.0489395	0.0216364	ACO1/RNASE1	2
MF	GO:0042834	peptidoglycan binding	1/19	18/18368	0.018465	0.0489395	0.0216364	RNASE7	1
MF	GO:0035613	RNA stem-loop binding	1/19	19/18368	0.0194813	0.0489395	0.0216364	LARP6	1
MF	GO:0004518	nuclease activity	2/19	210/18368	0.0195758	0.0489395	0.0216364	RNASE7/RNASE1	2
