# Supplementary material for: Exploration of prognostic genes and risk signature in breast cancer patients based on RNA binding proteins associated with ferroptosis
Source: Front Genet. 2023 Feb 24;14:1025163. doi: 10.3389/fgene.2023.1025163 (PMC9998954; doi:10.3389/fgene.2023.1025163)
Supplement: Supplementary file 11 [file DataSheet1.XLSX]

## Sheet: Sheet1
gene	logFC	AveExpr	t	P.Value	adj.P.Val	B
VEGFD	-3.36805	0.781321	-55.5259	0	0	755.352
CA4	-2.69623	0.476399	-50.1775	3.06264e-297	2.91716e-293	670.466
CD300LG	-3.37045	0.792303	-49.0383	3.53174e-289	2.24266e-285	651.949
SCARA5	-3.60203	0.93402	-45.4114	4.19199e-263	1.99643e-259	592.049
ARHGAP20	-1.48678	0.566324	-45.3477	1.21652e-262	4.63495e-259	590.986
ABCA10	-1.47943	0.426935	-44.2975	5.56323e-255	1.51399e-251	573.387
LYVE1	-3.41018	1.10319	-43.4752	5.94822e-249	1.25904e-245	559.534
GLYAT	-2.26131	0.370219	-42.9692	3.14237e-245	5.98621e-242	550.98
HSD17B13	-1.64359	0.2951	-40.925	4.23239e-230	7.32973e-227	516.216
ASPA	-1.31143	0.393707	-40.164	1.95984e-224	3.11124e-221	503.196
FXYD1	-1.55248	0.485634	-39.8707	3.02467e-222	4.43231e-219	498.167
ABCA9	-2.11296	0.751387	-39.6117	2.59587e-220	3.53224e-217	493.724
ACVR1C	-2.15041	0.476717	-39.0864	2.19709e-216	2.7903e-213	484.698
TMEM132C	-2.54246	0.659589	-39.0661	3.11716e-216	3.71136e-213	484.349
MYOM1	-1.78201	0.6498	-38.8584	1.11922e-214	1.18451e-211	480.775
ADAMTS5	-2.53045	1.4375	-38.7082	1.49306e-213	1.49699e-210	478.19
PAMR1	-2.95787	1.46267	-38.6552	3.7256e-213	3.54864e-210	477.277
SLC2A4	-2.10732	0.622492	-38.5658	1.74255e-212	1.58074e-209	475.737
BTNL9	-2.99124	1.27324	-38.4931	6.10249e-212	5.2842e-209	474.487
HEPACAM	-1.25671	0.204956	-38.3885	3.71526e-211	3.0772e-208	472.684
ITIH5	-3.00724	1.36926	-38.0155	2.33663e-208	1.8547e-205	466.252
TNXB	-2.90536	1.13101	-37.8777	2.52522e-207	1.92421e-204	463.877
HIF3A	-1.20857	0.270415	-37.5608	6.06508e-205	4.44384e-202	458.406
PDE2A	-2.24146	1.22993	-37.4464	4.38733e-204	2.98495e-201	456.431
GPAM	-3.11046	2.07117	-37.232	1.79397e-202	1.17845e-199	452.727
ABCA8	-2.45777	0.856288	-36.9648	1.83273e-200	1.16378e-197	448.11
AQP7	-3.17141	0.872614	-36.9296	3.37203e-200	2.07217e-197	447.501
RDH5	-1.83432	0.534009	-36.896	6.03915e-200	3.59518e-197	446.919
KLB	-1.99731	0.534128	-36.4938	6.42465e-197	3.70878e-194	439.963
LVRN	-1.36335	0.253004	-36.4857	7.38729e-197	4.13905e-194	439.824
LEP	-4.51766	1.13042	-36.2683	3.20214e-195	1.74288e-192	436.062
CAVIN2	-3.75412	1.90287	-36.1966	1.10884e-194	5.86759e-192	434.822
KCNIP2	-3.38887	1.21038	-35.94	9.49476e-193	4.75987e-190	430.381
DMD	-2.17079	0.978822	-35.7068	5.42639e-191	2.58432e-188	426.343
ATOH8	-1.69312	0.593539	-35.5494	8.32714e-190	3.86907e-187	423.617
MAP1LC3C	-1.85566	0.611161	-35.5037	1.83956e-189	8.34372e-187	422.826
NPR1	-2.6623	1.66187	-35.483	2.6348e-189	1.16728e-186	422.467
ALDH1L1	-1.65518	0.366627	-34.9604	2.28888e-185	9.47894e-183	413.415
GIPC2	-1.39985	0.617298	-34.7882	4.54421e-184	1.84185e-181	410.432
LRRN4CL	-2.19642	0.987296	-34.76	7.41325e-184	2.94213e-181	409.944
MME	-3.27263	1.9093	-34.7026	2.00927e-183	7.81155e-181	408.949
FAM13A	-1.75407	1.38644	-34.6823	2.85761e-183	1.08875e-180	408.597
CCL14	-1.96685	0.711036	-34.6113	9.79089e-183	3.65719e-180	407.368
ALDH1A2	-1.28499	0.467513	-34.5799	1.69016e-182	6.19183e-180	406.823
GPR146	-1.16818	0.549567	-34.4496	1.62277e-181	5.83278e-179	404.565
SMYD1	-1.94457	0.390342	-34.4345	2.10694e-181	7.43282e-179	404.305
TMEM220	-1.52898	1.03252	-34.4054	3.4929e-181	1.20981e-178	403.8
MAMDC2	-2.54932	1.33511	-34.3199	1.53975e-180	5.23791e-178	402.319
ACSM5	-1.66133	0.637345	-34.303	2.06485e-180	6.90094e-178	402.027
ATP1A2	-2.62698	0.766243	-34.299	2.21292e-180	7.26831e-178	401.957
NIPSNAP3B	-1.61003	0.988195	-34.2265	7.78716e-180	2.51433e-177	400.702
TNMD	-2.31229	0.594791	-34.0367	2.10001e-178	6.66754e-176	397.413
IGSF10	-1.68714	0.594049	-33.8405	6.32166e-177	1.97422e-174	394.015
LEPR	-2.02899	1.09942	-33.8019	1.23586e-176	3.79729e-174	393.346
MRAP	-1.96775	0.463907	-33.7829	1.71781e-176	5.19434e-174	393.017
CHL1	-2.02591	0.808743	-33.7248	4.70635e-176	1.40088e-173	392.011
SLC19A3	-3.10139	0.948059	-33.7008	7.13816e-176	2.09203e-173	391.596
ADRB2	-1.77767	0.915891	-33.6489	1.75773e-175	5.07346e-173	390.696
HSPB7	-2.95081	1.08904	-33.5397	1.16879e-174	3.32321e-172	388.805
KLHL29	-1.30208	0.589232	-33.3975	1.37636e-173	3.79996e-171	386.344
ADH1C	-2.50065	0.857796	-33.3476	3.26832e-173	8.89449e-171	385.481
FHL1	-3.91716	2.82136	-33.3048	6.8753e-173	1.84471e-170	384.738
MAB21L1	-1.38512	0.58929	-33.2166	3.17303e-172	8.39531e-170	383.212
EBF1	-2.25724	1.59996	-33.1247	1.56102e-171	4.01856e-169	381.622
CRHBP	-1.10241	0.320357	-33.1156	1.82829e-171	4.64386e-169	381.464
ABCA6	-1.31946	0.609042	-33.1106	1.99495e-171	5.00049e-169	381.377
C14orf180	-2.06751	0.441744	-33.1087	2.0589e-171	5.09376e-169	381.345
COL6A6	-1.39618	0.450615	-33.0939	2.66452e-171	6.50757e-169	381.088
MYOC	-2.30129	0.338066	-32.9876	1.68142e-170	4.00388e-168	379.249
CAV1	-3.21896	4.316	-32.8697	1.29773e-169	2.97852e-167	377.21
GPIHBP1	-2.74486	1.33468	-32.7787	6.2836e-169	1.42503e-166	375.635
CAV2	-2.54955	2.40833	-32.6713	4.04534e-168	9.06631e-166	373.777
KLF15	-1.98685	0.869316	-32.5414	3.83468e-167	8.20793e-165	371.532
FREM1	-1.33881	0.514513	-32.4648	1.44544e-166	3.05951e-164	370.207
ANGPTL7	-1.79291	0.372229	-32.4603	1.56492e-166	3.27602e-164	370.128
HPSE2	-1.36771	0.35682	-32.4024	4.26045e-166	8.82191e-164	369.128
SLC16A7	-1.56897	0.685473	-32.2898	2.99588e-165	6.13672e-163	367.182
GDF10	-2.01972	0.649624	-32.257	5.28922e-165	1.07191e-162	366.614
KLHL31	-1.49127	0.551644	-32.2264	8.97271e-165	1.78052e-162	366.087
PCK1	-2.31216	0.529946	-32.2069	1.25867e-164	2.47193e-162	365.749
SLC7A10	-1.95243	0.473001	-32.151	3.31122e-164	6.43661e-162	364.784
SCN4A	-1.22527	0.399794	-32.1019	7.74423e-164	1.49018e-161	363.936
ABCD2	-1.4293	0.415903	-31.9861	5.74505e-163	1.09443e-160	361.935
TNS1	-2.63723	3.4991	-31.9768	6.75055e-163	1.27325e-160	361.774
BMX	-1.36014	0.613631	-31.8907	2.99151e-162	5.58708e-160	360.288
MICU3	-1.02044	0.550072	-31.8848	3.31556e-162	6.13218e-160	360.186
CLEC3B	-3.34706	2.74444	-31.821	9.99506e-162	1.81339e-159	359.084
SYNE3	-1.64745	0.923269	-31.8104	1.19958e-161	2.15584e-159	358.902
ANGPTL1	-2.11735	0.99147	-31.709	6.92899e-161	1.2222e-158	357.152
ADCYAP1R1	-1.19506	0.474918	-31.5589	9.27689e-160	1.60659e-157	354.562
PPP1R12B	-1.70455	1.82482	-31.4424	6.95093e-159	1.1899e-156	352.552
PGAP4	-1.04645	0.597729	-31.442	6.99572e-159	1.1899e-156	352.546
CORO2B	-1.48856	0.995882	-31.4208	1.00891e-158	1.70087e-156	352.18
PALMD	-2.41029	2.08702	-31.241	2.25432e-157	3.76709e-155	349.08
SIK2	-1.92891	2.58841	-31.0313	8.40118e-156	1.35629e-153	345.469
CLDN19	-1.37143	0.353979	-30.9943	1.59238e-155	2.54914e-153	344.83
CHRDL1	-4.13064	2.11305	-30.9373	4.25332e-155	6.75214e-153	343.85
ACACB	-2.58321	1.68646	-30.9089	6.94605e-155	1.09357e-152	343.36
SCN4B	-2.10842	1.37351	-30.8969	8.54435e-155	1.33418e-152	343.154
CXCL2	-2.96628	1.28455	-30.8812	1.11869e-154	1.7326e-152	342.885
SVEP1	-2.46569	1.51915	-30.8772	1.19975e-154	1.84316e-152	342.815
KL	-1.17368	0.541735	-30.81	3.81777e-154	5.81828e-152	341.659
HSPB6	-4.03212	2.51122	-30.6783	3.69763e-153	5.50311e-151	339.393
EBF3	-1.69708	1.00738	-30.6218	9.7909e-153	1.44587e-150	338.421
HCAR2	-1.97348	0.936046	-30.5121	6.47634e-152	9.49033e-150	336.536
SORBS1	-2.93862	2.60085	-30.4603	1.58002e-151	2.29766e-149	335.645
MYZAP	-2.01579	1.12677	-30.4016	4.33657e-151	6.25846e-149	334.638
TRARG1	-4.11648	1.41246	-30.3583	9.1437e-151	1.29991e-148	333.893
HLF	-2.3029	1.16292	-30.1718	2.25927e-149	3.16464e-147	330.692
HOXA4	-1.23058	0.631709	-30.1591	2.81334e-149	3.91197e-147	330.473
ITPRIPL1	-1.27663	0.643486	-30.158	2.86587e-149	3.95614e-147	330.455
SPRY2	-2.40479	2.31622	-30.1272	4.86671e-149	6.66985e-147	329.926
ADAM33	-1.86356	0.913339	-30.1187	5.6305e-149	7.6615e-147	329.781
CDO1	-2.81231	1.50792	-30.0351	2.36984e-148	3.20181e-146	328.346
NMUR1	-1.05127	0.330529	-30.0226	2.93844e-148	3.94206e-146	328.132
CFL2	-1.44156	1.81287	-29.9488	1.04337e-147	1.38994e-145	326.867
OXTR	-3.61121	1.75585	-29.9437	1.13832e-147	1.5059e-145	326.78
DEFB132	-1.78775	0.446379	-29.943	1.15326e-147	1.51515e-145	326.767
INSYN2B	-1.50992	0.379413	-29.9356	1.30953e-147	1.70867e-145	326.64
PPARG	-2.48717	1.73693	-29.9094	2.05318e-147	2.66075e-145	326.191
ITGA7	-2.67254	1.72169	-29.8464	6.05273e-147	7.73856e-145	325.112
GPD1	-4.66204	1.98845	-29.8169	1.00574e-146	1.27729e-144	324.606
CAPN11	-1.18691	0.521804	-29.8138	1.0603e-146	1.33767e-144	324.553
LPL	-4.24938	2.99497	-29.8014	1.31095e-146	1.643e-144	324.341
FMO2	-3.25905	1.8515	-29.7357	4.04655e-146	5.03835e-144	323.216
SGK2	-1.25478	0.495981	-29.6351	2.27502e-145	2.81422e-143	321.493
LDB2	-1.79105	1.91733	-29.6092	3.5435e-145	4.35507e-143	321.051
AOC3	-3.2952	3.02955	-29.5908	4.86182e-145	5.93702e-143	320.735
VIT	-2.09733	0.931524	-29.4294	7.72983e-144	9.31983e-142	317.974
TSHZ2	-1.94995	1.23098	-29.4195	9.15748e-144	1.09717e-141	317.805
GRIA4	-1.0234	0.243457	-29.3898	1.52163e-143	1.8117e-141	317.298
CIDEC	-4.65044	1.79045	-29.3043	6.5844e-143	7.74355e-141	315.836
PCOLCE2	-3.21927	1.23745	-29.3043	6.58506e-143	7.74355e-141	315.836
AVPR2	-1.36782	0.608076	-29.28	9.97853e-143	1.1662e-140	315.421
GNAL	-1.2213	0.819307	-29.2232	2.63782e-142	3.06405e-140	314.451
LIFR	-2.35268	1.9929	-29.2184	2.86391e-142	3.30651e-140	314.369
SYN2	-1.46694	0.603761	-29.1567	8.23036e-142	9.44508e-140	313.315
SPX	-2.06164	0.475282	-29.033	6.81846e-141	7.73165e-139	311.205
IGFBP6	-2.95748	3.06237	-29.009	1.02858e-140	1.15944e-138	310.795
RBMS3	-1.65329	1.33312	-28.9609	2.33694e-140	2.61875e-138	309.976
LGI4	-1.24833	0.76252	-28.9032	6.26611e-140	6.98066e-138	308.991
PDE1C	-1.23781	0.440591	-28.8941	7.31874e-140	8.10593e-138	308.836
LIPE	-3.49059	2.11967	-28.8773	9.7412e-140	1.07266e-137	308.551
PAFAH1B3	2.32262	5.11964	28.8034	3.44471e-139	3.77137e-137	307.29
PAK3	-1.06452	0.407247	-28.7701	6.07199e-139	6.60979e-137	306.725
LGALS12	-2.88693	1.00738	-28.7588	7.37205e-139	7.9794e-137	306.531
GSN	-2.31465	5.38737	-28.6394	5.64421e-138	6.04057e-136	304.499
DENND2A	-1.37959	0.994887	-28.6032	1.04763e-137	1.11493e-135	303.882
ADH1B	-4.81699	2.14994	-28.5635	2.05848e-137	2.17856e-135	303.208
CEP112	-1.01117	0.917324	-28.5593	2.21122e-137	2.32728e-135	303.137
MMP11	4.4411	4.81578	28.5471	2.72243e-137	2.84958e-135	302.929
RBP4	-4.39862	2.13077	-28.493	6.84639e-137	7.12697e-135	302.009
TMEM255A	-1.33439	0.831025	-28.457	1.26453e-136	1.30213e-134	301.396
HSPB2	-1.51133	0.857552	-28.441	1.65941e-136	1.69956e-134	301.125
TMEM100	-2.06197	0.828409	-28.4149	2.59018e-136	2.63866e-134	300.681
PLIN1	-4.9692	2.43241	-28.3471	8.20894e-136	8.31811e-134	299.53
C8orf88	-1.31431	0.834206	-28.3307	1.08561e-135	1.09423e-133	299.251
SAMD5	-1.99741	0.871076	-28.2854	2.34239e-135	2.34855e-133	298.483
DNASE1L3	-1.28643	0.535906	-28.2291	6.1053e-135	6.08931e-133	297.527
CIDEA	-3.28696	1.08934	-28.2114	8.25067e-135	8.18621e-133	297.226
SHE	-1.36911	1.0673	-28.1886	1.21556e-134	1.19981e-132	296.84
PGM5	-1.79739	1.02115	-28.0615	1.0535e-133	1.02918e-131	294.685
CES1	-3.30528	1.91462	-28.0413	1.48331e-133	1.43436e-131	294.343
AKR1C1	-2.35687	0.895358	-28.0396	1.52734e-133	1.46949e-131	294.314
LMOD1	-2.67109	2.77574	-28.0376	1.58002e-133	1.51253e-131	294.28
FAM180B	-1.15829	0.302358	-28.0001	2.98902e-133	2.84704e-131	293.644
ECRG4	-3.123	1.29286	-27.9697	5.00838e-133	4.74675e-131	293.129
MYH11	-3.26348	2.16228	-27.9656	5.36509e-133	5.05965e-131	293.06
TIMP4	-3.47335	1.59352	-27.9516	6.80333e-133	6.3844e-131	292.823
CDC14B	-1.23091	1.18272	-27.9439	7.75363e-133	7.24053e-131	292.692
F10	-1.49324	0.949301	-27.9405	8.21988e-133	7.63847e-131	292.634
RERGL	-2.20715	0.854584	-27.9397	8.3297e-133	7.70295e-131	292.621
GALNT15	-2.39082	1.52861	-27.9307	9.69864e-133	8.92556e-131	292.469
FAM162B	-1.16152	0.771191	-27.8928	1.84365e-132	1.68853e-130	291.828
PLXNA4	-1.63442	0.763504	-27.8914	1.88849e-132	1.72132e-130	291.804
GYG2	-2.96371	2.35584	-27.8617	3.12619e-132	2.82246e-130	291.301
MMRN1	-2.3286	1.04383	-27.8105	7.44677e-132	6.69156e-130	290.435
ANGPTL8	-1.17074	0.287256	-27.7129	3.8898e-131	3.4789e-129	288.785
PFKFB1	-1.81407	0.817443	-27.6073	2.3272e-130	2.062e-128	287
PLIN4	-4.84067	2.58073	-27.5276	8.96293e-130	7.86838e-128	285.654
GPRASP1	-1.46355	1.09946	-27.4577	2.91971e-129	2.55139e-127	284.475
ZBTB16	-1.75979	0.647617	-27.4119	6.33226e-129	5.48316e-127	283.703
RNF150	-1.8733	1.0632	-27.3849	9.98857e-129	8.57127e-127	283.248
CD36	-4.12698	2.70888	-27.3661	1.37214e-128	1.17216e-126	282.931
NR3C2	-1.62082	1.12287	-27.2796	5.91617e-128	5.03138e-126	281.473
MEOX2	-2.27945	1.42345	-27.2482	1.00377e-127	8.46095e-126	280.945
TACR1	-1.57988	0.69786	-27.1052	1.11868e-126	9.388e-125	278.539
HAS3	-2.15277	1.05927	-27.087	1.52197e-126	1.27165e-124	278.232
PYCR1	2.24954	4.84408	27.0798	1.71652e-126	1.42793e-124	278.112
SLC22A3	-1.47919	0.665955	-27.0719	1.96055e-126	1.62385e-124	277.979
MLXIPL	-1.76049	0.715528	-27.0618	2.32528e-126	1.9176e-124	277.809
SPTBN1	-1.76946	4.16741	-27.0356	3.61376e-126	2.96733e-124	277.369
CACHD1	-1.87918	1.73247	-26.926	2.28827e-125	1.86289e-123	275.527
LIMS2	-1.64599	1.71161	-26.9216	2.46205e-125	1.99583e-123	275.454
HOXA5	-2.15247	1.43136	-26.9146	2.77189e-125	2.23748e-123	275.336
TCEAL7	-1.69025	1.33738	-26.8932	3.97109e-125	3.19195e-123	274.977
ANKRD29	-1.50557	0.852748	-26.8511	8.06608e-125	6.45626e-123	274.27
CD34	-1.89561	3.10496	-26.8486	8.40659e-125	6.70065e-123	274.229
FGF2	-2.24525	1.22495	-26.7873	2.35627e-124	1.87029e-122	273.2
MTURN	-2.13428	2.90984	-26.7212	7.15144e-124	5.62954e-122	272.092
FAM149A	-1.0637	0.733178	-26.7013	9.98805e-124	7.83014e-122	271.759
JAM2	-1.82944	1.94516	-26.6952	1.10673e-123	8.64066e-122	271.656
PID1	-1.86148	1.39596	-26.6803	1.42153e-123	1.10531e-121	271.407
DST	-2.29709	2.50004	-26.5976	5.6884e-123	4.36951e-121	270.023
DIPK2B	-1.7128	2.03566	-26.5919	6.25947e-123	4.78887e-121	269.927
PEAR1	-1.47882	1.28821	-26.5818	7.42295e-123	5.65629e-121	269.757
SYNM	-3.59008	2.60747	-26.5788	7.80304e-123	5.92223e-121	269.707
P2RY12	-1.50009	0.805246	-26.5251	1.92009e-122	1.4515e-120	268.809
PLPP3	-1.90265	3.69428	-26.5121	2.38502e-122	1.79584e-120	268.592
GHR	-2.43585	1.87568	-26.5044	2.71379e-122	2.03534e-120	268.464
ACADL	-1.29424	0.354838	-26.4853	3.73692e-122	2.7917e-120	268.144
NTRK2	-2.96812	1.68072	-26.446	7.22243e-122	5.3745e-120	267.487
CPED1	-1.93582	1.32619	-26.4296	9.50528e-122	7.04574e-120	267.213
MOCS1	-1.57807	2.02581	-26.4277	9.81002e-122	7.24344e-120	267.181
ENPP2	-2.60453	2.39148	-26.4204	1.10828e-121	8.15165e-120	267.059
CKS2	2.36471	5.35849	26.4095	1.33049e-121	9.74838e-120	266.877
BHMT2	-1.86171	1.12642	-26.3811	2.14129e-121	1.5629e-119	266.402
HBB	-3.75527	2.53775	-26.3793	2.20727e-121	1.6049e-119	266.372
CA3	-2.45653	0.929687	-26.3721	2.48837e-121	1.80241e-119	266.252
PDE3B	-1.70775	0.755017	-26.3696	2.59628e-121	1.87345e-119	266.21
PPP1R1A	-3.20091	1.63637	-26.3657	2.76981e-121	1.99113e-119	266.145
CAT	-1.72945	4.77051	-26.3538	3.38185e-121	2.4129e-119	265.946
RSPO3	-1.79563	1.11794	-26.3466	3.81583e-121	2.71237e-119	265.826
GNAI1	-1.96739	1.98015	-26.3392	4.31843e-121	3.05822e-119	265.702
ADIPOQ	-4.65908	2.0621	-26.3237	5.59812e-121	3.94978e-119	265.443
SH3D19	-1.75922	3.16128	-26.247	2.0173e-120	1.41285e-118	264.164
FHL5	-1.50539	0.88011	-26.2285	2.74598e-120	1.91615e-118	263.856
NEK2	2.50079	2.77369	26.2202	3.15843e-120	2.19591e-118	263.717
RELN	-1.20018	0.37611	-26.1843	5.75364e-120	3.9857e-118	263.118
FAM126A	-1.39243	1.19753	-26.1558	9.25881e-120	6.39059e-118	262.643
EDNRB	-1.85401	1.65187	-26.0543	5.03557e-119	3.46309e-117	260.953
COL10A1	4.26607	4.19944	26.0476	5.63385e-119	3.8606e-117	260.841
PDZD2	-1.78099	1.37457	-26.037	6.7241e-119	4.57479e-117	260.665
CCDC69	-2.3633	2.42331	-26.0157	9.5799e-119	6.47153e-117	260.312
PRRT4	-1.17476	0.36536	-25.9989	1.26832e-118	8.53255e-117	260.032
PREX2	-1.30076	0.878431	-25.9987	1.27204e-118	8.53255e-117	260.029
CLDN11	-1.97096	1.22621	-25.9557	2.60747e-118	1.74289e-116	259.312
TMOD1	-1.48897	0.704209	-25.9152	5.11576e-118	3.40752e-116	258.64
KCNB1	-1.27745	0.423837	-25.9045	6.11733e-118	4.06046e-116	258.461
ASF1B	2.2522	3.27962	25.8307	2.09018e-117	1.37303e-115	257.235
SLC35G2	-1.03518	0.83266	-25.7828	4.63201e-117	3.0323e-115	256.441
SEMA3G	-2.48554	2.49079	-25.7087	1.5874e-116	1.03561e-114	255.212
GGTA1	-1.62348	1.51973	-25.6242	6.46519e-116	4.17498e-114	253.811
PLSCR4	-1.95817	2.53529	-25.6211	6.80384e-116	4.37882e-114	253.76
GNG11	-1.9803	3.17212	-25.6145	7.58822e-116	4.86719e-114	253.651
UBE2T	2.53741	4.02405	25.6079	8.47802e-116	5.40155e-114	253.541
MATN2	-2.78145	2.34658	-25.6003	9.60823e-116	6.10123e-114	253.416
ANGPT1	-1.47295	0.731039	-25.5657	1.70599e-115	1.0797e-113	252.843
PDK4	-3.541	3.18251	-25.5617	1.82499e-115	1.1512e-113	252.775
PHYHIP	-1.02974	0.514464	-25.547	2.32651e-115	1.46271e-113	252.533
FZD4	-2.11771	2.88499	-25.5238	3.42024e-115	2.14328e-113	252.149
INMT	-1.78054	1.13056	-25.518	3.7662e-115	2.35233e-113	252.053
C2orf88	-1.35054	0.663136	-25.472	8.07706e-115	5.01199e-113	251.291
CNN1	-3.11854	2.83915	-25.4691	8.46995e-115	5.23872e-113	251.244
FAM107A	-2.43908	1.26606	-25.452	1.12395e-114	6.92922e-113	250.962
CEP68	-1.05194	2.43581	-25.4058	2.41801e-114	1.48113e-112	250.197
APCDD1	-2.0269	2.14618	-25.3605	5.11591e-114	3.12366e-112	249.449
TK1	2.62512	4.65556	25.3597	5.18242e-114	3.15415e-112	249.436
PYGM	-1.09294	0.36313	-25.3567	5.44451e-114	3.30312e-112	249.387
MYMX	-1.46183	0.634864	-25.3406	7.11704e-114	4.29049e-112	249.12
PLAC9	-2.6354	2.14256	-25.329	8.613e-114	5.15967e-112	248.93
HBA2	-2.82695	1.3689	-25.294	1.53673e-113	9.17702e-112	248.352
RASSF9	-1.12389	0.691052	-25.257	2.83418e-113	1.68197e-111	247.741
TSPAN7	-2.28865	2.01311	-25.1949	7.90747e-113	4.6493e-111	246.717
SRPX	-2.52077	3.10028	-25.1738	1.12008e-112	6.56541e-111	246.37
ANK2	-1.28045	0.873764	-25.1499	1.66362e-112	9.72148e-111	245.975
NUSAP1	2.40651	3.62607	25.147	1.74551e-112	1.01688e-110	245.927
EBF2	-1.04634	0.685284	-25.131	2.27162e-112	1.31934e-110	245.664
PPP1R14A	-2.21706	1.59892	-25.1224	2.61781e-112	1.51578e-110	245.523
ACSS2	-1.36324	3.25596	-25.0838	4.95034e-112	2.8577e-110	244.887
ROBO4	-1.48378	2.00962	-25.039	1.03664e-111	5.94821e-110	244.15
HOXA6	-1.12101	0.497285	-25.0387	1.04211e-111	5.96164e-110	244.144
CREB5	-1.10026	0.708025	-24.9738	3.03389e-111	1.73041e-109	243.078
DDR2	-2.1324	2.50394	-24.9678	3.34831e-111	1.89837e-109	242.98
CASQ2	-1.51258	0.74751	-24.9316	6.08279e-111	3.43849e-109	242.384
EEPD1	-1.29678	1.7505	-24.8939	1.13108e-110	6.37488e-109	241.765
KLHL13	-1.94582	1.0889	-24.8877	1.25159e-110	7.03325e-109	241.664
TPM3	1.17159	5.8104	24.8802	1.41714e-110	7.91686e-109	241.54
UBE2C	3.20889	4.19834	24.8373	2.86914e-110	1.59816e-108	240.836
TCEAL5	-1.25091	0.459562	-24.8327	3.09296e-110	1.71781e-108	240.761
F8	-1.27718	1.6066	-24.8211	3.7456e-110	2.07424e-108	240.57
CKMT2	-1.21763	0.706523	-24.8125	4.31322e-110	2.38165e-108	240.429
ANXA1	-2.54838	4.91997	-24.7921	6.03003e-110	3.32e-108	240.095
IL33	-2.86174	2.00066	-24.7548	1.11405e-109	6.11601e-108	239.483
NMT2	-1.47869	2.02668	-24.7526	1.15502e-109	6.32274e-108	239.447
TPX2	2.74309	3.91991	24.707	2.44009e-109	1.32811e-107	238.7
NACC1	1.30494	4.43618	24.6637	4.97115e-109	2.69802e-107	237.99
DTX1	-1.52911	1.24564	-24.6381	7.55984e-109	4.09133e-107	237.572
TGFBR2	-2.25895	4.49876	-24.633	8.22663e-109	4.43958e-107	237.488
FOXO1	-1.6618	2.59224	-24.6295	8.71221e-109	4.68835e-107	237.431
SLIT3	-2.0915	2.18761	-24.6285	8.84706e-109	4.74751e-107	237.415
FGF1	-1.85716	1.86109	-24.6279	8.94451e-109	4.78632e-107	237.404
NNAT	-2.23591	1.15777	-24.6098	1.20272e-108	6.41788e-107	237.109
CCDC3	-2.24657	2.56718	-24.5846	1.8183e-108	9.6756e-107	236.696
EGFLAM	-1.34016	1.57623	-24.58	1.961e-108	1.04059e-106	236.621
GPX3	-3.30137	4.2173	-24.5772	2.05233e-108	1.08603e-106	236.576
MAOA	-3.05181	2.1226	-24.5376	3.92586e-108	2.07168e-106	235.928
GSTM5	-1.80244	0.720308	-24.4969	7.64178e-108	4.01036e-106	235.264
PI16	-3.49351	1.69349	-24.4968	7.66563e-108	4.01182e-106	235.261
SLC50A1	1.70258	5.1763	24.4861	9.1249e-108	4.76245e-106	235.087
MYCT1	-1.61919	2.04577	-24.4837	9.49359e-108	4.94134e-106	235.047
AKAP12	-2.23228	2.24618	-24.4461	1.75609e-107	9.11539e-106	234.434
MRAS	-2.0445	2.66324	-24.3285	1.20056e-106	6.19801e-105	232.516
ZWINT	2.09997	3.85208	24.3114	1.58738e-106	8.17289e-105	232.237
PROS1	-1.95015	2.51343	-24.2004	9.70786e-106	4.93159e-104	230.43
LHFPL6	-2.07904	4.01851	-24.1955	1.05249e-105	5.33244e-104	230.35
AKR1C2	-2.70253	1.13647	-24.1606	1.85911e-105	9.39416e-104	229.782
KCNMB1	-1.76577	1.12127	-24.1603	1.86847e-105	9.41652e-104	229.777
NPY2R	-1.54166	0.314132	-24.128	3.16256e-105	1.58962e-103	229.252
CCNB1	2.07551	4.03568	24.0778	7.15591e-105	3.58737e-103	228.437
FABP4	-5.54951	4.01383	-24.0551	1.035e-104	5.16147e-103	228.069
KANK1	-1.61556	2.18293	-24.0527	1.07598e-104	5.35181e-103	228.03
TLN2	-1.33077	1.79434	-24.0287	1.59085e-104	7.8921e-103	227.64
MEOX1	-2.2757	1.44671	-23.9964	2.68949e-104	1.33077e-102	227.116
WASF3	-1.71855	1.58529	-23.9917	2.90481e-104	1.43359e-102	227.04
CCDC50	-1.12397	3.05147	-23.9178	9.64512e-104	4.71127e-102	225.842
CLIC5	-1.16724	0.817573	-23.9053	1.18153e-103	5.74185e-102	225.64
TMEM37	-2.21239	2.39363	-23.8838	1.67474e-103	8.118e-102	225.292
SH3BGRL2	-1.87075	2.30506	-23.8718	2.03589e-103	9.84358e-102	225.097
PLPP1	-1.70643	3.96012	-23.8437	3.2115e-103	1.54884e-101	224.642
SYNPO2	-2.23353	2.07523	-23.825	4.34724e-103	2.09129e-101	224.34
RNASE7	-1.0089	0.351082	-23.8239	4.42406e-103	2.12288e-101	224.323
SLC35A2	1.15439	4.06852	23.7992	6.60596e-103	3.1619e-101	223.923
SLC7A3	-1.13932	0.359096	-23.7941	7.17882e-103	3.42748e-101	223.84
PCLAF	1.86565	2.29885	23.6622	6.06961e-102	2.86913e-100	221.71
CMA1	-1.63835	0.71682	-23.5912	1.91246e-101	9.01792e-100	220.565
ALDH1A1	-2.52756	3.04229	-23.545	4.03364e-101	1.8973e-99	219.82
ITSN1	-1.07306	1.65358	-23.5243	5.63582e-101	2.63143e-99	219.487
MYLK	-2.18119	2.63529	-23.4847	1.06758e-100	4.93626e-99	218.849
SEMA3D	-1.23492	0.681677	-23.4618	1.54526e-100	7.12764e-99	218.48
MTARC1	-1.67869	1.56816	-23.4605	1.57707e-100	7.2568e-99	218.46
PCDHGB7	-1.03902	0.860183	-23.4578	1.6477e-100	7.56354e-99	218.416
CDK1	2.2303	3.21254	23.4329	2.46162e-100	1.12726e-98	218.016
CLMP	-2.07716	2.82232	-23.4026	4.01601e-100	1.83465e-98	217.527
S100B	-3.43337	2.08583	-23.374	6.36122e-100	2.89907e-98	217.069
G0S2	-3.78369	3.38402	-23.3573	8.32453e-100	3.78478e-98	216.8
ABCB1	-1.27072	0.893337	-23.2707	3.35326e-99	1.51374e-97	215.41
TTC28	-1.12307	1.56629	-23.2547	4.33239e-99	1.95111e-97	215.155
GIMAP8	-1.5911	2.08229	-23.2515	4.56673e-99	2.0518e-97	215.102
NDRG2	-2.42918	3.46147	-23.2351	5.94374e-99	2.6642e-97	214.839
CYP2U1	-1.03676	1.44256	-23.2333	6.11792e-99	2.73583e-97	214.81
ACO1	-1.41411	2.94905	-23.2077	9.22856e-99	4.10757e-97	214.4
EMCN	-1.71065	2.06343	-23.1946	1.13912e-98	5.05832e-97	214.19
SMIM10L2A	-1.277	0.741236	-23.1923	1.18236e-98	5.23813e-97	214.153
ERG	-1.29352	1.63224	-23.1165	3.98418e-98	1.76099e-96	212.941
KIF4A	2.11386	2.41745	23.0968	5.47097e-98	2.41255e-96	212.625
METTL7A	-1.79757	4.19802	-23.0887	6.22611e-98	2.7392e-96	212.496
KLF4	-2.32899	3.06115	-23.0885	6.24876e-98	2.74283e-96	212.492
PELI2	-1.28954	1.22714	-23.0358	1.45388e-97	6.3524e-96	211.65
TMTC1	-1.95015	1.40929	-23.026	1.70043e-97	7.41264e-96	211.494
ADGRF5	-1.63922	2.68517	-23.0159	1.99875e-97	8.6932e-96	211.332
GABARAPL1	-1.41594	3.54958	-22.9979	2.66589e-97	1.15421e-95	211.045
CYYR1	-1.89657	2.7261	-22.9897	3.04084e-97	1.31356e-95	210.914
PIK3C2G	-1.67901	0.732205	-22.9561	5.19994e-97	2.24115e-95	210.378
SPC25	1.56687	2.08411	22.9445	6.26286e-97	2.6871e-95	210.193
TGFBR3	-2.75146	2.51798	-22.9121	1.05094e-96	4.49898e-95	209.677
THSD1	-1.08557	1.44271	-22.9066	1.14784e-96	4.90278e-95	209.589
NRN1	-2.1024	2.59935	-22.9	1.27568e-96	5.43663e-95	209.483
XPNPEP2	-1.02365	0.442543	-22.8915	1.46115e-96	6.21316e-95	209.348
CLDN5	-2.22488	1.8762	-22.8521	2.74342e-96	1.16397e-94	208.719
NATD1	-1.3723	2.23655	-22.811	5.27995e-96	2.23518e-94	208.066
MCAM	-1.78083	4.00481	-22.7914	7.21901e-96	3.04927e-94	207.754
ITM2A	-2.56643	3.29511	-22.731	1.89137e-95	7.91883e-94	206.793
FERMT2	-1.6002	2.79114	-22.7087	2.69722e-95	1.1268e-93	206.439
CDKN1C	-1.94267	2.5766	-22.6861	3.86396e-95	1.60717e-93	206.081
WDR86	-1.27245	0.839991	-22.6836	4.02306e-95	1.6697e-93	206.041
EOGT	-1.19371	2.29413	-22.6649	5.42293e-95	2.2458e-93	205.743
MMD	-1.93035	2.82079	-22.6538	6.468e-95	2.67278e-93	205.567
POC1A	1.41911	2.52334	22.6532	6.52715e-95	2.69139e-93	205.558
LTBP4	-1.74451	2.80941	-22.647	7.20335e-95	2.9638e-93	205.459
EZH1	-1.16926	2.7222	-22.6401	8.04437e-95	3.3027e-93	205.349
TMEM88	-1.51591	1.53755	-22.6397	8.0905e-95	3.3145e-93	205.344
LMNB1	2.01744	3.81451	22.6364	8.52089e-95	3.47586e-93	205.292
MMRN2	-1.74291	2.90373	-22.6196	1.11361e-94	4.53297e-93	205.025
EPAS1	-1.83146	4.44709	-22.6059	1.38456e-94	5.62385e-93	204.808
FOXN3	-1.35322	2.50907	-22.6046	1.41405e-94	5.73144e-93	204.787
NR3C1	-1.59775	2.86353	-22.5946	1.65762e-94	6.69019e-93	204.628
BGN	2.2897	7.80988	22.5927	1.70851e-94	6.86649e-93	204.598
TXNIP	-2.10433	7.2399	-22.5606	2.84655e-94	1.13922e-92	204.089
TOP2A	2.79749	3.99608	22.5407	3.89946e-94	1.55733e-92	203.775
FOSB	-3.68219	2.77102	-22.5295	4.66525e-94	1.85927e-92	203.596
MRGPRF	-1.61805	1.54112	-22.5106	6.28878e-94	2.50107e-92	203.298
DNAJB4	-1.28226	2.62937	-22.5003	7.41093e-94	2.94121e-92	203.134
EPHB1	-1.3596	0.68034	-22.4907	8.62517e-94	3.40891e-92	202.983
PTTG1	2.22237	3.18895	22.4691	1.21525e-93	4.79306e-92	202.641
ABCC9	-1.26533	1.0557	-22.4545	1.5321e-93	6.03028e-92	202.41
CCM2L	-1.09498	1.24935	-22.4533	1.56144e-93	6.13307e-92	202.391
RBMS2	-1.00463	2.51094	-22.4323	2.18004e-93	8.54522e-92	202.058
SOX7	-1.31639	1.33952	-22.4293	2.2835e-93	8.93239e-92	202.012
PTH1R	-1.20268	0.797951	-22.3924	4.09638e-93	1.5991e-91	201.429
AQP1	-2.32846	5.17659	-22.369	5.9324e-93	2.31109e-91	201.059
CCDC167	1.63721	4.53972	22.3617	6.66478e-93	2.5911e-91	200.943
TBX15	-1.43529	1.48501	-22.3589	6.96933e-93	2.70399e-91	200.899
ISM1	-2.15791	2.25971	-22.3534	7.59807e-93	2.94194e-91	200.812
SOX17	-1.448	1.31388	-22.3393	9.50384e-93	3.66494e-91	200.589
AASS	-1.22173	1.17768	-22.3223	1.24357e-92	4.78586e-91	200.321
ADCY4	-1.22957	1.22464	-22.318	1.33038e-92	5.10962e-91	200.254
PER1	-1.97697	2.60794	-22.3088	1.53902e-92	5.89905e-91	200.108
LILRB5	-1.12199	0.610154	-22.2687	2.90114e-92	1.10755e-90	199.476
ARHGEF15	-1.42656	1.8978	-22.2621	3.22041e-92	1.22698e-90	199.372
NSG1	-1.38182	0.626649	-22.2578	3.44377e-92	1.30946e-90	199.305
NAT8L	-2.08224	1.3494	-22.2511	3.82757e-92	1.45249e-90	199.2
MAP7D3	-1.22209	1.21677	-22.2484	3.99613e-92	1.51044e-90	199.157
AADAC	-1.1512	0.263623	-22.2335	5.05848e-92	1.9082e-90	198.921
KIT	-2.98163	2.51603	-22.2047	7.96359e-92	2.99224e-90	198.469
NRG2	-1.08999	0.457183	-22.168	1.42248e-91	5.33429e-90	197.89
GPC3	-3.1271	2.76	-22.1347	2.40396e-91	8.96376e-90	197.367
IL11RA	-1.22271	1.63205	-22.1347	2.40445e-91	8.96376e-90	197.367
RRM2	2.34006	3.06484	22.1189	3.08113e-91	1.1464e-89	197.119
GYPC	-1.73631	2.79189	-22.1106	3.51378e-91	1.30482e-89	196.988
TMEM273	-1.33183	1.42704	-22.1102	3.53733e-91	1.31101e-89	196.981
ECM2	-2.06163	2.43145	-22.109	3.6028e-91	1.33269e-89	196.963
IQANK1	1.90238	3.87435	22.0866	5.12714e-91	1.89287e-89	196.611
RHOJ	-1.45736	2.19163	-22.0671	6.97279e-91	2.56928e-89	196.305
KIFC1	2.16488	3.07929	22.0644	7.27466e-91	2.67533e-89	196.262
SLC25A27	-1.40725	0.974904	-22.0563	8.26662e-91	3.03428e-89	196.135
CYRIA	-1.37487	1.7937	-22.0529	8.71932e-91	3.19429e-89	196.082
ADHFE1	-1.28232	1.19823	-22.0521	8.83113e-91	3.22904e-89	196.069
DTL	1.86474	2.49157	22.0106	1.69519e-90	6.18648e-89	195.418
MAML2	-1.82805	2.15217	-22.0034	1.89846e-90	6.91503e-89	195.305
RNASEH2A	1.4874	3.87885	21.9922	2.2649e-90	8.21836e-89	195.129
RABIF	1.01572	3.39695	21.9842	2.56715e-90	9.29738e-89	195.005
CD209	-1.47683	0.895028	-21.9833	2.60604e-90	9.42033e-89	194.99
ANTXR2	-1.39487	2.27375	-21.9399	5.15055e-90	1.8583e-88	194.31
DPT	-3.21738	4.09784	-21.9292	6.08712e-90	2.19205e-88	194.143
KIF20A	2.11865	2.65049	21.9256	6.45017e-90	2.31841e-88	194.086
CRYAB	-3.66438	3.72189	-21.8951	1.03969e-89	3.72296e-88	193.609
IQGAP3	2.02546	2.35904	21.8491	2.14033e-89	7.63545e-88	192.889
UHRF1	1.73575	2.07214	21.8424	2.37639e-89	8.44592e-88	192.785
FAM89A	-1.82261	1.73368	-21.8381	2.54406e-89	9.02501e-88	192.717
ABCA5	-1.12758	1.29158	-21.8008	4.56033e-89	1.61476e-87	192.135
TF	-2.4169	1.13713	-21.7924	5.20511e-89	1.83965e-87	192.003
PAQR4	1.90728	3.28826	21.7882	5.55211e-89	1.95866e-87	191.938
ECSCR	-1.49184	2.03046	-21.7672	7.72266e-89	2.71433e-87	191.609
S1PR1	-1.93737	3.04339	-21.7332	1.31436e-88	4.60266e-87	191.079
CNRIP1	-1.27557	1.78513	-21.7188	1.64477e-88	5.73863e-87	190.855
CENPF	2.17401	2.96191	21.6853	2.77839e-88	9.64087e-87	190.332
RECK	-1.42577	1.8558	-21.668	3.63926e-88	1.26051e-86	190.063
KLF9	-1.6151	3.39251	-21.6557	4.40917e-88	1.5244e-86	189.872
PTPRB	-1.38224	1.60385	-21.647	5.05396e-88	1.74416e-86	189.736
HOXA3	-1.09563	0.75089	-21.6142	8.43292e-88	2.89977e-86	189.225
PKMYT1	1.79054	1.94284	21.5961	1.11777e-87	3.83667e-86	188.944
SSPN	-1.58599	2.41868	-21.5808	1.41908e-87	4.86213e-86	188.706
PDGFD	-1.88117	2.62608	-21.5757	1.5365e-87	5.24556e-86	188.627
FAM83H	1.70547	4.5371	21.5269	3.28886e-87	1.1208e-85	187.868
PTPN14	-1.49583	2.03966	-21.5246	3.40637e-87	1.15877e-85	187.833
GNG2	-1.45015	1.9127	-21.5239	3.44218e-87	1.16887e-85	187.822
CDKN3	1.74054	2.37959	21.5125	4.11297e-87	1.39169e-85	187.644
JPH2	-1.49596	0.898714	-21.5114	4.18413e-87	1.41326e-85	187.627
AKR1C3	-2.1192	2.04891	-21.3947	2.56736e-86	8.61061e-85	185.818
DGAT2	-2.46448	2.20556	-21.3832	3.073e-86	1.02883e-84	185.639
BIRC5	2.46366	3.12602	21.3744	3.51809e-86	1.17578e-84	185.504
CCT3	1.1329	6.66422	21.3612	4.32133e-86	1.43918e-84	185.299
TFPI	-1.51705	1.40192	-21.3394	6.06379e-86	2.01597e-84	184.961
TACC3	1.63252	2.76486	21.3186	8.36252e-86	2.76573e-84	184.64
FAM110D	-1.45395	1.2339	-21.3126	9.18402e-86	3.03216e-84	184.547
AOX1	-1.91367	1.3996	-21.2783	1.56237e-85	5.11395e-84	184.017
FAT4	-1.00999	0.799605	-21.2749	1.64853e-85	5.38672e-84	183.963
NUP210	1.66518	3.85186	21.2655	1.90472e-85	6.21317e-84	183.819
CAVIN1	-1.88962	6.06142	-21.2461	2.57463e-85	8.38406e-84	183.519
ADAMTS1	-2.27571	2.88426	-21.2447	2.63124e-85	8.55378e-84	183.497
RCBTB2	-1.05398	2.27185	-21.2399	2.83103e-85	9.18758e-84	183.424
ATP6V0B	1.23839	5.20805	21.2006	5.20379e-85	1.67737e-83	182.817
CEP55	2.05346	2.58444	21.1897	6.15603e-85	1.98095e-83	182.649
FAXDC2	-2.05948	1.9699	-21.1825	6.88616e-85	2.21216e-83	182.538
HOXA7	-1.05261	0.526516	-21.1794	7.21857e-85	2.31505e-83	182.491
PKD2	-1.35275	2.59894	-21.1761	7.60546e-85	2.43503e-83	182.438
TMEM178A	-1.24271	0.833708	-21.1632	9.27575e-85	2.96482e-83	182.24
SAMD4A	-1.08351	1.23543	-21.1464	1.20345e-84	3.84015e-83	181.981
NOTCH4	-1.1689	1.84376	-21.1265	1.63649e-84	5.21322e-83	181.674
CDC20	2.5621	3.66097	21.1175	1.87887e-84	5.96542e-83	181.536
INHBA	2.2209	2.98741	21.0824	3.23331e-84	1.02147e-82	180.995
EGFR	-2.3371	1.9697	-21.0803	3.33554e-84	1.05202e-82	180.964
PPP4C	1.21287	5.38454	21.06	4.56394e-84	1.4347e-82	180.651
HSD17B6	1.28358	1.54959	21.0317	7.06572e-84	2.2175e-82	180.215
RUSC1	1.19423	3.62542	21.0109	9.72802e-84	3.043e-82	179.897
PBK	2.02895	2.50263	21.0041	1.08076e-83	3.37515e-82	179.792
PLA2R1	-1.19238	1.60505	-20.9992	1.1658e-83	3.62883e-82	179.716
KIF11	1.75405	2.865	20.9631	2.03252e-83	6.3061e-82	179.162
ESRP1	1.69396	4.86436	20.9521	2.40446e-83	7.44796e-82	178.994
CRB3	1.39873	3.23222	20.9389	2.94493e-83	9.09254e-82	178.792
GRK3	-1.27056	2.16889	-20.9113	4.50195e-83	1.38326e-81	178.369
RAPGEF3	-1.19761	1.24066	-20.9009	5.28327e-83	1.62071e-81	178.209
JPT1	1.84039	4.73862	20.8984	5.49568e-83	1.68316e-81	178.17
DPP3	1.28393	3.95475	20.8856	6.68728e-83	2.03828e-81	177.974
PLAGL1	-1.37811	1.3218	-20.8845	6.79972e-83	2.06924e-81	177.957
GFUS	1.56479	4.77756	20.8809	7.188e-83	2.18044e-81	177.902
NPR2	-1.25741	1.73775	-20.8728	8.14277e-83	2.46613e-81	177.778
RHOQ	-1.20382	3.58045	-20.8606	9.81301e-83	2.96727e-81	177.592
CX3CL1	-2.66177	3.27556	-20.8571	1.03572e-82	3.12685e-81	177.538
VWF	-1.888	4.11652	-20.823	1.74907e-82	5.24721e-81	177.015
EHBP1	-1.01617	2.59474	-20.8177	1.895e-82	5.66715e-81	176.935
CTHRC1	2.32941	5.27386	20.8164	1.93551e-82	5.77923e-81	176.914
UGP2	-1.06543	4.32245	-20.8108	2.10698e-82	6.28136e-81	176.83
CBX7	-1.41978	2.26369	-20.8082	2.19235e-82	6.52565e-81	176.79
BMP2	-1.20152	0.698626	-20.8077	2.21228e-82	6.57473e-81	176.781
TNS2	-1.51526	3.44195	-20.8073	2.22397e-82	6.59916e-81	176.776
TWIST2	-1.65741	1.61568	-20.802	2.41332e-82	7.1499e-81	176.694
COX7A1	-2.08083	2.77552	-20.7778	3.4986e-82	1.03491e-80	176.324
CDCA8	1.98863	2.92068	20.7596	4.62054e-82	1.36467e-80	176.046
CELF2	-1.59186	2.03212	-20.7592	4.64702e-82	1.37037e-80	176.041
CSRNP1	-1.65942	3.73394	-20.7518	5.20714e-82	1.53317e-80	175.927
GPRASP2	-1.15289	1.94255	-20.7355	6.67983e-82	1.96375e-80	175.679
LARP6	-1.23318	1.47492	-20.7354	6.69316e-82	1.96463e-80	175.677
BICDL1	1.58549	2.17366	20.7316	7.09407e-82	2.07911e-80	175.619
AURKA	2.00104	2.83294	20.7304	7.22621e-82	2.11458e-80	175.601
MSRB3	-1.807	2.91487	-20.6813	1.53261e-81	4.4711e-80	174.851
TMEM63B	1.1231	4.11975	20.6427	2.76336e-81	8.03694e-80	174.263
DOCK11	-1.58323	1.96201	-20.6299	3.36071e-81	9.75939e-80	174.068
MT1M	-1.87836	1.40184	-20.6269	3.51544e-81	1.01932e-79	174.023
SMIM10	-1.19406	1.66587	-20.6249	3.62544e-81	1.04961e-79	173.992
TNNT3	-1.47347	0.596904	-20.6246	3.64527e-81	1.05375e-79	173.987
TYRO3	-1.0478	1.09038	-20.6165	4.12539e-81	1.19074e-79	173.863
HMMR	1.59736	1.99214	20.5962	5.61817e-81	1.61898e-79	173.555
TEK	-1.45669	1.87624	-20.5961	5.62606e-81	1.61898e-79	173.554
CDH13	-1.02179	1.46428	-20.591	6.0842e-81	1.74817e-79	173.476
TNFRSF10D	-1.19168	0.975371	-20.5875	6.42231e-81	1.84255e-79	173.422
KIF22	1.26128	4.02499	20.5436	1.25396e-80	3.59216e-79	172.755
FAT2	-1.53402	0.79543	-20.5393	1.33916e-80	3.83047e-79	172.689
SAA2	-2.76241	1.64092	-20.5311	1.51628e-80	4.33062e-79	172.565
PRKD1	-1.00821	1.16304	-20.5298	1.54845e-80	4.41588e-79	172.544
CADM3	-1.51508	0.816265	-20.5223	1.73477e-80	4.93245e-79	172.431
RGL1	-1.38997	2.49988	-20.5148	1.94595e-80	5.52463e-79	172.316
MARCKSL1	1.57872	7.56571	20.5	2.43664e-80	6.88695e-79	172.092
PRC1	1.85488	3.08293	20.4837	3.12065e-80	8.80717e-79	171.846
BMP6	-1.44865	1.17365	-20.4762	3.50057e-80	9.86476e-79	171.731
PLK1	1.96008	2.45308	20.4643	4.19849e-80	1.18141e-78	171.55
RGN	-1.27732	0.72166	-20.4441	5.70428e-80	1.60275e-78	171.244
ACSL1	-2.22382	4.08536	-20.443	5.80155e-80	1.62768e-78	171.227
NDN	-1.75674	2.94892	-20.4302	7.04706e-80	1.97421e-78	171.033
COMP	3.42818	4.33495	20.4298	7.09528e-80	1.9848e-78	171.026
H2AZ1	1.32391	6.18275	20.4294	7.13339e-80	1.99254e-78	171.021
DAAM2	-1.37619	1.71026	-20.4286	7.21764e-80	2.01312e-78	171.009
CD302	-1.2796	1.65466	-20.4109	9.44734e-80	2.62733e-78	170.741
PLEKHH2	-1.1435	0.914544	-20.4014	1.09254e-79	3.03393e-78	170.596
CENPM	1.64346	2.25236	20.3984	1.14292e-79	3.16924e-78	170.551
TP63	-2.17805	1.39228	-20.3727	1.68817e-79	4.67437e-78	170.162
CTXN1	2.28297	3.82123	20.3578	2.11622e-79	5.85109e-78	169.937
POLR3K	1.26749	3.73918	20.3506	2.36054e-79	6.50772e-78	169.828
CCNB2	1.98066	2.83867	20.3368	2.90982e-79	8.0104e-78	169.619
EHD2	-1.75393	4.67525	-20.3272	3.36634e-79	9.24047e-78	169.474
CLIP4	-1.4995	1.60433	-20.2955	5.4455e-79	1.49047e-77	168.994
HNRNPAB	1.00503	6.27134	20.2892	5.99505e-79	1.63853e-77	168.898
DIXDC1	-1.3046	2.30248	-20.283	6.58385e-79	1.79688e-77	168.805
KANK3	-1.12779	1.02892	-20.28	6.89083e-79	1.87797e-77	168.76
MAZ	1.14128	4.3517	20.2671	8.37871e-79	2.27695e-77	168.565
SAA1	-4.35064	4.67496	-20.2642	8.74633e-79	2.37009e-77	168.522
PTPN21	-1.22879	1.84231	-20.2535	1.0285e-78	2.7831e-77	168.36
CRYBG3	-1.39246	1.27813	-20.2509	1.07032e-78	2.89214e-77	168.32
AMOTL2	-1.43726	3.65225	-20.229	1.49133e-78	4.02405e-77	167.99
SPC24	1.60763	1.99781	20.2259	1.56301e-78	4.21149e-77	167.943
MKI67	2.04043	2.71635	20.2118	1.934e-78	5.20377e-77	167.731
HJURP	1.70987	1.97938	20.1963	2.44484e-78	6.55052e-77	167.497
RMI2	1.67578	2.52457	20.1916	2.6264e-78	7.0271e-77	167.425
ALX4	-1.22469	0.534454	-20.1788	3.1827e-78	8.50358e-77	167.234
NRG1	-1.11585	0.55418	-20.1786	3.19265e-78	8.51819e-77	167.231
DLGAP5	1.78386	2.1789	20.1641	3.97638e-78	1.05944e-76	167.012
SPRY1	-1.89003	3.33676	-20.1612	4.15239e-78	1.10479e-76	166.969
LSM4	1.2397	4.89648	20.1487	5.01868e-78	1.33342e-76	166.78
ARID5B	-1.52438	3.33464	-20.1453	5.28529e-78	1.4023e-76	166.728
PTGFR	-1.21477	0.631132	-20.1397	5.74933e-78	1.52118e-76	166.644
SOX12	1.4522	3.44883	20.1236	7.33041e-78	1.93682e-76	166.402
CCNF	1.20324	2.41495	20.1214	7.58322e-78	2.00084e-76	166.368
ANO6	-1.27442	3.79366	-20.1165	8.15997e-78	2.15003e-76	166.295
BUB1B	1.63872	2.14665	20.0694	1.66073e-77	4.36371e-76	165.586
EDN3	-1.72878	0.612751	-20.0642	1.7966e-77	4.71423e-76	165.508
NUF2	1.89586	2.19304	20.0599	1.91567e-77	5.01974e-76	165.444
EGR1	-3.0095	5.82996	-20.0562	2.02628e-77	5.29501e-76	165.388
EPB41L2	-1.52428	2.854	-20.0476	2.30594e-77	6.01756e-76	165.259
OGN	-2.8911	2.39936	-20.0093	4.10198e-77	1.06752e-75	164.685
KIF2C	1.99807	2.63293	20.0047	4.39763e-77	1.13979e-75	164.615
CENPU	1.67704	2.91865	19.988	5.65523e-77	1.45978e-75	164.365
CFD	-3.31568	3.94864	-19.9778	6.59165e-77	1.6992e-75	164.212
KCTD12	-1.66185	4.02838	-19.954	9.43534e-77	2.42568e-75	163.854
CDCA5	1.90041	2.61464	19.9486	1.02223e-76	2.62446e-75	163.774
SPINT2	1.68352	6.49406	19.9483	1.02681e-76	2.63268e-75	163.77
LRRN3	-1.17337	0.630514	-19.9402	1.15985e-76	2.96978e-75	163.648
MEDAG	-1.91939	2.01901	-19.9397	1.16922e-76	2.98976e-75	163.64
EZH2	1.49049	2.49595	19.9108	1.80433e-76	4.6014e-75	163.208
SOD3	-2.45813	2.8524	-19.9035	2.01343e-76	5.12779e-75	163.099
AP1M2	1.77905	5.40236	19.89	2.46701e-76	6.27456e-75	162.896
STAT5B	-1.18381	3.7233	-19.887	2.57943e-76	6.53434e-75	162.852
VSIR	-1.52581	2.73819	-19.8783	2.93825e-76	7.43341e-75	162.722
FN1	2.70484	7.38839	19.865	3.5883e-76	9.06592e-75	162.522
CNTFR	-2.41673	1.47315	-19.8579	3.9919e-76	1.0059e-74	162.416
FGFBP2	-1.81042	0.719123	-19.8485	4.59568e-76	1.15651e-74	162.276
CDC25C	1.23673	1.37992	19.8371	5.44779e-76	1.36913e-74	162.106
LHX6	-1.07903	1.03088	-19.8297	6.08515e-76	1.5273e-74	161.996
DLC1	-1.47948	2.29118	-19.8027	9.1183e-76	2.28557e-74	161.593
BUB1	1.70492	2.0912	19.7713	1.45993e-75	3.64026e-74	161.123
DYNC2I2	1.4362	4.94526	19.7589	1.75742e-75	4.37633e-74	160.938
NAXE	1.20126	5.86483	19.7586	1.76421e-75	4.3875e-74	160.934
HDGF	1.11846	6.6998	19.7551	1.86122e-75	4.62273e-74	160.881
EMP1	-1.79875	4.48015	-19.71	3.65057e-75	9.0199e-74	160.209
SYNPO	-1.4607	3.1377	-19.7097	3.66341e-75	9.0399e-74	160.206
CDK5	1.06357	2.82757	19.6997	4.25842e-75	1.04945e-73	160.056
N4BP2L1	-1.09307	1.79713	-19.6869	5.15535e-75	1.26886e-73	159.865
PARP1	1.08385	5.24755	19.6841	5.37153e-75	1.32036e-73	159.824
FBLN5	-1.90984	3.35331	-19.6651	7.13217e-75	1.75087e-73	159.542
MELK	2.01647	2.44442	19.6288	1.22554e-74	2.99316e-73	159.002
HADH	-1.07203	4.67958	-19.628	1.24101e-74	3.02704e-73	158.99
ANLN	2.01041	2.5964	19.6158	1.48871e-74	3.62196e-73	158.808
CACNA2D1	-1.19701	1.23895	-19.6038	1.779e-74	4.31952e-73	158.63
ABLIM1	-1.49139	3.71572	-19.6038	1.77996e-74	4.31952e-73	158.63
RGCC	-1.51648	4.26976	-19.6003	1.87525e-74	4.54499e-73	158.578
JTB	1.02071	6.74112	19.5854	2.33878e-74	5.64688e-73	158.358
GABRE	-1.61266	0.835519	-19.556	3.62607e-74	8.73283e-73	157.92
SPAG5	1.72337	2.54812	19.5481	4.07844e-74	9.78518e-73	157.803
COL17A1	-3.09319	2.17201	-19.5363	4.85954e-74	1.16446e-72	157.629
C1QTNF7	-1.00568	0.539669	-19.5314	5.22448e-74	1.25033e-72	157.556
TEF	-1.23499	2.78995	-19.5293	5.39259e-74	1.28894e-72	157.525
KPNA2	1.79738	5.25444	19.5277	5.51977e-74	1.31769e-72	157.502
AP1S1	1.12819	5.05215	19.5184	6.33856e-74	1.50561e-72	157.364
TEDC2	1.29001	1.65083	19.5168	6.48994e-74	1.53964e-72	157.34
MGLL	-1.90929	3.09949	-19.5124	6.93019e-74	1.64204e-72	157.275
CXCL12	-2.06376	4.23591	-19.5052	7.71799e-74	1.82416e-72	157.167
DPYSL2	-1.43622	3.72836	-19.4991	8.44072e-74	1.99251e-72	157.078
CDH5	-1.4533	3.08653	-19.4965	8.77197e-74	2.06814e-72	157.04
CRIM1	-1.82614	4.11074	-19.4916	9.44257e-74	2.2235e-72	156.966
FOXM1	2.13608	2.79737	19.4902	9.63631e-74	2.26632e-72	156.946
PCDH18	-1.57311	2.10553	-19.48	1.12224e-73	2.63609e-72	156.794
NUAK2	1.25785	1.92786	19.4784	1.14932e-73	2.69637e-72	156.77
PDLIM3	-1.72512	2.18606	-19.4686	1.32861e-73	3.11316e-72	156.626
CCNA2	1.89912	2.83308	19.4472	1.82361e-73	4.25754e-72	156.31
FAM189A2	-2.02592	1.8489	-19.4472	1.8237e-73	4.25754e-72	156.31
JPT2	1.19718	5.58449	19.4431	1.93904e-73	4.52126e-72	156.249
RBP7	-2.30373	3.54517	-19.4326	2.26492e-73	5.27466e-72	156.094
LLGL2	1.47905	3.53397	19.4313	2.30982e-73	5.37266e-72	156.074
RAB25	1.76571	5.89369	19.4164	2.87951e-73	6.68959e-72	155.855
ZNF106	-1.18617	3.01263	-19.4135	3.00843e-73	6.98059e-72	155.811
H2AX	1.60607	4.3819	19.3865	4.4879e-73	1.03882e-71	155.412
KIF23	1.49691	2.15418	19.3715	5.60078e-73	1.29484e-71	155.191
MBOAT7	1.2452	4.45108	19.3677	5.92556e-73	1.36827e-71	155.135
CCN4	1.83701	2.19779	19.3307	1.02526e-72	2.35316e-71	154.589
KAT2B	-1.12802	2.01619	-19.3261	1.0971e-72	2.51502e-71	154.521
ARL4A	-1.46611	2.59174	-19.2703	2.50274e-72	5.72354e-71	153.699
SFRP1	-4.23429	3.75255	-19.2653	2.69293e-72	6.15111e-71	153.626
PRIMA1	-1.24287	0.967259	-19.2539	3.18736e-72	7.27177e-71	153.458
TACC1	-1.73601	2.901	-19.2294	4.57788e-72	1.04317e-70	153.097
MMP28	-1.2782	1.28767	-19.2247	4.90053e-72	1.11535e-70	153.029
TROAP	1.63355	1.87388	19.1965	7.42624e-72	1.68617e-70	152.615
ADGRL4	-1.49409	3.18984	-19.1756	1.01017e-71	2.29093e-70	152.308
AK5	-2.07949	1.34461	-19.1733	1.04548e-71	2.36819e-70	152.274
ARHGEF40	-1.12229	2.74257	-19.1645	1.1901e-71	2.69257e-70	152.145
C1QTNF6	1.47895	2.62072	19.1623	1.23014e-71	2.77656e-70	152.112
LSR	1.50869	5.44888	19.1593	1.28494e-71	2.89682e-70	152.068
SBK1	1.68572	2.87957	19.1532	1.40499e-71	3.16372e-70	151.979
ATP6AP1	1.10402	5.81089	19.1391	1.72906e-71	3.88427e-70	151.772
SLC52A2	1.50849	4.47344	19.1339	1.86609e-71	4.18223e-70	151.696
RECQL4	1.72781	2.59101	19.1272	2.06045e-71	4.61241e-70	151.597
GINS1	1.47251	2.24981	19.0964	3.23999e-71	7.23585e-70	151.146
C2CD2	-1.23757	2.44025	-19.0852	3.81796e-71	8.51665e-70	150.983
DEPP1	-2.19392	4.49651	-19.0834	3.92391e-71	8.74275e-70	150.955
PGAP6	1.13755	3.96644	19.0503	6.38216e-71	1.41044e-69	150.47
KLF11	-1.13066	2.7015	-19.0203	9.90411e-71	2.18625e-69	150.032
AIFM2	-1.22286	2.37821	-19.0019	1.29748e-70	2.85415e-69	149.763
AFAP1L1	-1.05054	1.83598	-18.9866	1.62272e-70	3.56138e-69	149.54
FGF7	-1.31315	1.24876	-18.9794	1.80442e-70	3.9556e-69	149.434
PECAM1	-1.53231	4.46069	-18.9709	2.04179e-70	4.47081e-69	149.311
STX11	-1.30649	1.52523	-18.9566	2.51969e-70	5.4983e-69	149.101
BOC	-1.56816	1.65399	-18.9458	2.94824e-70	6.42608e-69	148.945
SLC9A9	-1.07012	1.43236	-18.9387	3.27084e-70	7.12109e-69	148.841
UBE2S	1.66693	2.83053	18.9263	3.92037e-70	8.51573e-69	148.661
EZR	1.2999	6.77784	18.9256	3.96245e-70	8.59735e-69	148.65
TMED3	1.08365	3.1453	18.9198	4.31571e-70	9.35317e-69	148.565
NCAPH	1.59876	2.22144	18.914	4.69416e-70	1.01618e-68	148.481
CRY2	-1.08974	3.19353	-18.9099	4.98269e-70	1.07741e-68	148.422
TUBA1C	1.22505	4.28114	18.9043	5.4079e-70	1.16803e-68	148.34
ADAMTSL4	-1.28615	1.34271	-18.8786	7.87795e-70	1.69385e-68	147.965
LRIG3	-1.42656	2.06035	-18.8659	9.47544e-70	2.03503e-68	147.781
ABI3BP	-1.74568	1.59173	-18.8394	1.39625e-69	2.9886e-68	147.395
FLAD1	1.04218	3.94372	18.8367	1.45185e-69	3.10064e-68	147.356
RAD51	1.32227	1.84593	18.7827	3.19037e-69	6.79067e-68	146.571
THRB	-1.36028	1.99383	-18.7809	3.27507e-69	6.95542e-68	146.545
NEXN	-1.26442	1.86839	-18.78	3.32032e-69	7.04366e-68	146.531
GJB2	2.68872	3.30932	18.7659	4.07382e-69	8.62291e-68	146.327
COL11A1	3.31739	3.44996	18.7443	5.57562e-69	1.17756e-67	146.014
UTRN	-1.44296	3.0895	-18.7382	6.09502e-69	1.2844e-67	145.926
LOXL4	-1.79335	1.37437	-18.7256	7.31876e-69	1.54058e-67	145.743
NDC80	1.64269	2.06719	18.7252	7.36802e-69	1.54924e-67	145.737
MYBL2	2.66127	3.56982	18.7189	8.07574e-69	1.69617e-67	145.645
PCNA	1.25294	6.17842	18.7059	9.75215e-69	2.04377e-67	145.457
EGR2	-2.03111	2.54849	-18.6782	1.45866e-68	3.04355e-67	145.056
PPP2R1B	-1.04425	2.67999	-18.6754	1.5179e-68	3.16367e-67	145.016
LAGE3	1.60096	4.6417	18.6414	2.48796e-68	5.16856e-67	144.524
NCAPG	1.5541	1.95681	18.6187	3.45864e-68	7.16944e-67	144.195
ICAM2	-1.09018	1.65545	-18.6056	4.17716e-68	8.64944e-67	144.007
PLA2G4A	-1.58269	1.38627	-18.5931	5.00961e-68	1.03619e-66	143.826
SPARCL1	-2.0076	6.1197	-18.5706	6.939e-68	1.42752e-66	143.501
RACGAP1	1.43236	3.28092	18.5647	7.55883e-68	1.55168e-66	143.416
SNRNP25	1.14976	3.61745	18.5619	7.87246e-68	1.61432e-66	143.375
DCTPP1	1.13456	4.97558	18.5449	1.00629e-67	2.05905e-66	143.131
E2F1	1.79858	2.92421	18.5373	1.12367e-67	2.29677e-66	143.021
LAMTOR2	1.24352	5.2343	18.5137	1.57909e-67	3.2173e-66	142.682
PLPP4	1.94834	1.94758	18.5098	1.67235e-67	3.40366e-66	142.624
CKAP2L	1.31831	1.50061	18.4979	1.98416e-67	4.02966e-66	142.454
TLCD1	1.67459	3.04267	18.4956	2.05316e-67	4.16535e-66	142.42
VGLL3	-1.18573	1.20735	-18.48	2.56898e-67	5.20076e-66	142.197
CALCOCO1	-1.02941	3.26697	-18.4716	2.90326e-67	5.87125e-66	142.075
GIMAP6	-1.43382	2.63168	-18.4623	3.32001e-67	6.69981e-66	141.941
SKA3	1.45601	1.81946	18.4204	6.07383e-67	1.22182e-65	141.339
ID4	-2.63606	2.85174	-18.4113	6.92278e-67	1.39113e-65	141.209
FAM83D	2.02291	2.5605	18.3905	9.34485e-67	1.87192e-65	140.91
OIP5	1.17962	1.64612	18.3537	1.58706e-66	3.17246e-65	140.382
SLC29A4	-1.36547	1.16213	-18.3328	2.14312e-66	4.26608e-65	140.082
HYAL1	-1.01146	0.86106	-18.3289	2.26616e-66	4.50159e-65	140.027
SGCG	-1.54906	0.563607	-18.3112	2.92019e-66	5.79475e-65	139.774
FANCI	1.31983	2.60117	18.3078	3.06821e-66	6.08215e-65	139.725
TIMELESS	1.1665	3.13235	18.3021	3.32991e-66	6.58721e-65	139.643
CCL28	-2.57896	2.32745	-18.2929	3.80166e-66	7.51261e-65	139.511
TINAGL1	-1.89826	2.87388	-18.287	4.13721e-66	8.15878e-65	139.427
FEN1	1.31117	3.91178	18.27	5.27665e-66	1.03843e-64	139.184
HMGB3	1.8464	3.9489	18.2603	6.06423e-66	1.19219e-64	139.046
LMO2	-1.07168	2.42166	-18.2585	6.22247e-66	1.22078e-64	139.02
SQLE	1.87254	4.17238	18.2564	6.41261e-66	1.25679e-64	138.99
MAP3K20	-1.21847	2.69611	-18.255	6.54458e-66	1.28134e-64	138.97
OSR1	-1.72845	1.06464	-18.2527	6.76796e-66	1.32371e-64	138.936
SLC27A6	-1.46332	0.792395	-18.2482	7.21786e-66	1.40737e-64	138.872
PTPRM	-1.27757	2.46123	-18.2449	7.56505e-66	1.47356e-64	138.825
ZFP36	-2.20032	5.95061	-18.2233	1.03113e-65	2.00439e-64	138.517
P3H4	1.27333	3.40577	18.2176	1.11822e-65	2.17146e-64	138.436
EPDR1	-1.47756	2.22743	-18.2157	1.14929e-65	2.22727e-64	138.408
LRRC15	2.70519	3.76226	18.1905	1.64894e-65	3.18907e-64	138.049
IL17B	-1.32475	0.627832	-18.1819	1.86501e-65	3.59964e-64	137.926
SLC25A22	1.1555	2.89949	18.1118	5.07772e-65	9.7609e-64	136.928
MRPS34	1.30514	5.86519	18.1104	5.17629e-65	9.94036e-64	136.909
SNRPB	1.15798	6.90185	18.1006	5.9552e-65	1.14131e-63	136.769
AMOTL1	-1.45607	2.41653	-18.0944	6.50833e-65	1.24607e-63	136.68
THRSP	-3.1826	2.65572	-18.0769	8.35652e-65	1.59671e-63	136.431
TPD52	1.69115	4.72772	18.074	8.70001e-65	1.65901e-63	136.391
IRX6	-1.13544	0.559523	-18.0729	8.84227e-65	1.68445e-63	136.375
ANGPTL2	-1.78117	4.14472	-18.062	1.03256e-64	1.96505e-63	136.22
NME1	1.47927	4.0631	18.052	1.19182e-64	2.26588e-63	136.077
STAT5A	-1.36057	3.3413	-18.0482	1.25793e-64	2.38919e-63	136.024
GABRD	1.17916	1.33674	18.0437	1.34026e-64	2.53796e-63	135.96
ECT2	1.40962	3.25926	17.9654	4.08375e-64	7.65703e-63	134.85
EXO1	1.54302	1.80947	17.9565	4.63563e-64	8.66622e-63	134.724
TRABD2B	-1.10707	0.818393	-17.9456	5.40683e-64	1.00783e-62	134.57
PTGER4	-1.21689	1.76656	-17.935	6.29085e-64	1.17146e-62	134.42
KLHL21	-1.13454	3.08539	-17.9305	6.69898e-64	1.24625e-62	134.357
PPP1CA	1.02467	5.89272	17.9184	7.96427e-64	1.47731e-62	134.184
HSD11B1	-1.60344	1.37209	-17.9122	8.6953e-64	1.60977e-62	134.097
RCAN1	-1.86992	3.09128	-17.9069	9.37182e-64	1.73333e-62	134.022
TESC	-1.34396	1.0655	-17.9024	9.98249e-64	1.84449e-62	133.959
AURKB	1.83877	2.31558	17.8997	1.03793e-63	1.91595e-62	133.921
SEMA6D	-1.29503	0.97725	-17.8896	1.19693e-63	2.20731e-62	133.778
MFAP4	-2.75275	4.26991	-17.886	1.26049e-63	2.32002e-62	133.727
GTSE1	1.38751	1.70843	17.8696	1.58964e-63	2.92303e-62	133.496
PYCR3	1.36495	3.21312	17.8688	1.60675e-63	2.95165e-62	133.485
RASIP1	-1.23805	1.93327	-17.861	1.79585e-63	3.29586e-62	133.374
CD200	-1.19731	2.38858	-17.8583	1.86531e-63	3.42003e-62	133.336
PPP1R16B	-1.39312	1.41634	-17.8353	2.58208e-63	4.72061e-62	133.012
H2BC5	2.28465	4.95265	17.8318	2.71348e-63	4.95132e-62	132.963
P3H2	-1.24096	1.26823	-17.8211	3.1587e-63	5.7527e-62	132.811
DAB2IP	-1.07836	3.13832	-17.7927	4.71857e-63	8.55269e-62	132.411
ACKR1	-2.95146	2.89826	-17.7893	4.95239e-63	8.96797e-62	132.363
ZEB2	-1.01323	1.47917	-17.7741	6.13898e-63	1.10956e-61	132.149
QKI	-1.05963	2.5649	-17.7695	6.54689e-63	1.18216e-61	132.085
ETS2	-1.2894	3.66665	-17.7586	7.63935e-63	1.37812e-61	131.931
B4GALT3	1.03883	4.28571	17.7449	9.26412e-63	1.66965e-61	131.739
MOB3B	-1.23849	1.41823	-17.7385	1.01368e-62	1.8252e-61	131.65
GBE1	-1.06004	2.83334	-17.7303	1.13788e-62	2.0469e-61	131.534
HSPA12A	-1.0802	1.4754	-17.7167	1.3789e-62	2.47578e-61	131.343
EFEMP1	-2.32928	4.3555	-17.7112	1.49126e-62	2.66997e-61	131.265
ESM1	1.47926	1.93721	17.7101	1.51284e-62	2.70607e-61	131.251
SPAAR	-1.16387	0.791641	-17.7082	1.55422e-62	2.77748e-61	131.224
DDX39A	1.20878	3.94497	17.7075	1.57076e-62	2.80441e-61	131.213
ACTG2	-3.06594	2.73701	-17.7021	1.69439e-62	3.0223e-61	131.138
ARHGAP39	1.18021	2.51104	17.7007	1.72845e-62	3.08016e-61	131.118
MRPL14	1.17127	5.45735	17.6898	2.01549e-62	3.58162e-61	130.965
DUSP6	-1.62269	3.63524	-17.6588	3.11842e-62	5.50565e-61	130.53
APOLD1	-1.52875	2.41117	-17.6582	3.14156e-62	5.54136e-61	130.522
ALDH2	-1.77158	3.3026	-17.6547	3.303e-62	5.82074e-61	130.472
ARRDC3	-1.38324	4.21414	-17.6193	5.43255e-62	9.5647e-61	129.977
MAPK10	-1.00453	0.790167	-17.6157	5.71304e-62	1.00493e-60	129.926
GRAMD2B	-1.24906	2.59528	-17.6146	5.80196e-62	1.01962e-60	129.911
FOS	-2.88923	5.5884	-17.6025	6.87889e-62	1.20777e-60	129.741
ASPM	1.4656	1.65702	17.5898	8.21816e-62	1.44158e-60	129.564
NFIB	-2.03075	3.26526	-17.5843	8.87374e-62	1.55372e-60	129.488
USP53	-1.10364	2.14454	-17.5546	1.34575e-61	2.34766e-60	129.073
PDIA4	1.07201	6.16085	17.5433	1.57868e-61	2.74897e-60	128.914
CBX4	1.39673	4.08441	17.5326	1.83228e-61	3.18767e-60	128.765
ALDOC	-1.95236	2.49089	-17.5177	2.25894e-61	3.9192e-60	128.557
SHANK3	-1.07648	2.15892	-17.5113	2.47078e-61	4.28283e-60	128.467
RPUSD1	1.1156	3.37394	17.5057	2.67296e-61	4.62488e-60	128.389
MET	-1.79944	2.05465	-17.5009	2.85659e-61	4.93812e-60	128.323
MTHFD2	1.22999	4.27646	17.4938	3.15611e-61	5.44108e-60	128.223
UNC5B	1.46394	3.33842	17.4829	3.67772e-61	6.31176e-60	128.071
GPRIN1	1.21666	1.53065	17.4776	3.95863e-61	6.78776e-60	127.998
NR2F6	1.09256	4.54242	17.4633	4.83495e-61	8.28289e-60	127.798
TPRN	1.41403	2.82129	17.4613	4.97008e-61	8.50675e-60	127.771
AHNAK	-1.59025	6.16233	-17.4355	7.12725e-61	1.21444e-59	127.412
KIF18B	1.3904	1.54968	17.4303	7.66242e-61	1.30446e-59	127.34
PITX1	2.29336	2.65331	17.4226	8.52981e-61	1.45083e-59	127.233
GPR34	-1.43336	2.25354	-17.4222	8.58585e-61	1.45776e-59	127.226
RETSAT	-1.21488	4.80512	-17.4161	9.35012e-61	1.5847e-59	127.141
F3	-2.00157	2.95434	-17.4072	1.05847e-60	1.79234e-59	127.018
PAK4	1.11584	3.7527	17.3872	1.39894e-60	2.36677e-59	126.74
LPCAT2	-1.11204	2.0003	-17.386	1.42297e-60	2.40529e-59	126.723
FAM111B	1.73634	2.45713	17.3824	1.49441e-60	2.52381e-59	126.674
NCALD	-1.69771	2.08009	-17.3733	1.69674e-60	2.86296e-59	126.547
PTN	-2.823	3.21965	-17.3661	1.87747e-60	3.16511e-59	126.447
TLR4	-1.24553	2.11706	-17.3622	1.98188e-60	3.33818e-59	126.393
SDS	1.38642	1.9953	17.3616	1.99761e-60	3.36171e-59	126.385
GPM6B	-1.5486	1.78583	-17.3491	2.37758e-60	3.99409e-59	126.211
CYP26B1	-1.21954	1.04908	-17.331	3.05868e-60	5.12922e-59	125.96
KRT8	2.0566	7.49577	17.3308	3.06859e-60	5.1413e-59	125.957
DUSP1	-2.24251	5.93944	-17.3012	4.62779e-60	7.70624e-59	125.548
FKBP4	1.37287	6.04377	17.2962	4.9626e-60	8.24935e-59	125.478
VAMP8	1.08655	6.9008	17.2957	4.99463e-60	8.29536e-59	125.472
KLF6	-1.30937	4.95569	-17.288	5.56367e-60	9.22436e-59	125.364
TMEM47	-1.72616	2.81481	-17.2818	6.05965e-60	1.00379e-58	125.279
COA6	1.05823	4.1095	17.2657	7.58577e-60	1.25224e-58	125.055
HGH1	1.18945	3.93605	17.2645	7.70689e-60	1.27114e-58	125.04
RHPN1	1.68528	3.20334	17.2615	8.0332e-60	1.32381e-58	124.998
ATF3	-2.12379	3.14837	-17.2197	1.4346e-59	2.34988e-58	124.421
CSRP1	-1.24527	4.92037	-17.1977	1.94684e-59	3.1805e-58	124.116
FBXL19	1.00293	2.89268	17.1885	2.21139e-59	3.60677e-58	123.989
PGP	1.01596	2.98929	17.1838	2.35936e-59	3.84481e-58	123.925
CHPF	1.27293	5.17668	17.1816	2.43152e-59	3.95902e-58	123.895
SLC12A8	1.01925	2.22117	17.1795	2.50334e-59	4.07246e-58	123.866
RGS2	-2.17455	3.6352	-17.178	2.55617e-59	4.15486e-58	123.845
TRIB3	1.38702	3.62549	17.1766	2.60708e-59	4.23401e-58	123.825
NAP1L2	-1.12406	0.956745	-17.1746	2.68067e-59	4.34982e-58	123.798
IL6	-1.6651	1.00484	-17.1591	3.31962e-59	5.38203e-58	123.585
ZCCHC24	-1.43139	3.08491	-17.1505	3.74256e-59	6.05741e-58	123.465
PSENEN	1.00721	4.95668	17.1466	3.9502e-59	6.38805e-58	123.411
ALDH1A3	-1.61453	1.87503	-17.142	4.20597e-59	6.79591e-58	123.349
PIK3R1	-1.54158	3.73218	-17.129	5.03692e-59	8.13164e-58	123.169
MPDZ	-1.03686	2.16084	-17.1256	5.27828e-59	8.51408e-58	123.123
PRNP	-1.56937	4.88385	-17.125	5.32249e-59	8.57813e-58	123.114
PRELP	-2.15952	3.08001	-17.1068	6.8396e-59	1.0986e-57	122.864
PNPLA2	-1.41932	5.0422	-17.1032	7.1928e-59	1.15436e-57	122.814
TMEM132A	1.75082	3.48938	17.1023	7.28375e-59	1.16797e-57	122.802
FBXL6	1.25617	2.93515	17.1014	7.37136e-59	1.18103e-57	122.79
BBOX1	-2.08727	1.3364	-17.0992	7.59597e-59	1.21497e-57	122.76
MCM2	1.41755	3.58384	17.0979	7.73882e-59	1.23678e-57	122.741
RHOU	-1.60322	2.61165	-17.0874	8.9467e-59	1.42862e-57	122.597
CDC45	1.46638	1.92797	17.0803	9.86308e-59	1.57363e-57	122.5
FHOD3	-1.01164	1.15823	-17.0786	1.00903e-58	1.60854e-57	122.477
MT1X	-2.03991	4.01773	-17.0503	1.49205e-58	2.37654e-57	122.087
PTGIS	-1.7088	2.30415	-17.0466	1.56865e-58	2.49647e-57	122.038
VLDLR	-1.26263	1.65518	-17.0142	2.45279e-58	3.88733e-57	121.592
SNRPE	1.01365	5.49417	17.0078	2.67795e-58	4.24064e-57	121.505
NGFR	-1.98163	1.8938	-17.0077	2.68062e-58	4.24134e-57	121.504
SLC25A39	1.03526	5.31346	17.005	2.78291e-58	4.39954e-57	121.466
CDCA3	1.30228	1.61927	17.0004	2.96364e-58	4.68137e-57	121.404
STXBP2	1.19194	3.15773	16.9916	3.34799e-58	5.28412e-57	121.282
LAMA3	-1.87642	2.01746	-16.9818	3.82872e-58	6.03785e-57	121.149
GIMAP1	-1.00228	1.32593	-16.9647	4.84064e-58	7.60844e-57	120.915
WIF1	-2.16269	0.806109	-16.9436	6.46561e-58	1.01458e-56	120.627
KLF10	-1.12347	4.3493	-16.9333	7.4503e-58	1.16724e-56	120.485
SKA1	1.37148	1.60993	16.9217	8.74251e-58	1.36624e-56	120.326
LMNB2	1.15613	3.67964	16.9112	1.00973e-57	1.57409e-56	120.182
NUDT16L1	1.13196	4.10548	16.8892	1.36333e-57	2.12011e-56	119.883
EPCAM	1.67832	6.27002	16.8849	1.44629e-57	2.24729e-56	119.825
SHCBP1	1.22285	1.6462	16.8713	1.74411e-57	2.70345e-56	119.638
ADGRA2	-1.29827	2.56062	-16.8612	2.00098e-57	3.09656e-56	119.501
EIF3L	-1.12387	5.17266	-16.8466	2.44281e-57	3.77418e-56	119.302
PIGR	-3.26459	2.19236	-16.8285	3.12996e-57	4.83191e-56	119.055
CACFD1	1.24252	3.7384	16.8165	3.68872e-57	5.68989e-56	118.892
TOMM40	1.04281	4.05994	16.8111	3.97311e-57	6.10878e-56	118.818
MAD2L1	1.26296	2.1477	16.8082	4.13328e-57	6.34992e-56	118.778
TRIP13	1.49783	2.37715	16.8062	4.24551e-57	6.51709e-56	118.752
MFAP2	1.76658	3.54053	16.7972	4.80012e-57	7.3625e-56	118.629
ESPL1	1.12816	1.43604	16.775	6.50288e-57	9.91039e-56	118.327
FAM110A	1.26103	3.55941	16.7713	6.83527e-57	1.04086e-55	118.277
MCM4	1.43777	4.14859	16.7593	8.04994e-57	1.22485e-55	118.114
SKAP2	-1.1693	2.67013	-16.756	8.42814e-57	1.28137e-55	118.069
CLDN8	-2.256	1.95946	-16.75	9.13686e-57	1.38581e-55	117.988
NMRAL1	1.0108	3.92652	16.7438	9.94418e-57	1.50705e-55	117.904
ADD3	-1.47615	3.31471	-16.7332	1.14936e-56	1.7391e-55	117.76
FLNC	-1.18545	1.24378	-16.7302	1.19728e-56	1.80874e-55	117.719
NVL	1.01398	3.30705	16.7191	1.39174e-56	2.10085e-55	117.569
JAM3	-1.11892	2.50712	-16.7024	1.74822e-56	2.6327e-55	117.342
TBC1D4	-1.20206	3.00681	-16.6998	1.81043e-56	2.72423e-55	117.307
TMEM9	1.01546	5.13944	16.6913	2.03198e-56	3.05037e-55	117.192
TUFT1	1.22611	3.88821	16.6871	2.15355e-56	3.23032e-55	117.134
TSEN54	1.03335	3.49206	16.6435	3.89225e-56	5.82004e-55	116.545
HSD17B11	-1.29212	3.20627	-16.6047	6.58602e-56	9.81719e-55	116.021
NECTIN2	1.23051	5.76155	16.6003	6.98948e-56	1.04104e-54	115.962
LAMA2	-1.59566	2.10117	-16.5802	9.18469e-56	1.36162e-54	115.689
MAFF	-1.20743	2.17584	-16.5704	1.04815e-55	1.55146e-54	115.558
PER2	-1.04292	2.71272	-16.5534	1.31976e-55	1.94894e-54	115.328
GALE	1.2326	3.18235	16.5442	1.49501e-55	2.20603e-54	115.204
DCN	-2.18821	5.33021	-16.5371	1.64647e-55	2.42202e-54	115.108
TAMALIN	-1.11034	1.68571	-16.5369	1.64985e-55	2.42513e-54	115.106
LPAR6	-1.04267	2.96402	-16.494	2.94768e-55	4.30954e-54	114.528
COL1A1	2.39906	8.72673	16.4825	3.44207e-55	5.02462e-54	114.374
OPRPN	-2.26885	0.869867	-16.4537	5.07138e-55	7.39172e-54	113.988
CENPA	1.50835	1.85727	16.4455	5.66561e-55	8.25152e-54	113.877
PKDCC	-1.39927	1.60165	-16.4416	5.97372e-55	8.69361e-54	113.824
C6	-1.05092	0.486017	-16.4381	6.263e-55	9.10765e-54	113.777
IFFO2	-1.3205	2.38609	-16.4211	7.87522e-55	1.1426e-53	113.549
IGSF9	1.4637	2.89826	16.404	9.90725e-55	1.43633e-53	113.321
PRKAR2B	-1.8676	3.60643	-16.4008	1.03404e-54	1.49798e-53	113.278
PFKFB3	-1.66953	4.38977	-16.3784	1.39811e-54	2.01772e-53	112.978
COBLL1	-1.01342	1.73544	-16.3783	1.40092e-54	2.02025e-53	112.976
EVPL	1.2807	2.80152	16.3707	1.55029e-54	2.23227e-53	112.875
BCL6	-1.1649	3.48656	-16.369	1.58549e-54	2.28124e-53	112.852
SEPTIN10	-1.01543	3.75931	-16.3523	1.98473e-54	2.84922e-53	112.629
DPYD	-1.20055	2.29583	-16.3349	2.50861e-54	3.59316e-53	112.395
SELENOP	-1.81228	4.03778	-16.3254	2.84954e-54	4.06925e-53	112.268
CPM	-1.40072	2.25066	-16.3116	3.42796e-54	4.88792e-53	112.084
REEP4	1.10241	3.5666	16.3092	3.53979e-54	5.04361e-53	112.052
SELP	-1.60893	1.59382	-16.2922	4.44348e-54	6.31233e-53	111.826
ITGA9	-1.13213	1.81712	-16.2756	5.54933e-54	7.86568e-53	111.605
PDGFRA	-1.45797	2.46179	-16.2673	6.20386e-54	8.78689e-53	111.493
CEBPA	-1.43842	2.79324	-16.2542	7.39746e-54	1.04541e-52	111.318
SLIT2	-1.07522	1.51699	-16.2483	8.00019e-54	1.12975e-52	111.24
SGK1	-1.27964	2.67766	-16.2297	1.02549e-53	1.44494e-52	110.993
P4HA3	1.16109	1.56447	16.2224	1.13167e-53	1.5922e-52	110.895
DEPDC1B	1.02724	1.22728	16.2203	1.1639e-53	1.63634e-52	110.867
FNDC4	-1.25917	2.02671	-16.2186	1.19022e-53	1.67211e-52	110.845
GPRC5B	-1.38486	2.57069	-16.2048	1.43032e-53	2.00793e-52	110.662
TYMS	1.46758	3.22524	16.1868	1.81867e-53	2.54373e-52	110.422
DES	-1.85042	0.92818	-16.1777	2.05508e-53	2.87018e-52	110.301
YAP1	-1.16746	4.12721	-16.1707	2.25443e-53	3.14629e-52	110.208
CLIC2	-1.15639	2.37385	-16.1615	2.55067e-53	3.55452e-52	110.085
MAF	-1.03025	2.56278	-16.1474	3.07629e-53	4.28073e-52	109.899
SGO1	1.04856	1.19075	16.1453	3.16485e-53	4.40076e-52	109.871
ROGDI	1.23139	3.48238	16.1404	3.37609e-53	4.68764e-52	109.806
DBNDD1	1.4171	3.01316	16.134	3.67939e-53	5.10134e-52	109.721
CDT1	1.46993	2.2496	16.1333	3.7127e-53	5.14378e-52	109.712
CCL21	-2.90424	2.92917	-16.1237	4.21794e-53	5.83527e-52	109.585
SYNGR2	1.05837	5.91933	16.1191	4.48545e-53	6.19636e-52	109.523
YDJC	1.14797	3.32418	16.1163	4.65591e-53	6.42718e-52	109.486
NAT14	1.31436	3.12509	16.1118	4.94067e-53	6.81534e-52	109.427
ARHGAP11A	1.1997	1.88767	16.1098	5.07578e-53	6.99158e-52	109.4
GGCT	1.19797	5.45751	16.1014	5.67251e-53	7.79664e-52	109.289
TEAD1	-1.10249	2.91715	-16.0706	8.54293e-53	1.17165e-51	108.882
PPP1R15A	-1.17363	4.18465	-16.0677	8.87573e-53	1.21555e-51	108.844
SPINT1	1.27437	5.7766	16.0613	9.66143e-53	1.32125e-51	108.759
PSRC1	1.11291	2.10778	16.0435	1.22442e-52	1.66727e-51	108.523
FADS3	-1.01133	1.97808	-16.0342	1.38551e-52	1.88259e-51	108.4
GINS2	1.39211	2.54692	16.0289	1.48621e-52	2.01799e-51	108.33
TONSL	1.14665	1.92073	16.013	1.834e-52	2.48314e-51	108.121
PKP3	1.29049	4.08636	15.9895	2.50525e-52	3.37517e-51	107.81
NMB	-1.49826	2.45307	-15.9893	2.51178e-52	3.38158e-51	107.808
RND3	-1.61628	3.61345	-15.972	3.15531e-52	4.23897e-51	107.581
SIRPA	-1.25746	3.5635	-15.9493	4.26456e-52	5.71709e-51	107.281
SAPCD2	1.40739	2.37986	15.9407	4.77783e-52	6.38721e-51	107.167
EGR3	-2.10608	2.3893	-15.9363	5.06093e-52	6.76092e-51	107.11
CAB39L	-1.23895	2.92681	-15.9354	5.12066e-52	6.83592e-51	107.098
PPP1R14B	1.31605	5.16125	15.9288	5.58732e-52	7.44845e-51	107.012
MID1	-1.21802	1.20936	-15.9153	6.68162e-52	8.89482e-51	106.833
KIF15	1.1161	1.51011	15.9101	7.15603e-52	9.51972e-51	106.765
OLR1	1.52668	2.58103	15.9087	7.291e-52	9.69251e-51	106.747
HAGHL	1.28161	1.48311	15.9011	8.05864e-52	1.06832e-50	106.647
PLAAT5	-2.05832	1.75554	-15.8873	9.66823e-52	1.27992e-50	106.466
IRS2	-1.5101	2.31353	-15.8831	1.02179e-51	1.35174e-50	106.41
MEST	-1.64507	3.32345	-15.8771	1.10549e-51	1.46146e-50	106.332
NMNAT2	-1.05067	0.597239	-15.8524	1.53117e-51	2.01581e-50	106.008
VIM	-1.36343	7.41432	-15.8448	1.6907e-51	2.2243e-50	105.909
RAD51AP1	1.31655	2.22327	15.8332	1.96956e-51	2.58938e-50	105.757
SOSTDC1	-2.00629	1.2219	-15.8118	2.61126e-51	3.42121e-50	105.476
TCF7L2	-1.1175	2.86727	-15.8095	2.69057e-51	3.52028e-50	105.446
OLFML1	-1.13864	2.19166	-15.8071	2.77759e-51	3.63165e-50	105.415
PRSS8	1.72574	5.80317	15.8032	2.92082e-51	3.81368e-50	105.365
CENPE	1.08633	1.43657	15.788	3.56725e-51	4.64816e-50	105.166
CLEC14A	-1.21764	3.21487	-15.7873	3.60114e-51	4.68591e-50	105.156
IL17RD	-1.34477	2.02936	-15.7848	3.72115e-51	4.83876e-50	105.123
HSPA12B	-1.13622	2.02673	-15.7704	4.49391e-51	5.8277e-50	104.936
SASH1	-1.35337	2.88394	-15.7622	5.00788e-51	6.47658e-50	104.828
LRP1	-1.51376	4.21632	-15.76	5.15216e-51	6.65866e-50	104.799
SEMA6A	-1.20102	1.43619	-15.7563	5.40742e-51	6.98382e-50	104.751
KIRREL1	-1.28522	2.84454	-15.7395	6.7434e-51	8.6916e-50	104.531
ARHGEF6	-1.43055	3.19393	-15.7263	8.01544e-51	1.03172e-49	104.359
MYCBP2	-1.05684	2.59478	-15.7241	8.25135e-51	1.06065e-49	104.331
KCTD14	-1.4563	1.17165	-15.7151	9.27913e-51	1.19196e-49	104.214
STXBP1	-1.06313	2.34523	-15.7142	9.39197e-51	1.20564e-49	104.202
CCDC8	-1.64949	2.34296	-15.7068	1.03506e-50	1.32602e-49	104.105
ACTA2	-1.73019	6.44427	-15.7037	1.07798e-50	1.38008e-49	104.064
CILP2	1.50832	1.81658	15.7012	1.11322e-50	1.42423e-49	104.032
OLFML2A	-1.09425	2.90464	-15.6805	1.45854e-50	1.8573e-49	103.763
CDC6	1.56398	2.20537	15.6803	1.46262e-50	1.86125e-49	103.761
TTK	1.35909	1.82174	15.6612	1.87728e-50	2.38256e-49	103.512
CFI	-1.31246	2.31312	-15.6406	2.45644e-50	3.10706e-49	103.244
RAD54L	1.14769	1.47341	15.6388	2.51535e-50	3.17754e-49	103.221
ADAM8	1.35799	2.21928	15.6219	3.13684e-50	3.94694e-49	103.001
CACNB3	1.02077	2.68448	15.6203	3.20111e-50	4.02516e-49	102.981
TIE1	-1.01268	2.27859	-15.6195	3.23639e-50	4.06683e-49	102.97
ANGPTL4	-2.04467	2.55219	-15.6184	3.28347e-50	4.12328e-49	102.955
MYL9	-1.54988	6.24449	-15.6106	3.63189e-50	4.55781e-49	102.855
TJP3	1.5197	3.57878	15.5999	4.17974e-50	5.23498e-49	102.715
KRT18	1.89591	7.49293	15.5899	4.75651e-50	5.94954e-49	102.586
HOXA9	-1.2314	0.85927	-15.5895	4.78306e-50	5.97882e-49	102.581
CSN1S1	-1.51104	0.325962	-15.5837	5.15617e-50	6.43255e-49	102.506
PIMREG	1.26165	1.54872	15.5614	6.89302e-50	8.58249e-49	102.217
SLC16A3	1.37697	2.21416	15.5354	9.66596e-50	1.19803e-48	101.88
ECHDC1	-1.11408	2.86073	-15.5111	1.32631e-49	1.6396e-48	101.565
IRF7	1.49299	3.75169	15.5102	1.34198e-49	1.65789e-48	101.554
SDC1	1.91386	6.25781	15.4907	1.72697e-49	2.12799e-48	101.303
CTNNAL1	-1.00472	2.97754	-15.4773	2.05599e-49	2.53014e-48	101.129
CERS2	1.13269	5.98626	15.4731	2.17088e-49	2.66808e-48	101.075
LAMP5	1.80476	2.52896	15.4564	2.69509e-49	3.30808e-48	100.86
PLAUR	1.29126	2.96199	15.4537	2.78992e-49	3.42228e-48	100.825
ATAD2	1.44309	3.35974	15.451	2.88978e-49	3.54021e-48	100.79
CHST3	-1.33371	2.14759	-15.4492	2.95885e-49	3.6225e-48	100.767
KIF26B	1.17753	1.52569	15.442	3.24478e-49	3.97002e-48	100.675
MRC1	-1.49247	1.54696	-15.4369	3.46677e-49	4.23346e-48	100.609
EPHA2	-1.07762	2.25855	-15.3946	5.99165e-49	7.28869e-48	100.064
CKAP2	1.0478	3.02819	15.3917	6.21974e-49	7.56133e-48	100.027
MDFIC	-1.02869	2.90934	-15.3874	6.57417e-49	7.98711e-48	99.9718
PYROXD2	-1.02703	1.8145	-15.3779	7.43472e-49	9.02111e-48	99.8493
APCDD1L	-1.3883	0.969392	-15.373	7.9198e-49	9.59137e-48	99.7864
MBNL2	-1.20552	3.89748	-15.363	9.01207e-49	1.09072e-47	99.6578
DEPDC1	1.21639	1.42533	15.3507	1.0551e-48	1.27536e-47	99.5008
NEDD9	-1.3224	2.67362	-15.3212	1.54365e-48	1.85882e-47	99.122
ACSL4	-1.17865	2.70354	-15.3074	1.84258e-48	2.21179e-47	98.9458
CENPX	1.2371	4.56385	15.3041	1.92237e-48	2.30467e-47	98.9036
SPART	-1.01697	3.0179	-15.2938	2.19515e-48	2.62508e-47	98.7715
ANKRD35	-1.03335	0.963997	-15.2687	3.03272e-48	3.60858e-47	98.4498
EPN3	1.5491	3.01776	15.2645	3.20131e-48	3.80205e-47	98.3959
KRT19	2.24803	8.81465	15.2229	5.45735e-48	6.46131e-47	97.8649
C4BPA	-1.05266	0.407272	-15.2102	6.42002e-48	7.56815e-47	97.7032
PTGS2	-1.35223	0.793793	-15.2012	7.20429e-48	8.47694e-47	97.5885
PPL	-1.30648	3.27937	-15.201	7.22559e-48	8.49676e-47	97.5856
MRPS12	1.00818	3.75879	15.2004	7.27712e-48	8.55208e-47	97.5785
PDGFA	-1.00421	2.38872	-15.1919	8.11968e-48	9.53049e-47	97.4694
MISP	2.23933	3.17393	15.187	8.64115e-48	1.01301e-46	97.4075
LRRC59	1.06848	5.27563	15.1576	1.25928e-47	1.46993e-46	97.0326
SEMA5A	-1.31053	2.03032	-15.1477	1.42938e-47	1.66644e-46	96.9065
A2M	-1.39605	6.61871	-15.1458	1.46279e-47	1.70436e-46	96.8835
KIF14	1.08624	1.19306	15.1448	1.48341e-47	1.72732e-46	96.8695
GIMAP7	-1.49691	3.21662	-15.1389	1.5987e-47	1.86042e-46	96.795
DPP4	-1.20075	1.55549	-15.1125	2.23876e-47	2.59104e-46	96.4599
EMILIN2	-1.02337	1.77024	-15.0804	3.37087e-47	3.88006e-46	96.0525
IER5L	1.22937	2.66757	15.074	3.65809e-47	4.20813e-46	95.9711
SEPHS2	1.03036	5.67754	15.0695	3.87463e-47	4.45453e-46	95.9139
STAC2	-3.05129	2.22053	-15.0609	4.32241e-47	4.96634e-46	95.805
BRINP1	-1.15608	0.663336	-15.0383	5.76035e-47	6.59067e-46	95.5192
STMN1	1.39512	4.7296	15.0382	5.76435e-47	6.59128e-46	95.5185
CLDN7	1.40053	5.19229	15.0345	6.04388e-47	6.90263e-46	95.4713
JUN	-1.52001	5.75653	-15.0062	8.66045e-47	9.85552e-46	95.1133
RASSF7	1.38061	3.42358	14.9823	1.17277e-46	1.33222e-45	94.8115
ISG15	2.53745	5.69158	14.9783	1.23419e-46	1.39949e-45	94.7607
PRR36	1.53125	2.85378	14.959	1.5769e-46	1.78173e-45	94.5168
ZFP36L2	-1.32382	5.78901	-14.9559	1.6389e-46	1.84958e-45	94.4784
SMIM3	-1.09252	3.32678	-14.9546	1.6653e-46	1.87826e-45	94.4625
MYEOV	-1.54628	0.90156	-14.9303	2.26602e-46	2.54779e-45	94.156
GPAT3	-1.00226	1.13988	-14.9303	2.26693e-46	2.54779e-45	94.1556
CYB561	1.13575	5.07458	14.9075	3.02364e-46	3.39025e-45	93.8689
SDF2L1	1.25516	3.95717	14.8657	5.12739e-46	5.72549e-45	93.3433
LAMA4	-1.15925	3.27242	-14.8355	7.49831e-46	8.3485e-45	92.965
SAC3D1	1.06938	2.89923	14.8343	7.61309e-46	8.46146e-45	92.9499
ARRDC4	-1.05057	2.79277	-14.828	8.24439e-46	9.15776e-45	92.8706
TMEM54	1.11475	4.99536	14.8257	8.48165e-46	9.41582e-45	92.8423
TTYH3	1.09907	4.01141	14.8196	9.16291e-46	1.01603e-44	92.7655
TMEM79	1.09744	3.08506	14.7721	1.66482e-45	1.82794e-44	92.1712
ESAM	-1.01259	3.47838	-14.7673	1.76763e-45	1.93859e-44	92.1115
MND1	1.16403	1.56372	14.7537	2.09743e-45	2.29501e-44	91.9413
ADM2	1.16663	1.91705	14.74	2.49175e-45	2.71711e-44	91.7698
TYMP	1.54698	4.54802	14.7353	2.64339e-45	2.88081e-44	91.7111
H2BC12	1.71491	5.93549	14.7349	2.65537e-45	2.89221e-44	91.7066
MGAT3	-1.02395	0.965496	-14.7169	3.32959e-45	3.6183e-44	91.4814
FAM102A	1.04525	4.93122	14.6953	4.35948e-45	4.72939e-44	91.2132
EPS8	-1.07985	3.2868	-14.6915	4.57318e-45	4.95558e-44	91.1656
CD248	-1.36545	4.18568	-14.6861	4.89584e-45	5.29618e-44	91.0977
RPS6KA3	-1.04659	2.41526	-14.6845	4.99385e-45	5.39914e-44	91.078
MMP13	2.34415	2.29014	14.6643	6.42581e-45	6.92766e-44	90.8271
WLS	-1.62256	3.37197	-14.6583	6.92622e-45	7.45449e-44	90.7525
F12	1.27568	1.6987	14.6561	7.11722e-45	7.65573e-44	90.7254
RASL12	-1.06973	2.005	-14.6553	7.19332e-45	7.73322e-44	90.7148
ADGRL2	-1.26838	2.35357	-14.6469	7.9861e-45	8.55653e-44	90.6108
CALB2	-2.21432	2.24702	-14.6388	8.83465e-45	9.46038e-44	90.5103
HMGA1	1.32385	5.56438	14.615	1.19008e-44	1.27079e-43	90.2138
FAM3D	-1.55156	0.791718	-14.6148	1.19219e-44	1.27234e-43	90.2121
CANT1	1.09896	5.05132	14.6127	1.22406e-44	1.30562e-43	90.1858
UST	-1.02598	1.52393	-14.6125	1.22692e-44	1.30793e-43	90.1835
KDR	-1.02769	2.93554	-14.611	1.2499e-44	1.33169e-43	90.165
HES6	1.43095	1.9936	14.5984	1.46251e-44	1.55647e-43	90.0087
C7	-2.02126	1.78061	-14.5697	2.08992e-44	2.21306e-43	89.6535
CCND2	-1.09016	2.57799	-14.5688	2.11437e-44	2.23771e-43	89.6419
B4GALNT4	1.42712	2.87002	14.5662	2.18453e-44	2.30939e-43	89.6094
MCRIP2	1.0872	2.52728	14.5524	2.59414e-44	2.73938e-43	89.4384
SLC13A2	-1.55506	0.988025	-14.5367	3.15064e-44	3.31601e-43	89.245
LGR4	-1.36213	2.45024	-14.5362	3.17009e-44	3.33463e-43	89.2389
TIPARP	-1.08911	3.12717	-14.5357	3.19279e-44	3.35666e-43	89.2318
NR4A1	-1.84979	2.87233	-14.5129	4.23284e-44	4.43053e-43	88.9512
CCN3	-1.33833	1.88192	-14.5107	4.35433e-44	4.55269e-43	88.9231
PRG4	-1.42762	0.927945	-14.5078	4.51374e-44	4.71677e-43	88.8873
IDH2	1.21144	6.05381	14.507	4.55743e-44	4.75982e-43	88.8777
PGM1	-1.00819	4.0644	-14.4799	6.37409e-44	6.62446e-43	88.5439
CCN1	-1.80401	5.97825	-14.4675	7.43688e-44	7.71217e-43	88.3904
RAB26	1.45158	1.89881	14.4524	8.95995e-44	9.27143e-43	88.2051
ABHD11	1.15513	4.45248	14.4424	1.01459e-43	1.04872e-42	88.0814
ECHDC3	-1.19683	3.19991	-14.4303	1.17728e-43	1.21425e-42	87.9334
PSME2	1.0401	5.09785	14.4226	1.29628e-43	1.33482e-42	87.8376
GAS1	-1.50351	3.24563	-14.4138	1.44473e-43	1.48368e-42	87.7297
H4C9	1.42234	3.30854	14.4026	1.65909e-43	1.70014e-42	87.5921
GPR68	1.03889	2.0898	14.3927	1.87438e-43	1.91459e-42	87.4707
CREB3L4	1.5048	5.11825	14.3591	2.83674e-43	2.88674e-42	87.0584
NDNF	-1.0224	0.883479	-14.3581	2.87192e-43	2.92099e-42	87.0461
MXI1	-1.00087	3.49084	-14.3477	3.26285e-43	3.31152e-42	86.9191
CYGB	-1.13008	2.49494	-14.3443	3.40454e-43	3.45349e-42	86.8768
LAMB3	-2.06318	3.3466	-14.3192	4.63249e-43	4.6891e-42	86.5704
COL14A1	-1.98278	3.301	-14.314	4.93825e-43	4.99594e-42	86.5068
ALPL	-1.59064	2.59871	-14.3012	5.78284e-43	5.8442e-42	86.3498
EXOSC4	1.18712	3.96369	14.2947	6.26099e-43	6.31402e-42	86.2707
ACOT7	1.01841	2.87751	14.2906	6.57962e-43	6.62483e-42	86.2213
FGFBP1	-1.44513	0.636194	-14.2859	6.97105e-43	7.01524e-42	86.1638
LRRC45	1.09809	2.91096	14.2721	8.2641e-43	8.29895e-42	85.9945
RRAGD	-1.1167	1.90868	-14.2643	9.0918e-43	9.12533e-42	85.8996
MICAL2	1.0582	2.70529	14.2493	1.09265e-42	1.09379e-41	85.7167
FNDC10	1.28082	2.95663	14.2481	1.10857e-42	1.10916e-41	85.7023
APOD	-3.15433	5.96017	-14.2387	1.24382e-42	1.24317e-41	85.5878
METTL26	1.01381	4.50488	14.2275	1.42651e-42	1.42278e-41	85.4514
SERPING1	-1.36578	6.1869	-14.2217	1.53256e-42	1.52775e-41	85.3801
CXCL10	2.44906	4.20538	14.2173	1.6161e-42	1.60935e-41	85.3273
MCM10	1.21068	1.47968	14.2056	1.8656e-42	1.85296e-41	85.1845
TESMIN	1.28436	2.51404	14.2055	1.8673e-42	1.85367e-41	85.1836
NRP1	-1.01808	3.26112	-14.1955	2.10964e-42	2.08881e-41	85.0622
IRX1	-2.05525	1.79859	-14.1953	2.11459e-42	2.09262e-41	85.0598
SMIM22	1.98265	4.19909	14.1847	2.40704e-42	2.3808e-41	84.931
ACKR3	-1.43382	3.6295	-14.1561	3.41415e-42	3.35948e-41	84.5833
KLF2	-1.42165	3.83397	-14.1413	4.0866e-42	4.0108e-41	84.4044
GPRC5A	1.91483	4.72107	14.1405	4.13051e-42	4.05182e-41	84.3938
PELI1	-1.08627	3.01344	-14.046	1.30246e-41	1.25567e-40	83.2513
TRIM2	-1.38291	2.17523	-14.0451	1.31654e-41	1.26795e-40	83.2406
COL5A1	1.71265	4.97286	14.0426	1.35636e-41	1.30564e-40	83.211
BIN1	-1.06074	1.88532	-14.0423	1.36124e-41	1.30968e-40	83.2074
MFSD3	1.25396	3.76017	14.0329	1.52563e-41	1.46415e-40	83.094
FOLR2	-1.54987	2.72235	-14.0291	1.59735e-41	1.5322e-40	83.0483
SERINC2	1.40307	5.46563	14.0265	1.64996e-41	1.58107e-40	83.0161
MAL2	1.39921	6.14955	14.0192	1.80091e-41	1.72399e-40	82.929
CTSG	-1.29185	1.09219	-14.0087	2.04624e-41	1.95491e-40	82.802
GNG7	-1.04123	1.80315	-13.991	2.53531e-41	2.41609e-40	82.5888
CHTF18	1.03903	1.99339	13.9886	2.60967e-41	2.48571e-40	82.56
LAMC1	-1.11358	4.77635	-13.9856	2.70693e-41	2.57577e-40	82.5236
TMEM141	1.06655	5.15294	13.9804	2.88236e-41	2.7386e-40	82.4612
OGFRL1	-1.19	3.28258	-13.9748	3.08463e-41	2.92932e-40	82.3937
ANKRD65	-1.10015	1.71515	-13.9614	3.62509e-41	3.4323e-40	82.2331
PLTP	-1.36142	4.60356	-13.9571	3.81995e-41	3.61321e-40	82.181
GRHL2	1.00217	3.94235	13.9564	3.852e-41	3.6381e-40	82.1727
SLC9A3R1	1.64774	6.74846	13.9521	4.05654e-41	3.82749e-40	82.1213
PXDC1	-1.1906	3.57406	-13.9436	4.4917e-41	4.2318e-40	82.0199
KCNJ8	-1.07505	2.30491	-13.9386	4.77059e-41	4.48789e-40	81.96
SNCG	-2.25368	3.42881	-13.9294	5.33357e-41	5.00268e-40	81.849
PDZRN3	-1.14461	2.44809	-13.9126	6.53127e-41	6.11404e-40	81.6475
EDN1	-1.53751	2.50023	-13.9107	6.68474e-41	6.25463e-40	81.6244
MAP1B	-1.20794	2.45594	-13.9066	7.01995e-41	6.56505e-40	81.5758
TPPP	-1.08265	1.29842	-13.9004	7.56341e-41	7.06982e-40	81.5016
CNIH2	1.16504	1.38028	13.8834	9.28165e-41	8.65046e-40	81.298
C1QTNF1	-1.23634	2.71654	-13.8762	1.01175e-40	9.41561e-40	81.2122
COX6C	1.97534	6.63642	13.8744	1.03433e-40	9.61638e-40	81.1903
H3C10	2.00664	2.34291	13.8601	1.22822e-40	1.13801e-39	81.0194
BCAS4	1.15984	2.10579	13.8425	1.51751e-40	1.40025e-39	80.809
GSPT2	-1.10912	1.83507	-13.8373	1.61386e-40	1.4881e-39	80.7478
CPXM2	-1.37557	2.69239	-13.8284	1.79616e-40	1.65378e-39	80.6413
NR4A3	-1.09507	0.924946	-13.8159	2.08674e-40	1.91763e-39	80.4922
PHLDB2	-1.03283	1.85254	-13.8138	2.14044e-40	1.96225e-39	80.4669
ALYREF	1.05731	5.05668	13.8023	2.45614e-40	2.24841e-39	80.3301
CFH	-1.19827	2.73965	-13.8003	2.51464e-40	2.29976e-39	80.3067
SLC39A11	1.13298	3.94357	13.7842	3.0518e-40	2.78033e-39	80.1141
TMEM125	1.10595	3.48174	13.7693	3.64479e-40	3.31424e-39	79.9375
S100P	3.01727	3.58682	13.7527	4.4465e-40	4.03745e-39	79.7398
GSTM2	-1.09912	1.43728	-13.7518	4.49414e-40	4.07877e-39	79.7292
CDCA2	1.13539	1.4529	13.7406	5.13774e-40	4.65401e-39	79.5961
PRR11	1.34567	2.06994	13.7384	5.27471e-40	4.77355e-39	79.5699
TUBB6	-1.19058	3.73843	-13.7325	5.66011e-40	5.11747e-39	79.4998
RGMA	-1.09323	1.06438	-13.718	6.72482e-40	6.0571e-39	79.3284
STARD10	1.76839	5.19689	13.7177	6.74799e-40	6.0751e-39	79.325
KRT14	-3.49065	4.10908	-13.7119	7.23012e-40	6.50608e-39	79.2563
SOCS2	-1.28724	1.68356	-13.6937	8.98943e-40	8.05118e-39	79.0397
PTK6	1.3806	2.66914	13.6859	9.86141e-40	8.828e-39	78.9477
ABLIM3	-1.46755	2.38585	-13.6851	9.95085e-40	8.90388e-39	78.9387
ANXA3	-1.56174	2.34596	-13.6663	1.2456e-39	1.11193e-38	78.7154
DOC2B	-1.14284	1.43578	-13.6566	1.3975e-39	1.24637e-38	78.6009
TAGLN	-1.54234	6.06359	-13.6509	1.49475e-39	1.33123e-38	78.534
FILIP1L	-1.17085	2.88139	-13.6461	1.58302e-39	1.40721e-38	78.477
ZDHHC2	-1.01136	1.72791	-13.6297	1.92327e-39	1.70173e-38	78.2834
CCDC80	-1.67044	3.86275	-13.6136	2.32864e-39	2.05659e-38	78.0932
PDE8B	-1.00201	1.25814	-13.6053	2.56766e-39	2.26349e-38	77.996
ACADS	-1.21136	2.85738	-13.5791	3.5039e-39	3.07884e-38	77.6869
ETV5	-1.00485	2.1381	-13.5745	3.69926e-39	3.24751e-38	77.6329
BHLHE41	-1.39784	3.45367	-13.5626	4.25974e-39	3.73266e-38	77.4926
CRTAC1	-1.06167	0.706924	-13.5603	4.3741e-39	3.82935e-38	77.4663
N4BP3	1.18421	2.53948	13.5553	4.64408e-39	4.06197e-38	77.4067
ABHD17C	1.04533	3.0815	13.5417	5.45141e-39	4.75937e-38	77.2473
S100A14	2.43734	6.48652	13.5338	5.98737e-39	5.22011e-38	77.1541
MATN3	1.65102	2.63139	13.5178	7.22599e-39	6.27416e-38	76.9671
MIF	1.43828	4.76157	13.4993	8.99444e-39	7.78837e-38	76.7494
ALDOA	1.0059	7.73765	13.498	9.12988e-39	7.90205e-38	76.7346
ADM	-1.48145	2.11775	-13.4819	1.1036e-38	9.52585e-38	76.546
NT5E	-1.08754	2.29537	-13.4812	1.11367e-38	9.60847e-38	76.537
TRIM29	-1.99136	2.08361	-13.4636	1.36851e-38	1.17751e-37	76.3321
PI15	-2.26683	1.68123	-13.4253	2.14713e-38	1.83998e-37	75.8843
ANTKMT	1.18981	2.70293	13.4195	2.29996e-38	1.96829e-37	75.8159
CAMSAP3	1.01539	3.07769	13.4059	2.69608e-38	2.30316e-37	75.6579
IFI6	2.28112	7.56644	13.3987	2.93336e-38	2.49801e-37	75.574
KIFC2	1.23077	2.28321	13.3957	3.03839e-38	2.58514e-37	75.5391
IL4I1	1.36505	1.9558	13.3936	3.11355e-38	2.64791e-37	75.5148
RASD1	-1.88189	3.24634	-13.3901	3.24582e-38	2.75917e-37	75.4734
FMNL2	-1.07388	2.54041	-13.3687	4.16975e-38	3.53668e-37	75.2244
SCT	1.06312	1.11145	13.3524	5.04382e-38	4.26285e-37	75.0351
H3C4	1.63206	1.96066	13.3107	8.21472e-38	6.91212e-37	74.5502
RNF145	-1.11588	3.29244	-13.2855	1.10167e-37	9.23715e-37	74.2584
CYP39A1	-1.04343	0.978302	-13.2803	1.17054e-37	9.79732e-37	74.1981
DHRS3	-1.0563	3.99755	-13.2779	1.20302e-37	1.00604e-36	74.1709
KRT5	-3.24411	3.91025	-13.2459	1.74635e-37	1.45211e-36	73.8004
PTX3	-1.52985	1.13661	-13.2372	1.9334e-37	1.60275e-36	73.6992
ARPC1B	1.01435	4.9589	13.2147	2.50849e-37	2.07138e-36	73.4404
ABRACL	1.12639	4.83872	13.2015	2.92433e-37	2.40746e-36	73.2879
CST1	2.53685	2.43434	13.2003	2.96542e-37	2.44023e-36	73.274
C1orf115	-1.46973	3.7083	-13.1707	4.17739e-37	3.42129e-36	72.9334
ADRA2A	-1.45994	2.54698	-13.1621	4.61792e-37	3.7756e-36	72.8337
FZD7	-1.32485	3.642	-13.1316	6.5701e-37	5.33733e-36	72.4832
NES	-1.30235	3.74903	-13.1244	7.14076e-37	5.79597e-36	72.4004
TRAF4	1.00135	4.25523	13.0905	1.0552e-36	8.50676e-36	72.0123
LDHD	-1.20964	1.78851	-13.0873	1.09472e-36	8.8179e-36	71.9757
PFDN2	1.00857	5.90995	13.0857	1.11461e-36	8.97052e-36	71.9578
NAV2	-1.15712	1.97755	-13.0806	1.18312e-36	9.50987e-36	71.8985
TM4SF18	-1.2738	2.54184	-13.0716	1.31156e-36	1.05201e-35	71.7961
DKK3	-1.26905	3.49039	-13.0488	1.70604e-36	1.3644e-35	71.5347
BOP1	1.16647	3.84709	13.0469	1.74384e-36	1.39346e-35	71.5129
HOXC13	1.48479	2.01913	13.0461	1.75841e-36	1.40452e-35	71.5046
SRMS	1.22761	1.87859	13.0384	1.92207e-36	1.53459e-35	71.4162
C9orf116	1.18419	2.22928	13.0303	2.11037e-36	1.68161e-35	71.3233
PC	-1.03448	2.88524	-13.0302	2.11062e-36	1.68161e-35	71.3232
NCOA7	-1.20568	2.71132	-13.0192	2.39481e-36	1.90326e-35	71.1976
CREB3L1	1.61048	3.69932	12.9739	4.02511e-36	3.16984e-35	70.6815
SYNE4	1.06975	2.91031	12.9591	4.769e-36	3.74482e-35	70.513
CITED1	-1.6028	1.20786	-12.9296	6.68644e-36	5.23752e-35	70.1771
TNFRSF18	1.50841	2.27399	12.9261	6.95555e-36	5.43938e-35	70.1379
DMTN	-1.16497	2.41966	-12.9166	7.74846e-36	6.04456e-35	70.0306
SGCE	-1.38712	3.50727	-12.9161	7.79267e-36	6.07656e-35	70.0249
PAXX	1.0602	4.20653	12.8941	1.00178e-35	7.7735e-35	69.7753
TMEM238	1.1761	2.21264	12.8917	1.03018e-35	7.99059e-35	69.7475
MMP9	2.22809	4.25692	12.8566	1.53547e-35	1.18568e-34	69.3508
PARM1	-1.27983	2.75999	-12.8521	1.61574e-35	1.24564e-34	69.3002
SIAH2	1.27455	4.98466	12.8318	2.03501e-35	1.56507e-34	69.0709
CAPN6	-1.71889	1.21147	-12.8298	2.08207e-35	1.60062e-34	69.0482
NPR3	-1.18957	1.11005	-12.8176	2.39208e-35	1.83303e-34	68.9103
TMEM97	1.13501	3.5152	12.8092	2.62893e-35	2.01129e-34	68.8164
LEF1	1.17648	2.20902	12.7543	4.89719e-35	3.71383e-34	68.1982
POSTN	1.862	7.07582	12.752	5.02836e-35	3.81179e-34	68.172
METRN	1.57929	3.35607	12.7491	5.19604e-35	3.93576e-34	68.1394
MFGE8	-1.47127	4.25838	-12.7353	6.06794e-35	4.58707e-34	67.9852
LIMCH1	-1.19657	2.90569	-12.7284	6.56043e-35	4.95544e-34	67.9077
FSTL1	-1.25255	5.28166	-12.7215	7.09259e-35	5.35316e-34	67.8302
LOXL1	1.18582	3.75605	12.7044	8.60528e-35	6.47947e-34	67.6381
TSTD1	1.12801	5.58523	12.6996	9.07805e-35	6.83005e-34	67.5849
SLC2A1	1.1718	4.26119	12.6863	1.05511e-34	7.91957e-34	67.4355
H4C8	1.99034	3.39048	12.6809	1.12065e-34	8.40491e-34	67.3756
FGL2	-1.28202	2.99029	-12.6809	1.12125e-34	8.4061e-34	67.3751
SYNDIG1	1.17281	1.49001	12.6347	1.8832e-34	1.40411e-33	66.8599
SORD	1.25399	3.02099	12.5963	2.897e-34	2.14906e-33	66.4319
ADCY5	-1.29729	1.34414	-12.5952	2.93338e-34	2.1752e-33	66.4195
CFAP45	1.02793	1.39595	12.5698	3.89741e-34	2.88221e-33	66.1372
KLK5	-2.46788	2.07834	-12.5285	6.18201e-34	4.53824e-33	65.6788
ERBB3	1.23451	5.27519	12.5271	6.27897e-34	4.60764e-33	65.6634
H2BC9	1.44556	1.84013	12.5264	6.32286e-34	4.63806e-33	65.6565
PPDPF	1.05662	7.80353	12.4662	1.23635e-33	8.99637e-33	64.9902
LGR6	-1.43707	1.22696	-12.4562	1.38103e-33	1.00415e-32	64.8803
AK4	-1.22908	2.60937	-12.4412	1.63224e-33	1.18319e-32	64.7143
MUC15	-1.50095	1.12815	-12.4265	1.92017e-33	1.38821e-32	64.5529
SMC4	1.03486	2.85654	12.4197	2.06994e-33	1.49547e-32	64.4783
COL5A2	1.56982	5.66245	12.3325	5.42501e-33	3.87792e-32	63.5212
CAPG	1.05441	5.95481	12.3227	6.04498e-33	4.30493e-32	63.4137
PRRT3	1.10347	2.14099	12.3132	6.71556e-33	4.78069e-32	63.3092
KLK7	-1.8416	1.30886	-12.3019	7.60572e-33	5.40227e-32	63.1855
MAPK8IP2	1.40891	2.16957	12.2909	8.57488e-33	6.07932e-32	63.0664
CCL13	-1.27554	1.1418	-12.2215	1.83747e-32	1.28927e-31	62.3094
TTLL12	1.0412	4.28559	12.1959	2.43038e-32	1.70216e-31	62.0317
H2AC7	1.41991	1.63871	12.1728	3.1254e-32	2.18251e-31	61.7819
ST14	1.09891	5.0472	12.1633	3.46905e-32	2.41717e-31	61.6783
AKT3	-1.03639	2.17941	-12.1595	3.61606e-32	2.51868e-31	61.637
WNT11	-1.33066	1.30578	-12.1582	3.66472e-32	2.55164e-31	61.6238
ITGA6	-1.25852	4.14821	-12.132	4.87785e-32	3.38394e-31	61.3398
THBD	-1.0389	2.91362	-12.1265	5.17885e-32	3.59014e-31	61.2803
EFNB3	-1.01778	1.41872	-12.123	5.38099e-32	3.7262e-31	61.2423
RNF39	-1.11212	1.79611	-12.1191	5.61337e-32	3.88429e-31	61.2003
TUBB2B	-1.34064	1.32626	-12.1117	6.08372e-32	4.20366e-31	61.1204
ALB	-1.86112	0.943676	-12.102	6.75661e-32	4.66353e-31	61.0162
CORO2A	1.05221	3.15254	12.0955	7.25567e-32	5.00436e-31	60.9454
RASL11A	-1.03662	2.10051	-12.0938	7.38354e-32	5.09072e-31	60.9281
TAT	-2.41858	1.4124	-12.0904	7.66881e-32	5.28548e-31	60.8905
CCDC78	1.01198	1.15356	12.0814	8.45418e-32	5.80996e-31	60.7936
BIK	1.32045	3.48134	12.0714	9.42314e-32	6.47119e-31	60.6859
FKBP10	1.04633	5.03952	12.0711	9.45444e-32	6.49035e-31	60.6826
IGF2	-1.69896	3.58539	-12.0415	1.30215e-31	8.87511e-31	60.3647
ZNF467	1.0627	2.93843	12.02	1.64273e-31	1.11645e-30	60.134
CXCL11	1.70028	2.15469	12.0032	1.96873e-31	1.33372e-30	59.9542
SULF1	1.39851	4.47481	12.0017	2.00265e-31	1.35574e-30	59.9373
YBX3	-1.14829	3.71363	-11.9555	3.29355e-31	2.21861e-30	59.4433
SLC7A5	1.70015	3.90556	11.9543	3.33632e-31	2.24662e-30	59.4305
PDGFRL	-1.19853	3.31293	-11.9499	3.49863e-31	2.35425e-30	59.3833
MUC1	2.15449	5.97616	11.9095	5.3999e-31	3.60561e-30	58.9524
H2BC4	1.56893	2.6094	11.9004	5.95375e-31	3.96708e-30	58.8554
MBOAT2	1.03694	3.16739	11.8904	6.62802e-31	4.41173e-30	58.7489
DEFB1	-1.93762	2.00596	-11.8877	6.81566e-31	4.53346e-30	58.7212
DNAJC1	1.10212	4.82894	11.8767	7.67407e-31	5.09732e-30	58.6034
CYBRD1	-1.56369	5.45469	-11.8745	7.85073e-31	5.21284e-30	58.5808
IL34	-1.35366	1.96047	-11.8714	8.11686e-31	5.38767e-30	58.5477
CEMIP	1.16181	1.47702	11.8701	8.23117e-31	5.46164e-30	58.5338
RAMP1	1.79101	2.93978	11.861	9.07932e-31	6.01813e-30	58.4365
FAP	1.13123	2.54245	11.8607	9.10768e-31	6.03483e-30	58.4334
C16orf89	-1.84241	1.98024	-11.8602	9.1488e-31	6.05997e-30	58.4289
COMTD1	1.06705	2.52358	11.8543	9.74563e-31	6.45081e-30	58.3661
SORBS2	-1.1	1.90844	-11.8447	1.08013e-30	7.14712e-30	58.264
SLC39A4	1.06298	2.16619	11.8428	1.10205e-30	7.28963e-30	58.2441
HSH2D	1.39242	2.2357	11.8406	1.12851e-30	7.45942e-30	58.2205
MB	1.34367	3.31211	11.8355	1.19211e-30	7.86621e-30	58.1661
HOXC11	1.26705	1.44747	11.8203	1.40209e-30	9.23258e-30	58.005
LDHB	-1.55403	5.47885	-11.8175	1.44413e-30	9.50609e-30	57.9757
IL1R1	-1.15249	3.38625	-11.794	1.85581e-30	1.21405e-29	57.7267
CST2	1.45743	1.48815	11.791	1.91446e-30	1.25156e-29	57.6958
FXYD3	1.41931	5.58714	11.7846	2.0495e-30	1.33709e-29	57.6282
NECAB3	1.00519	3.22382	11.7765	2.2336e-30	1.4552e-29	57.5428
PDE5A	-1.03293	1.76472	-11.7763	2.23903e-30	1.45824e-29	57.5403
TSPAN13	1.27772	6.71189	11.7393	3.31889e-30	2.15271e-29	57.1496
SLC6A14	-1.47156	1.0074	-11.7272	3.77051e-30	2.43982e-29	57.023
ANKRD22	1.114	1.97167	11.7258	3.8282e-30	2.47546e-29	57.0079
GOLGA8A	-1.01221	1.52404	-11.7146	4.3115e-30	2.78515e-29	56.8899
KRT15	-2.45659	3.36372	-11.6956	5.26884e-30	3.39093e-29	56.6908
TNS4	-1.65395	2.45936	-11.683	6.02099e-30	3.86846e-29	56.5584
PRR15L	1.42326	4.66513	11.6684	7.02189e-30	4.50546e-29	56.4057
ERRFI1	-1.06544	4.16942	-11.6667	7.15158e-30	4.58404e-29	56.3876
FMOD	-1.58884	4.95534	-11.6613	7.57072e-30	4.84944e-29	56.331
ACSL5	-1.04253	2.58972	-11.6566	7.95607e-30	5.09114e-29	56.2818
SMKR1	1.00823	1.79856	11.6454	8.95436e-30	5.72034e-29	56.1644
MANEAL	1.0433	2.66878	11.6169	1.20863e-29	7.70049e-29	55.8667
ZNF521	-1.0218	2.21855	-11.6062	1.35325e-29	8.60751e-29	55.7546
INHBB	-1.33653	3.37058	-11.5989	1.46097e-29	9.28023e-29	55.6785
TNNT1	2.1696	2.59921	11.5982	1.47128e-29	9.34263e-29	55.6716
IBSP	1.11685	1.03529	11.5944	1.53204e-29	9.71871e-29	55.6314
SOCS3	-1.29619	4.3995	-11.5838	1.71172e-29	1.08441e-28	55.5213
MMP1	2.21201	2.23592	11.575	1.87814e-29	1.18826e-28	55.4293
PRSS22	1.01084	2.50201	11.5728	1.922e-29	1.21561e-28	55.4063
AGPAT2	-1.09315	4.8668	-11.5521	2.38733e-29	1.50392e-28	55.1912
TIMP1	1.0135	7.38696	11.5446	2.5821e-29	1.62233e-28	55.1133
H2BC21	1.46105	4.56244	11.5437	2.60599e-29	1.6368e-28	55.1042
FCER1A	-1.16823	1.53458	-11.5423	2.6448e-29	1.66063e-28	55.0895
TWIST1	-1.09026	2.17165	-11.4947	4.35123e-29	2.71151e-28	54.5954
PALM	-1.13417	2.84562	-11.4879	4.67089e-29	2.90976e-28	54.5251
NKAIN1	2.17937	2.7001	11.4878	4.67398e-29	2.91073e-28	54.5244
MRPL12	1.1275	3.85244	11.4757	5.3009e-29	3.29254e-28	54.3995
RARRES2	-1.34264	4.27136	-11.4734	5.42901e-29	3.37101e-28	54.3758
NECTIN4	1.11655	4.35552	11.4614	6.1545e-29	3.81279e-28	54.2513
LTBP2	-1.15043	4.25238	-11.4407	7.62989e-29	4.70234e-28	54.0381
PTGDS	-1.64302	2.73614	-11.4404	7.6581e-29	4.7182e-28	54.0344
EFNA4	1.06539	4.03724	11.4387	7.78954e-29	4.79608e-28	54.0176
SPP1	1.93251	5.78053	11.4278	8.72738e-29	5.36139e-28	53.9047
OLFM4	-2.01055	1.39317	-11.4057	1.0976e-28	6.72323e-28	53.6773
GEM	-1.21188	3.38698	-11.3995	1.17128e-28	7.16536e-28	53.6128
GABRP	-2.73085	2.82844	-11.3906	1.28391e-28	7.84175e-28	53.5217
FOLR1	-1.81566	1.66197	-11.3865	1.33981e-28	8.17795e-28	53.4794
EPS8L1	1.052	2.75254	11.3863	1.34249e-28	8.19167e-28	53.4774
RNASE1	-1.21208	5.88551	-11.383	1.38868e-28	8.45999e-28	53.4439
ARID5A	-1.05144	3.45403	-11.3742	1.52198e-28	9.26024e-28	53.3529
SLC28A3	-1.24739	1.11869	-11.3578	1.80248e-28	1.09285e-27	53.1851
CTSD	1.11993	8.0114	11.3502	1.94947e-28	1.18009e-27	53.1073
PDLIM4	-1.11621	2.60022	-11.3484	1.98566e-28	1.20161e-27	53.089
FAT1	-1.23658	3.18356	-11.3172	2.74087e-28	1.65285e-27	52.7692
TCF7L1	-1.23602	2.79593	-11.3115	2.90606e-28	1.7497e-27	52.7112
PYCARD	1.35091	4.09658	11.308	3.01352e-28	1.81325e-27	52.6751
PTGER3	-1.31044	1.95273	-11.2893	3.65485e-28	2.19291e-27	52.4837
NME3	1.16143	4.86548	11.2839	3.86229e-28	2.31591e-27	52.4289
PODXL2	1.30094	4.08594	11.2804	4.00206e-28	2.39671e-27	52.3937
CAPS	1.29632	2.93927	11.2788	4.06829e-28	2.43561e-27	52.3774
GUCY1A1	-1.07722	2.65994	-11.2721	4.36082e-28	2.60664e-27	52.3085
APOBEC3B	1.27187	2.10702	11.2593	4.96974e-28	2.96411e-27	52.1788
PPM1J	1.03013	1.86984	11.236	6.31475e-28	3.74754e-27	51.9412
GOLT1A	1.04823	2.48551	11.2288	6.7981e-28	4.02936e-27	51.868
CLPSL2	1.12396	1.31113	11.2193	7.49537e-28	4.43162e-27	51.7712
PKP1	-1.71199	2.01248	-11.1829	1.08726e-27	6.4006e-27	51.4022
HEY2	-1.10735	1.83134	-11.1807	1.11206e-27	6.54253e-27	51.3798
SERPINF1	-1.22094	5.66839	-11.1781	1.14182e-27	6.71346e-27	51.3536
OLFML2B	1.04513	4.11249	11.1749	1.1796e-27	6.9292e-27	51.3213
DSC3	-1.5204	1.4956	-11.1383	1.71193e-27	1.00069e-26	50.9519
HPN	1.55141	3.20193	11.1311	1.84338e-27	1.0762e-26	50.8785
NFIL3	-1.04156	3.48391	-11.1187	2.09002e-27	1.21832e-26	50.7539
CTF1	-1.03073	2.09249	-11.1181	2.1021e-27	1.22499e-26	50.7482
HRCT1	-1.48911	1.48884	-11.1076	2.33878e-27	1.35918e-26	50.6424
H2AC13	1.3867	1.44995	11.1069	2.35591e-27	1.3683e-26	50.6352
MFAP5	-1.41538	3.44432	-11.094	2.68536e-27	1.55537e-26	50.5053
PM20D2	-1.0918	1.6971	-11.0703	3.41447e-27	1.97048e-26	50.2671
ELF5	-1.9335	1.90594	-11.0643	3.63071e-27	2.09211e-26	50.2062
AIF1L	-1.36877	3.17362	-11.0637	3.65043e-27	2.10284e-26	50.2008
JCHAIN	-2.54331	5.52893	-11.0542	4.01937e-27	2.30977e-26	50.1053
NIBAN1	-1.30286	3.51601	-11.0327	4.99532e-27	2.86026e-26	49.8897
AMIGO2	-1.46432	3.27522	-11.0252	5.38942e-27	3.08129e-26	49.8144
RAC3	1.00262	3.53111	11.0196	5.70286e-27	3.25756e-26	49.7583
CPE	-1.26408	4.95144	-11.0099	6.28823e-27	3.58441e-26	49.6614
CMTM7	-1.09544	2.61496	-11.0047	6.62363e-27	3.76995e-26	49.6099
ID1	-1.08399	3.30239	-11.0029	6.75026e-27	3.84087e-26	49.5911
CBLC	1.19136	3.4103	10.9659	9.79665e-27	5.55766e-26	49.2218
GSTA1	-1.452	0.8948	-10.9154	1.62563e-26	9.13788e-26	48.7195
H2BC8	1.55303	2.61056	10.8975	1.94486e-26	1.09034e-25	48.5418
NFIX	-1.13603	4.37982	-10.8761	2.4073e-26	1.34484e-25	48.3302
KCNK6	1.03036	3.09854	10.8685	2.597e-26	1.44827e-25	48.255
KRT17	-2.66615	4.36567	-10.8572	2.90758e-26	1.6191e-25	48.143
LAMC2	-1.59764	3.04273	-10.8284	3.87214e-26	2.14494e-25	47.859
CCNP	1.25418	1.66809	10.7921	5.55626e-26	3.06004e-25	47.5009
CX3CR1	-1.11211	1.74961	-10.7681	7.05035e-26	3.86612e-25	47.2648
H2BC11	1.11577	1.69406	10.7539	8.11024e-26	4.43583e-25	47.126
VCAN	1.33499	4.39056	10.7122	1.22438e-25	6.6527e-25	46.7177
ITPR1	-1.09094	2.68277	-10.6748	1.7706e-25	9.55795e-25	46.352
ZMYND10	1.14461	1.75199	10.6738	1.78722e-25	9.64489e-25	46.3427
TMC4	1.23611	4.80635	10.6518	2.21853e-25	1.19286e-24	46.1284
FGFR1	-1.09377	3.37651	-10.6422	2.43895e-25	1.30953e-24	46.0345
MZT2B	1.09374	4.83358	10.6366	2.57468e-25	1.38007e-24	45.9809
H2AC6	1.25401	5.49324	10.6171	3.1166e-25	1.66633e-24	45.7915
FNDC1	1.31396	3.04752	10.604	3.54586e-25	1.89318e-24	45.6636
FBXO32	-1.10715	4.0838	-10.5822	4.38517e-25	2.33299e-24	45.4531
MAOB	-2.00824	4.11319	-10.5816	4.41338e-25	2.34715e-24	45.4467
MUCL1	-3.43203	3.89471	-10.581	4.4371e-25	2.35845e-24	45.4414
C3	-1.37643	5.61768	-10.5676	5.05629e-25	2.68083e-24	45.3119
LGALS3	-1.03821	5.97869	-10.5628	5.30244e-25	2.80899e-24	45.2648
STEAP4	-1.51778	2.26506	-10.5588	5.50912e-25	2.91686e-24	45.2269
BSPRY	1.00597	4.33833	10.5292	7.34918e-25	3.86639e-24	44.9413
IGHG4	2.38794	5.07824	10.5256	7.61099e-25	4.00191e-24	44.9066
H2AC8	1.50864	2.84156	10.5254	7.62643e-25	4.00893e-24	44.9046
RAB31	1.16881	4.67847	10.5077	9.06034e-25	4.74827e-24	44.7339
MYBPC1	-1.69645	1.1222	-10.5017	9.60552e-25	5.02983e-24	44.676
MMP3	1.38699	2.29625	10.4794	1.19191e-24	6.22071e-24	44.4621
GOLM1	1.08133	5.61879	10.4784	1.20374e-24	6.27737e-24	44.4524
EFNA3	1.14568	2.74797	10.4691	1.3179e-24	6.85581e-24	44.3626
MYC	-1.18954	4.90548	-10.4474	1.62481e-24	8.44084e-24	44.1551
SCGB3A1	-1.95978	1.77542	-10.4278	1.96345e-24	1.01751e-23	43.9675
CDH11	1.0431	3.13171	10.42	2.11687e-24	1.09553e-23	43.893
PRR15	1.65204	3.56711	10.41	2.3305e-24	1.20314e-23	43.7977
CRABP2	1.69828	8.10408	10.4042	2.46444e-24	1.2716e-23	43.7424
ANPEP	-1.64661	3.54884	-10.3918	2.7792e-24	1.43091e-23	43.6233
HID1	1.16959	4.35708	10.3856	2.9492e-24	1.51762e-23	43.5644
PLAAT3	-1.20874	4.63591	-10.3614	3.71995e-24	1.90446e-23	43.3344
CCN5	-1.31909	2.28625	-10.3579	3.84948e-24	1.96972e-23	43.3005
C4orf48	1.11565	2.29601	10.3433	4.42478e-24	2.255e-23	43.1625
DEGS2	1.64965	3.34124	10.3425	4.46096e-24	2.27283e-23	43.1544
LYNX1	-1.02013	1.6644	-10.3414	4.50853e-24	2.29584e-23	43.1439
PMAIP1	1.11912	2.72042	10.3108	6.03862e-24	3.05865e-23	42.8544
NR2F1	-1.1507	2.13733	-10.2905	7.33595e-24	3.70296e-23	42.6617
ARHGAP36	-1.0745	0.469435	-10.2644	9.40873e-24	4.73044e-23	42.4151
MIEN1	1.15423	4.50765	10.264	9.44709e-24	4.74722e-23	42.4111
COL1A2	1.44429	8.16466	10.2356	1.23756e-23	6.19593e-23	42.1436
MEX3A	1.21945	2.61327	10.1993	1.74564e-23	8.70309e-23	41.8029
FCGR3A	1.0604	4.39005	10.1985	1.75896e-23	8.76719e-23	41.7954
FAM171A1	-1.10233	2.4841	-10.189	1.92489e-23	9.5867e-23	41.7061
OASL	1.17997	2.13747	10.15	2.78259e-23	1.37827e-22	41.3411
PLEKHA4	-1.03911	3.01525	-10.134	3.23682e-23	1.59952e-22	41.1914
MMP14	1.03481	6.32268	10.1225	3.60856e-23	1.78091e-22	41.0837
PI3	-1.78886	1.36546	-10.1011	4.41307e-23	2.17064e-22	40.8844
CXCR4	1.00187	5.01003	10.0511	7.05059e-23	3.43865e-22	40.4204
SLAMF8	1.00508	2.29794	10.0499	7.12949e-23	3.47535e-22	40.4094
SERPINB5	-1.60911	1.94417	-10.0415	7.7133e-23	3.75417e-22	40.3315
TTC39A	1.18203	3.42536	10.041	7.74963e-23	3.77089e-22	40.3268
CLDN3	1.45264	5.32636	10.0118	1.01797e-22	4.92568e-22	40.0568
ME1	-1.1682	2.48127	-10.0078	1.05719e-22	5.10897e-22	40.0193
TPM2	-1.11888	4.62365	-9.99013	1.24625e-22	6.00431e-22	39.8564
CELSR1	1.22194	3.79666	9.97404	1.44753e-22	6.95821e-22	39.7082
VSIG2	-1.30115	1.47585	-9.96731	1.54105e-22	7.40031e-22	39.6462
NOVA1	-1.16307	1.25528	-9.92496	2.28304e-22	1.08675e-21	39.2571
TPPP3	-1.11289	2.68049	-9.89434	3.03105e-22	1.43421e-21	38.9765
CCNE1	1.00987	1.51888	9.88984	3.15972e-22	1.49436e-21	38.9354
SLC34A2	-1.77774	1.97416	-9.88032	3.45003e-22	1.62923e-21	38.8484
SEMA3C	-1.22506	4.4427	-9.87537	3.6113e-22	1.70243e-21	38.8032
PARD6B	1.27662	2.84886	9.87091	3.76285e-22	1.77212e-21	38.7625
ZG16B	1.53743	4.29385	9.85104	4.51916e-22	2.11992e-21	38.5812
S100A4	-1.03405	6.00457	-9.8479	4.65148e-22	2.17931e-21	38.5526
TMEM63C	1.02195	2.14418	9.84716	4.68336e-22	2.19371e-21	38.5459
CFB	1.44215	2.90661	9.82895	5.53741e-22	2.58548e-21	38.3801
FBXL16	1.2338	2.69174	9.81872	6.08286e-22	2.83668e-21	38.2871
OAS3	1.08162	3.7377	9.80627	6.81929e-22	3.17467e-21	38.174
HSPB1	1.22329	7.78331	9.80341	7.00069e-22	3.25673e-21	38.148
MDK	1.1722	5.82074	9.79577	7.50827e-22	3.4869e-21	38.0787
EPYC	1.0622	1.0121	9.77873	8.7765e-22	4.06201e-21	37.9242
CXCL9	1.91092	3.7907	9.73506	1.30788e-21	6.01233e-21	37.5295
LINGO1	1.1457	1.92627	9.72083	1.48888e-21	6.82791e-21	37.4012
C15orf48	1.38974	3.5891	9.70365	1.74087e-21	7.95673e-21	37.2465
IER3	1.15413	5.84264	9.70359	1.74176e-21	7.95889e-21	37.246
CBX2	1.14673	1.82929	9.70039	1.79326e-21	8.19028e-21	37.2171
BATF	1.07018	3.45951	9.69552	1.87438e-21	8.55254e-21	37.1733
COL3A1	1.41014	8.71768	9.63705	3.18426e-21	1.43949e-20	36.649
WNT7B	1.00654	2.03707	9.61416	3.9156e-21	1.76424e-20	36.4444
CRISPLD1	-1.44842	2.33733	-9.60584	4.22046e-21	1.89846e-20	36.3703
IGHA2	-2.39758	5.54576	-9.56409	6.1454e-21	2.74683e-20	35.9985
KCNK15	1.29022	2.21077	9.5516	6.87481e-21	3.06926e-20	35.8876
TNFRSF12A	1.02906	4.3753	9.52913	8.40891e-21	3.73403e-20	35.6883
EDN2	1.11546	1.80117	9.52876	8.43669e-21	3.74462e-20	35.6851
CPNE7	1.02146	1.53179	9.52204	8.95997e-21	3.97224e-20	35.6255
ARNT2	1.17176	2.70073	9.50457	1.04755e-20	4.62906e-20	35.471
HOXC10	1.59432	3.31636	9.48622	1.23401e-20	5.4316e-20	35.3089
MAPK15	1.19817	1.96186	9.47156	1.40628e-20	6.1699e-20	35.1797
CNTNAP2	1.22832	1.37737	9.46251	1.52438e-20	6.66653e-20	35.0999
PODN	-1.12366	3.35311	-9.45792	1.58796e-20	6.93979e-20	35.0595
PPP2R2C	1.07506	1.25831	9.45177	1.6772e-20	7.31806e-20	35.0055
RGS5	-1.12313	4.144	-9.45115	1.68652e-20	7.35366e-20	35
PLA2G2A	-1.63254	1.85817	-9.44847	1.72729e-20	7.52798e-20	34.9764
SESN3	-1.05713	2.7479	-9.44056	1.85301e-20	8.06115e-20	34.9069
RAI2	-1.21601	3.03234	-9.42509	2.1259e-20	9.22723e-20	34.771
EEF1A2	2.1699	3.97526	9.41109	2.40683e-20	1.043e-19	34.6483
MAGED2	1.03478	7.62518	9.40885	2.45527e-20	1.06278e-19	34.6286
TFPI2	-1.46518	1.63013	-9.3893	2.91916e-20	1.25843e-19	34.4574
ADAMDEC1	1.1561	1.55599	9.38102	3.14077e-20	1.35244e-19	34.3851
TAP1	1.02679	4.49164	9.37196	3.40257e-20	1.46384e-19	34.3059
FGF10	-1.38507	1.32763	-9.36739	3.54256e-20	1.52304e-19	34.266
CAPN13	1.15843	2.52387	9.33539	4.6971e-20	2.00537e-19	33.9871
RND1	1.023	2.40954	9.3345	4.73405e-20	2.01843e-19	33.9794
TTYH1	-1.05392	0.804204	-9.31792	5.47747e-20	2.32759e-19	33.8351
NTN4	-1.50914	4.33934	-9.31733	5.50599e-20	2.33867e-19	33.83
SLC5A1	-1.18661	1.37752	-9.30913	5.91691e-20	2.50929e-19	33.7588
MARCO	-1.21544	1.23805	-9.28991	7.0037e-20	2.95964e-19	33.5921
ESPN	1.07561	2.33903	9.28516	7.3014e-20	3.08271e-19	33.551
FGD3	1.19437	2.83316	9.27498	7.98223e-20	3.36345e-19	33.4628
FBLN1	-1.026	4.81169	-9.23729	1.10962e-19	4.63356e-19	33.1372
SLC44A4	1.81904	4.31747	9.20696	1.44531e-19	5.9985e-19	32.876
APOC1	1.08544	4.99319	9.20079	1.52498e-19	6.32227e-19	32.8229
CDKN2A	1.07781	1.74301	9.19572	1.59362e-19	6.60252e-19	32.7794
GPX2	-1.01491	1.06786	-9.09615	3.7712e-19	1.53902e-18	31.9281
ADAM12	1.03108	3.11089	9.07449	4.54375e-19	1.84994e-18	31.744
RET	1.44662	2.41548	9.02712	6.82035e-19	2.75096e-18	31.3427
TRPS1	1.03795	5.1592	9.02448	6.97649e-19	2.81334e-18	31.3203
FBLN2	-1.12027	4.72018	-8.99181	9.22163e-19	3.69992e-18	31.0447
SYT13	1.71134	2.00105	8.93327	1.51702e-18	6.04206e-18	30.5529
KLF5	-1.10339	2.61802	-8.90806	1.87814e-18	7.44766e-18	30.342
OAS2	1.12456	3.7633	8.90277	1.96405e-18	7.78022e-18	30.2979
CLPSL1	1.04045	1.42227	8.89923	2.02379e-18	8.00689e-18	30.2683
DSG3	-1.3044	1.32834	-8.89603	2.07914e-18	8.22416e-18	30.2416
NEURL1	1.04579	1.28917	8.85983	2.8216e-18	1.10782e-17	29.94
CLGN	1.2337	2.09181	8.8542	2.95871e-18	1.15998e-17	29.8932
F13A1	-1.15087	3.23233	-8.84956	3.0765e-18	1.20517e-17	29.8546
CXCL14	-1.94262	5.67478	-8.82804	3.68623e-18	1.43869e-17	29.6761
CACNG4	1.59725	3.8153	8.79095	5.02998e-18	1.95274e-17	29.3692
TINCR	1.10386	1.79402	8.78609	5.23869e-18	2.03129e-17	29.329
FGFR3	1.16641	2.14317	8.74011	7.68774e-18	2.95802e-17	28.9504
F2RL2	1.16281	2.7371	8.71614	9.38245e-18	3.59051e-17	28.7537
SIX2	1.03284	1.68687	8.69527	1.11562e-17	4.25989e-17	28.5828
MGST1	-1.0625	4.24883	-8.68643	1.20033e-17	4.57236e-17	28.5105
CEACAM6	2.18188	3.40156	8.64262	1.72377e-17	6.52452e-17	28.1533
OMD	-1.03578	2.21876	-8.62653	1.96815e-17	7.42441e-17	28.0224
SLPI	-1.98658	4.93975	-8.60458	2.35735e-17	8.85924e-17	27.8444
ETNK2	1.00825	3.19632	8.59841	2.4798e-17	9.30659e-17	27.7944
H2AW	1.30427	3.59657	8.5196	4.72286e-17	1.75245e-16	27.1587
ANXA9	1.13232	3.98816	8.49891	5.58872e-17	2.06769e-16	26.9926
EVL	1.01149	4.22476	8.46038	7.63857e-17	2.80645e-16	26.6844
GALNT6	1.22795	4.29086	8.44299	8.79163e-17	3.22016e-16	26.5457
MIA	-1.13073	1.1164	-8.42088	1.05092e-16	3.83011e-16	26.3697
NAT1	1.86154	3.85164	8.40094	1.23398e-16	4.48357e-16	26.2113
ZNF552	1.06172	3.98271	8.34186	1.9819e-16	7.14383e-16	25.7441
SLC16A6	1.23573	2.47568	8.32755	2.22202e-16	7.97765e-16	25.6313
PRLR	1.00631	3.89127	8.2653	3.64667e-16	1.298e-15	25.1429
KLK6	-1.43136	1.46817	-8.25043	4.10296e-16	1.4566e-15	25.0267
NPNT	1.26595	4.2384	8.2396	4.46992e-16	1.58275e-15	24.9422
GDF15	1.22061	2.55291	8.22186	5.14288e-16	1.81598e-15	24.804
HMGCS2	-1.90119	2.31544	-8.21061	5.62029e-16	1.97978e-15	24.7165
CLU	-1.15471	6.33809	-8.20156	6.03605e-16	2.12427e-15	24.6462
COL12A1	1.07649	5.01665	8.18802	6.71525e-16	2.35807e-15	24.5411
PKIB	1.14631	3.26908	8.13493	1.01844e-15	3.55141e-15	24.1307
ASPN	1.36374	4.59499	8.04808	2.00304e-15	6.88647e-15	23.4642
PROM1	-1.4871	2.25434	-8.03636	2.1934e-15	7.52734e-15	23.3748
GATA3	1.50116	6.68176	8.0008	2.88697e-15	9.84901e-15	23.1042
CST6	1.03749	1.81849	7.97088	3.63478e-15	1.23273e-14	22.8773
FSIP1	1.17061	1.97561	7.96713	3.74113e-15	1.26745e-14	22.8489
CEACAM5	1.55618	1.79878	7.94732	4.35541e-15	1.47242e-14	22.6992
MGP	-1.53248	8.72261	-7.90449	6.04359e-15	2.0298e-14	22.3767
VAV3	1.06208	4.21549	7.89567	6.4641e-15	2.1676e-14	22.3104
PPP1R1B	-1.64298	3.13292	-7.85587	8.74976e-15	2.91302e-14	22.0124
KCNK1	1.0564	2.61435	7.8542	8.86108e-15	2.94905e-14	21.9999
FOXC1	-1.09305	2.07279	-7.80374	1.2982e-14	4.29054e-14	21.6241
TSPAN1	1.49633	4.16299	7.71912	2.45096e-14	7.9921e-14	20.9987
PTHLH	-1.02672	1.57833	-7.71224	2.5801e-14	8.39898e-14	20.9482
ERBB2	1.08143	5.26433	7.70051	2.81632e-14	9.15699e-14	20.862
FOXA1	1.56876	5.41887	7.6227	5.0187e-14	1.61116e-13	20.2937
RIMS4	1.20076	1.61246	7.61997	5.12121e-14	1.64241e-13	20.2738
SPDEF	1.48821	5.83592	7.5902	6.37889e-14	2.03752e-13	20.0579
BCAS1	1.0226	1.88699	7.58994	6.39092e-14	2.04102e-13	20.056
ARHGAP40	-1.13776	1.44246	-7.51991	1.06822e-13	3.37418e-13	19.5509
AKR7A3	1.29644	2.83867	7.35697	3.47261e-13	1.06819e-12	18.3924
ZNF703	1.09588	5.14499	7.35543	3.51114e-13	1.07917e-12	18.3816
CD24	1.27434	7.58036	7.33448	4.07894e-13	1.24986e-12	18.2344
MT1E	-1.04659	4.28641	-7.3317	4.16096e-13	1.27417e-12	18.2148
C19orf33	1.41853	3.54463	7.27611	6.18107e-13	1.87648e-12	17.8261
FABP7	-1.23404	1.01048	-7.27021	6.44528e-13	1.95483e-12	17.785
BMPR1B	1.75757	2.69986	7.26263	6.80112e-13	2.0598e-12	17.7323
MAB21L4	1.08533	1.51758	7.13147	1.70969e-12	5.06842e-12	16.8274
ASS1	-1.06764	4.55934	-7.07402	2.54841e-12	7.49534e-12	16.4358
KRT6B	-1.44631	2.45697	-6.97256	5.12067e-12	1.48183e-11	15.7515
CST4	1.0678	0.996571	6.96914	5.24172e-12	1.51548e-11	15.7285
NELL2	1.07958	1.86355	6.96076	5.55045e-12	1.60109e-11	15.6724
SEZ6L2	1.01155	3.67757	6.93913	6.43201e-12	1.84728e-11	15.5279
HSPB8	-1.14619	3.37646	-6.89232	8.83642e-12	2.52412e-11	15.2166
IGHA1	-1.74394	7.86019	-6.88832	9.07867e-12	2.59177e-11	15.1901
PYDC1	1.17836	1.3625	6.85332	1.14961e-11	3.26332e-11	14.9588
SUSD3	1.31929	4.4079	6.82687	1.37329e-11	3.8809e-11	14.7846
KCNE4	1.18715	2.99325	6.81089	1.52845e-11	4.30851e-11	14.6797
LTF	-1.97784	5.1682	-6.74802	2.32416e-11	6.47487e-11	14.2693
FDCSP	-1.81767	2.63749	-6.72766	2.66012e-11	7.38923e-11	14.1371
RARRES1	-1.14781	3.30655	-6.63524	4.88677e-11	1.33754e-10	13.5418
PRAME	1.23545	1.32888	6.60008	6.1468e-11	1.67568e-10	13.3173
DIO1	1.01961	1.40415	6.53709	9.24614e-11	2.49418e-10	12.918
AGTR1	-1.11136	1.7241	-6.41565	2.01162e-10	5.33501e-10	12.1581
IGHG1	1.78058	6.40789	6.37021	2.68174e-10	7.05819e-10	11.8772
MLPH	1.11944	4.77148	6.36537	2.76491e-10	7.27106e-10	11.8473
PIP	-2.23414	5.50036	-6.35283	2.99195e-10	7.85512e-10	11.7702
BPIFB1	1.1034	1.87103	6.2923	4.37188e-10	1.13761e-09	11.3999
AGR2	1.67521	6.0857	6.29054	4.42023e-10	1.14972e-09	11.3891
DNAJC12	1.11213	3.4085	6.26528	5.17278e-10	1.34034e-09	11.2356
TCN1	-1.22214	1.77539	-6.15341	1.03098e-09	2.62675e-09	10.5627
KCNJ3	1.23623	1.48108	6.08629	1.55117e-09	3.91232e-09	10.1644
IGHG3	1.4212	4.71695	6.03691	2.08965e-09	5.23187e-09	9.87393
CXCL13	1.29247	2.67506	5.91637	4.28538e-09	1.04864e-08	9.17441
LRG1	1.03796	2.99544	5.73213	1.25279e-08	2.99142e-08	8.13095
PVALB	1.09722	1.40507	5.60624	2.56243e-08	6.01384e-08	7.43589
MMP7	-1.09902	3.69477	-5.45241	6.02545e-08	1.38412e-07	6.60652
CA12	1.04562	5.01808	5.29981	1.37791e-07	3.09286e-07	5.80551
TFF1	1.78222	5.42445	5.16271	2.84576e-07	6.26581e-07	5.10434
AGR3	1.40653	5.02461	5.15252	3.00123e-07	6.60049e-07	5.05296
MSMB	1.05131	2.24006	5.03346	5.55084e-07	1.2004e-06	4.45947
S100A7	1.37729	1.95361	4.84817	1.40898e-06	2.96914e-06	3.56228
CLEC3A	1.37139	1.90349	4.72901	2.52283e-06	5.21936e-06	3.00245
SCGB1D2	-1.6653	4.87929	-4.59969	4.67858e-06	9.49068e-06	2.41005
CRABP1	-1.00453	2.30828	-4.31367	1.73725e-05	3.36806e-05	1.15623
TFF3	1.18514	5.66171	4.19115	2.97848e-05	5.67856e-05	0.643022
SCGB2A2	-1.30817	5.46313	-3.33824	0.000868899	0.00145274	-2.52965
