# Supplementary material for: Exploration of prognostic genes and risk signature in breast cancer patients based on RNA binding proteins associated with ferroptosis
Source: Front Genet. 2023 Feb 24;14:1025163. doi: 10.3389/fgene.2023.1025163 (PMC9998954; doi:10.3389/fgene.2023.1025163)
Supplement: Supplementary file 12 [file DataSheet2.XLSX]

## Sheet: Sheet1
Ferroptosis -related genes (FRGs)	RNA binding protein genes (RBPs)	FR-RBPs
GCLC	LAS1L	LAS1L
LAMP2	RBM5	RBM5
NOS2	RBM6	RBM6
NOX1	UPF1	UPF1
ALOX5	POLR2J	POLR2J
BID	DHX33	DHX33
CD44	MSL3	MSL3
GABARAPL2	GCFC2	GCFC2
AIFM2	YBX2	YBX2
CAPG	ELAC2	ELAC2
HSPA5	RPUSD1	RPUSD1
MAPK9	LUC7L	LUC7L
HERPUD1	TSR3	TSR3
ATG5	RPS20	RPS20
SLC2A3	CSDE1	CSDE1
CS	AKAP8L	AKAP8L
ELAVL1	UTP18	UTP18
ACSL4	PTBP1	PTBP1
DRD4	LARS2	LARS2
WIPI1	BRCA1	BRCA1
ASNS	MVP	MVP
TFRC	CLK1	CLK1
TP63	ANGEL1	ANGEL1
PTGS2	ZC3H3	ZC3H3
NOX3	MATR3	MATR3
TUBE1	SAMD4A	SAMD4A
KEAP1	AQR	AQR
CXCL2	RNH1	RNH1
ULK2	STRAP	STRAP
ATG16L1	RNASET2	RNASET2
CHMP5	BCLAF1	BCLAF1
NOX4	ZCCHC8	ZCCHC8
FTL	RPL26L1	RPL26L1
MT3	NSUN2	NSUN2
TFAP2C	METTL1	METTL1
AURKA	EDC4	EDC4
PEBP1	STAU2	STAU2
FH	LSG1	LSG1
TF	TRIT1	TRIT1
SIRT1	GEMIN8	GEMIN8
SCD	YTHDC2	YTHDC2
MAPK1	POLR2B	POLR2B
MIOX	TPR	TPR
HMOX1	NOP16	NOP16
HIF1A	MRPS10	MRPS10
PCK2	CELF2	CELF2
HNF4A	FAM120A	FAM120A
TRIB3	R3HDM1	R3HDM1
MAP1LC3A	PTCD2	PTCD2
TAZ	THOC3	THOC3
MAPK3	RRP12	RRP12
ABCC1	MRTO4	MRTO4
SLC7A5	THRAP3	THRAP3
GABPB1	NOP58	NOP58
EMC2	EIF2AK2	EIF2AK2
ZNF419	PUM2	PUM2
SLC1A5	MRPL43	MRPL43
HAMP	ZFR	ZFR
CAV1	RC3H2	RC3H2
DNAJB6	ZC3H11A	ZC3H11A
HSPB1	RIOK2	RIOK2
TFR2	UNKL	UNKL
TGFBR1	PARP12	PARP12
CA9	TARBP1	TARBP1
MAPK8	YBX3	YBX3
ALOX12	CCAR1	CCAR1
YWHAE	SNRNP40	SNRNP40
FBXW7	MRPS35	MRPS35
PANX1	SFSWAP	SFSWAP
CARS1	MRPS24	MRPS24
SLC38A1	EIF4B	EIF4B
IFNG	RPL18	RPL18
LPCAT3	U2AF2	U2AF2
MAPK14	TNPO3	TNPO3
VEGFA	SUGP2	SUGP2
ARRDC3	DDX20	DDX20
SNX4	IPO5	IPO5
KLHL24	WDR3	WDR3
STEAP3	ADAT1	ADAT1
SLC1A4	SPEN	SPEN
EPAS1	ZC3H15	ZC3H15
NFE2L2	YBX1	YBX1
SCP2	ELAVL1	ELAVL1
NCF2	TRMT11	TRMT11
RGS4	THUMPD1	THUMPD1
SLC2A1	DHX29	DHX29
PRDX1	DNTTIP2	DNTTIP2
PRDX6	RRP15	RRP15
STMN1	DHX8	DHX8
TNFAIP3	IARS2	IARS2
MYB	GPKOW	GPKOW
HELLS	FTSJ1	FTSJ1
GOT1	SRBD1	SRBD1
DUSP1	PHRF1	PHRF1
PIK3CA	SMG6	SMG6
FLT3	PABPC1	PABPC1
ACO1	EIF2B3	EIF2B3
CISD1	TCOF1	TCOF1
ACSL3	RPL31	RPL31
CDKN1A	DAZAP1	DAZAP1
MT1G	CPSF1	CPSF1
BECN1	AFF4	AFF4
ZFP36	TRNT1	TRNT1
ATF4	SIDT1	SIDT1
EIF2AK4	IGF2BP2	IGF2BP2
CHAC1	MRPS34	MRPS34
CDO1	EED	EED
SAT1	EIF4G3	EIF4G3
GDF15	ZNF638	ZNF638
ATG4D	SART3	SART3
SESN2	EXOSC7	EXOSC7
SELENOS	MKRN2	MKRN2
GCH1	REXO2	REXO2
PRKAA1	RBM7	RBM7
KRAS	RBMS2	RBMS2
ARNTL	BAZ2A	BAZ2A
EIF2S1	GPATCH1	GPATCH1
LPIN1	MBNL3	MBNL3
FADS2	XAB2	XAB2
PSAT1	SNRPA	SNRPA
HILPDA	EXOSC5	EXOSC5
GLS2	TNRC6C	TNRC6C
ACVR1B	THOC1	THOC1
ISCU	REXO1	REXO1
IL6	DDX1	DDX1
IREB2	DDX43	DDX43
SLC2A8	CNOT4	CNOT4
TLR4	BZW1	BZW1
ENPP2	CCNT2	CCNT2
IL33	MRPL22	MRPL22
RIPK1	GEMIN5	GEMIN5
DUOX1	XPO1	XPO1
IDH1	TNPO1	TNPO1
SLC40A1	DIS3	DIS3
GABARAPL1	TDRD3	TDRD3
RB1	NUFIP1	NUFIP1
SETD1B	RPS5	RPS5
JDP2	YTHDC1	YTHDC1
DUOX2	PPIE	PPIE
PML	EIF3I	EIF3I
TP53	MTIF2	MTIF2
BRD4	CHERP	CHERP
PGD	NFX1	NFX1
FANCD2	DIMT1	DIMT1
ATG3	IPO11	IPO11
CISD2	EIF2AK1	EIF2AK1
SLC2A12	MRPL28	MRPL28
EGFR	RBM22	RBM22
MTDH	SRRT	SRRT
VLDLR	NOP14	NOP14
PLIN2	SF3B2	SF3B2
CDKN2A	METTL2A	METTL2A
ZEB1	CNOT3	CNOT3
ATM	DDX18	DDX18
UBC	KHSRP	KHSRP
SLC7A11	DNMT3B	DNMT3B
AKR1C2	XRN2	XRN2
LURAP1L	DYNLL1	DYNLL1
CEBPG	RPL6	RPL6
ATP5MC3	ESF1	ESF1
PROM2	OAS1	OAS1
TMBIM4	RPLP0	RPLP0
BACH1	TRMT6	TRMT6
PHKG2	FUS	FUS
TSC22D3	RBM41	RBM41
WIPI2	DDX24	DDX24
CBS	DHX32	DHX32
G6PD	PAPOLA	PAPOLA
AGPAT3	PCBP4	PCBP4
SLC2A6	MRPS33	MRPS33
SQSTM1	PDCD7	PDCD7
RPL8	PABPC4	PABPC4
ALOX15	TNRC6A	TNRC6A
PRKAA2	RBM27	RBM27
ATF3	PUS7	PUS7
YY1AP1	ALKBH5	ALKBH5
ALB	ZC3HC1	ZC3HC1
BAP1	HNRNPC	HNRNPC
CYBB	GEMIN2	GEMIN2
NGB	DAZL	DAZL
VDAC2	AGO1	AGO1
GPT2	LRRFIP2	LRRFIP2
NNMT	CWF19L1	CWF19L1
ACSF2	MRPS18A	MRPS18A
GPX4	CDC5L	CDC5L
PLIN4	HNRNPH3	HNRNPH3
OTUB1	SETD1A	SETD1A
FTH1	CIRBP	CIRBP
SLC3A2	HNRNPM	HNRNPM
DDIT4	POLR2E	POLR2E
STAT3	POLRMT	POLRMT
DRD5	TRMT2A	TRMT2A
ANGPTL7	SF3A1	SF3A1
RRM2	SNRPD3	SNRPD3
OXSR1	PES1	PES1
RELA	TOP3B	TOP3B
SLC2A14	TFIP11	TFIP11
HRAS	EIF3L	EIF3L
DDIT3	POLR2F	POLR2F
ATG13	DDX17	DDX17
CHMP6	RTCB	RTCB
GPX2	GTPBP1	GTPBP1
BNIP3	POLDIP3	POLDIP3
ANO6	THOC5	THOC5
ULK1	APOBEC3H	APOBEC3H
HIC1	RPL3	RPL3
JUN	ZMAT5	ZMAT5
ALOXE3	RBFOX2	RBFOX2
ALOX12B	EIF3D	EIF3D
ALOX15B	TNRC6B	TNRC6B
NQO1	ZC3H7B	ZC3H7B
FTMT	PHF5A	PHF5A
HSF1	TRMU	TRMU
SOCS1	KHNYN	KHNYN
MUC1	RBM23	RBM23
SP1	ALKBH1	ALKBH1
NF2	SNW1	SNW1
AKR1C1	SRSF5	SRSF5
ZFP69B	EIF5	EIF5
HMGB1	DICER1	DICER1
AKR1C3	ZC3H14	ZC3H14
LONP1	ACIN1	ACIN1
MAFG	APEX1	APEX1
SRC	PABPN1	PABPN1
MAP3K5	SRP54	SRP54
ATG7	PSMA6	PSMA6
DPP4	PNN	PNN
HSD17B11	PABPC1L	PABPC1L
TXNRD1	CSTF1	CSTF1
MTOR	RAE1	RAE1
HBA1	PRPF6	PRPF6
NRAS	EEF1A2	EEF1A2
ATP6V1G2	CRNKL1	CRNKL1
NFS1	SAMHD1	SAMHD1
NOX5	NOP56	NOP56
TXNIP	CDK5RAP1	CDK5RAP1
NCOA4	DHX35	DHX35
EGLN2	CELF4	CELF4
SRXN1	RNMT	RNMT
	SMAD7	SMAD7
	RIOK3	RIOK3
	CSTF2	CSTF2
	NXT2	NXT2
	TLR8	TLR8
	ZC3H12B	ZC3H12B
	FMR1	FMR1
	PQBP1	PQBP1
	HTATSF1	HTATSF1
	PIN4	PIN4
	PARP4	PARP4
	MRPS31	MRPS31
	INTS6	INTS6
	NUTF2	NUTF2
	N4BP1	N4BP1
	USB1	USB1
	ESRP2	ESRP2
	USP10	USP10
	MTHFSD	MTHFSD
	EEF2K	EEF2K
	GSPT1	GSPT1
	EARS2	EARS2
	MAZ	MAZ
	KAT8	KAT8
	MTFMT	MTFMT
	ZNF106	ZNF106
	DNAJC17	DNAJC17
	EIF3J	EIF3J
	MYEF2	MYEF2
	INTS9	INTS9
	POP1	POP1
	EIF3E	EIF3E
	ESRP1	ESRP1
	EEF1D	EEF1D
	INTS10	INTS10
	ERI1	ERI1
	R3HCC1	R3HCC1
	HNRNPL	HNRNPL
	SARS2	SARS2
	SNRNP70	SNRNP70
	CLASRP	CLASRP
	PIH1D1	PIH1D1
	RNASEH2A	RNASEH2A
	SF3A2	SF3A2
	TRMT1	TRMT1
	NOVA2	NOVA2
	AKAP8	AKAP8
	POP4	POP4
	RPS16	RPS16
	FBL	FBL
	POLR2I	POLR2I
	ZFR2	ZFR2
	CACTIN	CACTIN
	HNRNPUL1	HNRNPUL1
	MRPL4	MRPL4
	RPS19	RPS19
	GRWD1	GRWD1
	TNPO2	TNPO2
	PRPF31	PRPF31
	RPL18A	RPL18A
	DDX49	DDX49
	SUGP1	SUGP1
	SMG9	SMG9
	GTPBP10	GTPBP10
	DUS4L	DUS4L
	ZC3HAV1	ZC3HAV1
	PTCD1	PTCD1
	EIF3B	EIF3B
	AIMP2	AIMP2
	RBM28	RBM28
	LSM5	LSM5
	EZH2	EZH2
	MRPL32	MRPL32
	ELAVL2	ELAVL2
	FUBP3	FUBP3
	DDX58	DDX58
	SETX	SETX
	EXOSC3	EXOSC3
	EIF3A	EIF3A
	TRDMT1	TRDMT1
	DDX50	DDX50
	NPM3	NPM3
	CPEB3	CPEB3
	LARP4B	LARP4B
	GTPBP4	GTPBP4
	MTPAP	MTPAP
	TFAM	TFAM
	RPL28	RPL28
	NUFIP2	NUFIP2
	RPL19	RPL19
	UBTF	UBTF
	CASC3	CASC3
	DHX40	DHX40
	KPNB1	KPNB1
	INTS2	INTS2
	C1QBP	C1QBP
	DRG2	DRG2
	FTSJ3	FTSJ3
	UTP6	UTP6
	DDX5	DDX5
	DHX58	DHX58
	MRPL27	MRPL27
	LUC7L3	LUC7L3
	EFTUD2	EFTUD2
	SUPT6H	SUPT6H
	RPL34	RPL34
	GAR1	GAR1
	DHX15	DHX15
	SEPSECS	SEPSECS
	PPARGC1A	PPARGC1A
	DDX25	DDX25
	PUS3	PUS3
	DCPS	DCPS
	CCDC86	CCDC86
	PRPF19	PRPF19
	EIF4G2	EIF4G2
	DDX6	DDX6
	RPS13	RPS13
	PRPF40B	PRPF40B
	CAPRIN2	CAPRIN2
	PTGES3	PTGES3
	MAGOHB	MAGOHB
	OAS3	OAS3
	OAS2	OAS2
	EIF2B1	EIF2B1
	DDX55	DDX55
	ENDOU	ENDOU
	CNOT2	CNOT2
	CPSF6	CPSF6
	KRR1	KRR1
	MRPL51	MRPL51
	GAPDH	GAPDH
	NOP2	NOP2
	SRSF9	SRSF9
	RNGTT	RNGTT
	HINT3	HINT3
	MTRF1L	MTRF1L
	SRSF3	SRSF3
	MRPL18	MRPL18
	RBM24	RBM24
	KHDRBS2	KHDRBS2
	RPS12	RPS12
	HBS1L	HBS1L
	QKI	QKI
	BYSL	BYSL
	FAM120B	FAM120B
	MRPL2	MRPL2
	PRPF4B	PRPF4B
	HARS2	HARS2
	MRPS30	MRPS30
	MRPS27	MRPS27
	CLK4	CLK4
	THG1L	THG1L
	CNOT6	CNOT6
	DROSHA	DROSHA
	BRIX1	BRIX1
	PPWD1	PPWD1
	TCERG1	TCERG1
	SMAD5	SMAD5
	CPEB4	CPEB4
	ZNF346	ZNF346
	XRN1	XRN1
	RPL24	RPL24
	FXR1	FXR1
	NCBP2	NCBP2
	MRPL3	MRPL3
	RRP9	RRP9
	EIF1B	EIF1B
	EIF4G1	EIF4G1
	EEF1B2	EEF1B2
	NCL	NCL
	EIF2B4	EIF2B4
	IFIH1	IFIH1
	RPS15	RPS15
	MRPL19	MRPL19
	PAPOLG	PAPOLG
	SF3B1	SF3B1
	HDLBP	HDLBP
	NOL10	NOL10
	CEBPZ	CEBPZ
	SRSF7	SRSF7
	PNO1	PNO1
	TIA1	TIA1
	FARSB	FARSB
	MRPL37	MRPL37
	RPL22	RPL22
	PARK7	PARK7
	SRSF4	SRSF4
	ASH1L	ASH1L
	SFPQ	SFPQ
	SWT1	SWT1
	SMG7	SMG7
	SRSF11	SRSF11
	CRYZ	CRYZ
	TTF2	TTF2
	MRPS15	MRPS15
	TSNAX	TSNAX
	RPF1	RPF1
	ZNHIT6	ZNHIT6
	PRPF3	PRPF3
	EBNA1BP2	EBNA1BP2
	IPO13	IPO13
	ERI3	ERI3
	PRDX1	PRDX1
	NSUN4	NSUN4
	PTBP2	PTBP2
	DARS2	DARS2
	SYF2	SYF2
	PPP1R8	PPP1R8
	RPS25	RPS25
	DDX59	DDX59
	FASTKD2	FASTKD2
	CPSF3	CPSF3
	HEATR1	HEATR1
	PTBP3	PTBP3
	GLE1	GLE1
	RBM18	RBM18
	FCF1	FCF1
	SLIRP	SLIRP
	RBM25	RBM25
	EIF2B2	EIF2B2
	FAM98A	FAM98A
	IFIT3	IFIT3
	IFIT2	IFIT2
	SMNDC1	SMNDC1
	MRPS14	MRPS14
	ENOX1	ENOX1
	MTRF1	MTRF1
	WBP4	WBP4
	SMAD9	SMAD9
	EXOSC8	EXOSC8
	ETF1	ETF1
	PAIP2	PAIP2
	UTP20	UTP20
	TARDBP	TARDBP
	AKAP1	AKAP1
	TRIM25	TRIM25
	PSPC1	PSPC1
	TRMT1L	TRMT1L
	ZCCHC17	ZCCHC17
	KHDRBS1	KHDRBS1
	RPL21	RPL21
	MTIF3	MTIF3
	GTF3A	GTF3A
	FYTTD1	FYTTD1
	MRPS2	MRPS2
	RBBP6	RBBP6
	ZC3H7A	ZC3H7A
	RPL5	RPL5
	TRMT13	TRMT13
	HNRNPA2B1	HNRNPA2B1
	ACO1	ACO1
	BICC1	BICC1
	RBM19	RBM19
	DDX54	DDX54
	DDX39A	DDX39A
	WDR83	WDR83
	ZC3H13	ZC3H13
	TSFM	TSFM
	SPATS2	SPATS2
	BAZ2B	BAZ2B
	EXOSC9	EXOSC9
	AGO2	AGO2
	SRSF6	SRSF6
	ZNFX1	ZNFX1
	STAU1	STAU1
	DDX27	DDX27
	FASTKD3	FASTKD3
	PAIP2B	PAIP2B
	SNRNP27	SNRNP27
	MPHOSPH10	MPHOSPH10
	RRP36	RRP36
	SNRPC	SNRPC
	XPO5	XPO5
	AARS2	AARS2
	RPS10	RPS10
	APOBEC2	APOBEC2
	RIOK1	RIOK1
	RPP40	RPP40
	ATXN1	ATXN1
	NUP153	NUP153
	DEK	DEK
	EEF1E1	EEF1E1
	LRRFIP1	LRRFIP1
	CNOT1	CNOT1
	UPF3B	UPF3B
	RNF113A	RNF113A
	MRPS7	MRPS7
	MIF4GD	MIF4GD
	DDX31	DDX31
	GTF2F1	GTF2F1
	THOC2	THOC2
	RPL23	RPL23
	SNRPD2	SNRPD2
	SYMPK	SYMPK
	SNRPB	SNRPB
	RRBP1	RRBP1
	SNRPB2	SNRPB2
	MRPS26	MRPS26
	HNRNPR	HNRNPR
	RALY	RALY
	EIF2S2	EIF2S2
	AGO3	AGO3
	RBM42	RBM42
	SCAF1	SCAF1
	SBDS	SBDS
	NSRP1	NSRP1
	EMG1	EMG1
	TRMT5	TRMT5
	HNRNPH2	HNRNPH2
	CANX	CANX
	RBM48	RBM48
	ZFP36	ZFP36
	DGCR8	DGCR8
	TST	TST
	APOBEC3F	APOBEC3F
	MRPS12	MRPS12
	SNRPN	SNRPN
	EIF2AK4	EIF2AK4
	PSMA1	PSMA1
	FXR2	FXR2
	CCNT1	CCNT1
	PUS7L	PUS7L
	ILF3	ILF3
	NGDN	NGDN
	RNASE1	RNASE1
	TEP1	TEP1
	GNL3L	GNL3L
	XPO7	XPO7
	FAM98C	FAM98C
	SAFB2	SAFB2
	RPL36	RPL36
	GTPBP3	GTPBP3
	NSUN5	NSUN5
	MRPL34	MRPL34
	LSM7	LSM7
	QRSL1	QRSL1
	LSM4	LSM4
	HELZ2	HELZ2
	EXOSC2	EXOSC2
	EIF2S3	EIF2S3
	ZC3H4	ZC3H4
	LRRC47	LRRC47
	PPAN	PPAN
	EIF3G	EIF3G
	DNMT1	DNMT1
	DKC1	DKC1
	NOL11	NOL11
	HABP4	HABP4
	UBA1	UBA1
	PPIL4	PPIL4
	AAR2	AAR2
	RBM39	RBM39
	MRPS25	MRPS25
	RPL27	RPL27
	ANKHD1	ANKHD1
	THOC6	THOC6
	KHDRBS3	KHDRBS3
	SNRPA1	SNRPA1
	TRIM21	TRIM21
	DHX30	DHX30
	RRP8	RRP8
	PTCD3	PTCD3
	MRPL35	MRPL35
	RAN	RAN
	EEFSEC	EEFSEC
	GRSF1	GRSF1
	ANKRD17	ANKRD17
	UNK	UNK
	ZRANB2	ZRANB2
	EIF5A	EIF5A
	ERAL1	ERAL1
	NIP7	NIP7
	NXT1	NXT1
	DAP3	DAP3
	IGHMBP2	IGHMBP2
	RBM38	RBM38
	XPO4	XPO4
	SRRM1	SRRM1
	MKRN1	MKRN1
	IPO8	IPO8
	CCDC59	CCDC59
	ZFC3H1	ZFC3H1
	EIF2S1	EIF2S1
	CTIF	CTIF
	MRPS36	MRPS36
	THUMPD3	THUMPD3
	PRPF38B	PRPF38B
	ERN2	ERN2
	RPS15A	RPS15A
	RBM17	RBM17
	RBMX2	RBMX2
	PIWIL4	PIWIL4
	PUM1	PUM1
	GNL2	GNL2
	AGO4	AGO4
	PRPF38A	PRPF38A
	DHX34	DHX34
	DZIP1	DZIP1
	CARS2	CARS2
	WDR36	WDR36
	MSI1	MSI1
	OASL	OASL
	SRPK2	SRPK2
	MTO1	MTO1
	SYNCRIP	SYNCRIP
	NAT10	NAT10
	CAPRIN1	CAPRIN1
	PAN2	PAN2
	ZC3H10	ZC3H10
	HNRNPA1	HNRNPA1
	MPHOSPH6	MPHOSPH6
	URB2	URB2
	RNASEL	RNASEL
	DHX9	DHX9
	RC3H1	RC3H1
	MRPL44	MRPL44
	EIF4E2	EIF4E2
	MRPS9	MRPS9
	RNASEH2B	RNASEH2B
	IGF2BP3	IGF2BP3
	BZW2	BZW2
	TBRG4	TBRG4
	DDX56	DDX56
	IREB2	IREB2
	SRSF1	SRSF1
	MRPL47	MRPL47
	TRA2B	TRA2B
	IMP4	IMP4
	CDK9	CDK9
	PRPF4	PRPF4
	MRPL50	MRPL50
	NCBP1	NCBP1
	RPL35	RPL35
	RANBP6	RANBP6
	POLR1E	POLR1E
	UBAP2	UBAP2
	APTX	APTX
	RPS6	RPS6
	CMTR1	CMTR1
	VARS2	VARS2
	CPEB2	CPEB2
	NARS2	NARS2
	MRPL15	MRPL15
	TGS1	TGS1
	DDX60	DDX60
	BUD13	BUD13
	ALKBH8	ALKBH8
	SLTM	SLTM
	RTF1	RTF1
	RPLP1	RPLP1
	SMAD6	SMAD6
	RSL24D1	RSL24D1
	RTCA	RTCA
	PNPT1	PNPT1
	THUMPD2	THUMPD2
	LRPPRC	LRPPRC
	DBR1	DBR1
	ASCC1	ASCC1
	RPS24	RPS24
	BARD1	BARD1
	METTL5	METTL5
	SSB	SSB
	FASTKD1	FASTKD1
	WDR12	WDR12
	SECISBP2L	SECISBP2L
	HNRNPD	HNRNPD
	LARP1B	LARP1B
	G3BP2	G3BP2
	CNOT6L	CNOT6L
	INTS12	INTS12
	YARS2	YARS2
	ZCRB1	ZCRB1
	SCAF11	SCAF11
	SNRPF	SNRPF
	TARBP2	TARBP2
	HNRNPA1L2	HNRNPA1L2
	SETD1B	SETD1B
	DENR	DENR
	RBM26	RBM26
	MBNL2	MBNL2
	NOVA1	NOVA1
	SRP14	SRP14
	WDR61	WDR61
	CELF6	CELF6
	PARN	PARN
	FTO	FTO
	DHX38	DHX38
	TXNL4B	TXNL4B
	NOL3	NOL3
	ZCCHC14	ZCCHC14
	ADAD2	ADAD2
	RPS2	RPS2
	NOB1	NOB1
	PTRH2	PTRH2
	WRAP53	WRAP53
	EIF4A3	EIF4A3
	ELAC1	ELAC1
	SMAD4	SMAD4
	ZCCHC2	ZCCHC2
	TXNL4A	TXNL4A
	DUS3L	DUS3L
	URB1	URB1
	GEMIN7	GEMIN7
	ZNF473	ZNF473
	RPS11	RPS11
	RPL13A	RPL13A
	CTU1	CTU1
	RPL11	RPL11
	SERBP1	SERBP1
	RPS8	RPS8
	RRNAD1	RRNAD1
	MRPL24	MRPL24
	ISG20L2	ISG20L2
	SF3B4	SF3B4
	TARS2	TARS2
	MRPL9	MRPL9
	EIF2D	EIF2D
	INTS7	INTS7
	UBAP2L	UBAP2L
	ILF2	ILF2
	INTS3	INTS3
	SRP9	SRP9
	PARP1	PARP1
	HNRNPLL	HNRNPLL
	RPS27A	RPS27A
	SNRPG	SNRPG
	SNRNP200	SNRNP200
	MRPS5	MRPS5
	DQX1	DQX1
	DUSP11	DUSP11
	ZC3H8	ZC3H8
	AFF3	AFF3
	POLR2D	POLR2D
	DIS3L2	DIS3L2
	RBMS3	RBMS3
	RPL32	RPL32
	SHQ1	SHQ1
	EIF2A	EIF2A
	EIF2B5	EIF2B5
	FIP1L1	FIP1L1
	TRMT10A	TRMT10A
	METTL14	METTL14
	SETD7	SETD7
	NAF1	NAF1
	RPS3A	RPS3A
	RPL37	RPL37
	DDX46	DDX46
	G3BP1	G3BP1
	NHP2	NHP2
	FARS2	FARS2
	ZMAT2	ZMAT2
	ABT1	ABT1
	RPL7L1	RPL7L1
	RARS2	RARS2
	PNLDC1	PNLDC1
	PURB	PURB
	MEPCE	MEPCE
	ZC3HAV1L	ZC3HAV1L
	NOM1	NOM1
	LUC7L2	LUC7L2
	NONO	NONO
	NXF3	NXF3
	RBMX	RBMX
	RPL10	RPL10
	MRPS28	MRPS28
	RPL7	RPL7
	POLR2K	POLR2K
	EIF3H	EIF3H
	UTP23	UTP23
	ZCCHC7	ZCCHC7
	AUH	AUH
	SURF6	SURF6
	REXO4	REXO4
	RPL7A	RPL7A
	RPP30	RPP30
	MTG1	MTG1
	PPRC1	PPRC1
	PDCD11	PDCD11
	TUT1	TUT1
	EIF3M	EIF3M
	CELF1	CELF1
	RPS3	RPS3
	ZC3H12C	ZC3H12C
	CPSF7	CPSF7
	SIDT2	SIDT2
	LSM14B	LSM14B
	YTHDF1	YTHDF1
	TRPT1	TRPT1
	MRPL49	MRPL49
	FAU	FAU
	CWC15	CWC15
	SAP18	SAP18
	PDCD4	PDCD4
	PIH1D2	PIH1D2
	DHX37	DHX37
	DCP1B	DCP1B
	EIF4E	EIF4E
	SRFBP1	SRFBP1
	UPF2	UPF2
	KIN	KIN
	GUF1	GUF1
	PABPC3	PABPC3
	TIAL1	TIAL1
	RBM46	RBM46
	GEMIN6	GEMIN6
	UHMK1	UHMK1
	CWF19L2	CWF19L2
	RPP38	RPP38
	ZFP36L2	ZFP36L2
	PAN3	PAN3
	MBNL1	MBNL1
	PELO	PELO
	IFIT5	IFIT5
	HNRNPDL	HNRNPDL
	JAKMIP1	JAKMIP1
	CWC27	CWC27
	SRP19	SRP19
	CARHSP1	CARHSP1
	HNRNPU	HNRNPU
	RANBP2	RANBP2
	RBMS1	RBMS1
	SREK1	SREK1
	MSI2	MSI2
	SRSF12	SRSF12
	MRPL39	MRPL39
	TSEN2	TSEN2
	TRMT44	TRMT44
	MOV10	MOV10
	NIFK	NIFK
	LARP1	LARP1
	CNOT8	CNOT8
	RBM45	RBM45
	PPARGC1B	PPARGC1B
	LSM11	LSM11
	AFF2	AFF2
	SCAF4	SCAF4
	TDRD9	TDRD9
	RPL30	RPL30
	SUPV3L1	SUPV3L1
	EEF1A1	EEF1A1
	UTP14A	UTP14A
	EIF4A2	EIF4A2
	RPUSD3	RPUSD3
	EXOG	EXOG
	SMG1	SMG1
	RBPMS	RBPMS
	DDX19B	DDX19B
	MRPL17	MRPL17
	DZIP1L	DZIP1L
	EIF5B	EIF5B
	CNOT11	CNOT11
	TSR2	TSR2
	ZC3H18	ZC3H18
	NPM2	NPM2
	CCAR2	CCAR2
	MRPL10	MRPL10
	SON	SON
	IGF2BP1	IGF2BP1
	CELF3	CELF3
	SSU72	SSU72
	WDR4	WDR4
	RRP1B	RRP1B
	RRP1	RRP1
	SAFB	SAFB
	CHTOP	CHTOP
	ADAR	ADAR
	GPATCH4	GPATCH4
	AZGP1	AZGP1
	CPSF4	CPSF4
	RPL8	RPL8
	U2AF1L4	U2AF1L4
	SRSF2	SRSF2
	ZNF385A	ZNF385A
	LSM12	LSM12
	LARP4	LARP4
	RAVER1	RAVER1
	EIF4A1	EIF4A1
	RPL26	RPL26
	SNRNP25	SNRNP25
	NXF1	NXF1
	RPL29	RPL29
	ELAVL4	ELAVL4
	MAGOH	MAGOH
	PARS2	PARS2
	NOL9	NOL9
	RAVER2	RAVER2
	FUBP1	FUBP1
	TYW3	TYW3
	HENMT1	HENMT1
	ZNF326	ZNF326
	RBM15	RBM15
	TDRD5	TDRD5
	TFB2M	TFB2M
	MRPL55	MRPL55
	PUS10	PUS10
	TYW5	TYW5
	DHX57	DHX57
	TDRD10	TDRD10
	MRPS18C	MRPS18C
	EIF4E3	EIF4E3
	CWC22	CWC22
	EIF5A2	EIF5A2
	RPL22L1	RPL22L1
	THOC7	THOC7
	TIPARP	TIPARP
	RPL9	RPL9
	RPP14	RPP14
	RBM47	RBM47
	U2SURP	U2SURP
	SLC4A1AP	SLC4A1AP
	WDR43	WDR43
	ZC3H12A	ZC3H12A
	SNIP1	SNIP1
	POLR2H	POLR2H
	RPL39L	RPL39L
	GNL3	GNL3
	SLBP	SLBP
	AIMP1	AIMP1
	ABCE1	ABCE1
	LSM6	LSM6
	UTP15	UTP15
	TLR3	TLR3
	NSA2	NSA2
	GFM2	GFM2
	TERT	TERT
	TRA2A	TRA2A
	RPS14	RPS14
	SLU7	SLU7
	RP9	RP9
	INTS1	INTS1
	FASTK	FASTK
	PHAX	PHAX
	DCAF13	DCAF13
	INTS8	INTS8
	RPP25L	RPP25L
	PSIP1	PSIP1
	METTL2B	METTL2B
	HNRNPK	HNRNPK
	STRBP	STRBP
	NOL6	NOL6
	TRMT10B	TRMT10B
	ZCCHC24	ZCCHC24
	PCF11	PCF11
	RPL36AL	RPL36AL
	DNAAF2	DNAAF2
	RPUSD4	RPUSD4
	PRPF18	PRPF18
	ENOX2	ENOX2
	DDX21	DDX21
	BMS1	BMS1
	RNASE7	RNASE7
	METTL3	METTL3
	TRUB1	TRUB1
	CPSF2	CPSF2
	R3HCC1L	R3HCC1L
	RPUSD2	RPUSD2
	TRMT61A	TRMT61A
	LARP6	LARP6
	API5	API5
	NOLC1	NOLC1
	RPL27A	RPL27A
	RBPMS2	RBPMS2
	PATL1	PATL1
	MRPL16	MRPL16
	DIS3L	DIS3L
	SMAD3	SMAD3
	NUDT21	NUDT21
	SNRPD1	SNRPD1
	TRUB2	TRUB2
	URM1	URM1
	ENDOG	ENDOG
	DUS2	DUS2
	POP5	POP5
	RBFOX3	RBFOX3
	SMG8	SMG8
	RPL13	RPL13
	EEF2	EEF2
	TSR1	TSR1
	SRP68	SRP68
	ZNF598	ZNF598
	SRRM2	SRRM2
	POLR2G	POLR2G
	RPSA	RPSA
	SF1	SF1
	NUDT16L1	NUDT16L1
	POLR2J3	POLR2J3
	CDC40	CDC40
	ATXN2L	ATXN2L
	HEXIM2	HEXIM2
	SNRNP48	SNRNP48
	DNAJC21	DNAJC21
	LCMT2	LCMT2
	GFM1	GFM1
	DDX19A	DDX19A
	USP39	USP39
	HNRNPH1	HNRNPH1
	MECP2	MECP2
	UPF3A	UPF3A
	XPO6	XPO6
	CD2BP2	CD2BP2
	ZRSR2	ZRSR2
	NMD3	NMD3
	MRPL1	MRPL1
	NR0B1	NR0B1
	RNASE2	RNASE2
	RNASE6	RNASE6
	PCBP1	PCBP1
	CNBP	CNBP
	DUS1L	DUS1L
	HNRNPF	HNRNPF
	TRIM56	TRIM56
	ZNF768	ZNF768
	PUSL1	PUSL1
	SF3B5	SF3B5
	HNRNPA3	HNRNPA3
	SMAD1	SMAD1
	PA2G4	PA2G4
	LSM3	LSM3
	RPS9	RPS9
	TSEN34	TSEN34
	NCBP2L	NCBP2L
	TRMT61B	TRMT61B
	FAM98B	FAM98B
	EXOSC1	EXOSC1
	MRPL36	MRPL36
	PLRG1	PLRG1
	EXOSC10	EXOSC10
	RPS21	RPS21
	RPS7	RPS7
	RNASEH1	RNASEH1
	PPIH	PPIH
	SMN1	SMN1
	EIF2AK3	EIF2AK3
	TEFM	TEFM
	MRPL13	MRPL13
	ISG20	ISG20
	PAIP1	PAIP1
	POP7	POP7
	CSDC2	CSDC2
	CLP1	CLP1
	GTPBP2	GTPBP2
	AFF1	AFF1
	MRPL52	MRPL52
	ZMAT3	ZMAT3
	PURG	PURG
	DCP2	DCP2
	RPL38	RPL38
	RNASEH2C	RNASEH2C
	TRMT112	TRMT112
	NOC3L	NOC3L
	ZNF622	ZNF622
	EIF1AX	EIF1AX
	AGFG1	AGFG1
	CNP	CNP
	EIF1	EIF1
	ENDOV	ENDOV
	RBM4	RBM4
	TRMT10C	TRMT10C
	CTU2	CTU2
	PRPF8	PRPF8
	DDX23	DDX23
	EXO1	EXO1
	RPL4	RPL4
	MRPL11	MRPL11
	ANGEL2	ANGEL2
	LARP7	LARP7
	PABPC5	PABPC5
	RPL15	RPL15
	SRP72	SRP72
	PDE12	PDE12
	RSRC1	RSRC1
	DHX36	DHX36
	MRPS22	MRPS22
	EIF1AD	EIF1AD
	SMAD2	SMAD2
	SART1	SART1
	C11orf68	C11orf68
	MRPL48	MRPL48
	RUVBL1	RUVBL1
	CSTF3	CSTF3
	CLK2	CLK2
	MEX3C	MEX3C
	PUS1	PUS1
	RBM44	RBM44
	RPLP2	RPLP2
	CSTF2T	CSTF2T
	SRRM3	SRRM3
	POLR2L	POLR2L
	HNRNPA0	HNRNPA0
	RPS27	RPS27
	IMP3	IMP3
	DDX10	DDX10
	DALRD3	DALRD3
	ZC3H12D	ZC3H12D
	ERN1	ERN1
	SUZ12	SUZ12
	NSUN3	NSUN3
	RPP25	RPP25
	EXOSC4	EXOSC4
	TUFM	TUFM
	EIF3K	EIF3K
	RRS1	RRS1
	FARSA	FARSA
	SAMD4B	SAMD4B
	EDC3	EDC3
	CALR	CALR
	NSUN7	NSUN7
	CLK3	CLK3
	GEMIN4	GEMIN4
	MKRN3	MKRN3
	PLD6	PLD6
	R3HDM2	R3HDM2
	PUF60	PUF60
	PSTK	PSTK
	TRNAU1AP	TRNAU1AP
	TDRD6	TDRD6
	PRKRA	PRKRA
	CMTR2	CMTR2
	MRPL14	MRPL14
	AEN	AEN
	NPM1	NPM1
	POLR2A	POLR2A
	DDX60L	DDX60L
	MEX3D	MEX3D
	MRPS23	MRPS23
	LSM10	LSM10
	MRPS11	MRPS11
	SNRPE	SNRPE
	NOP10	NOP10
	TDRKH	TDRKH
	MRPL41	MRPL41
	TSEN54	TSEN54
	MRPS16	MRPS16
	ARL6IP4	ARL6IP4
	RNASE10	RNASE10
	RPS17	RPS17
	DDX28	DDX28
	RBM10	RBM10
	RPL35A	RPL35A
	EWSR1	EWSR1
	CNOT10	CNOT10
	NAA38	NAA38
	RUVBL2	RUVBL2
	DDX41	DDX41
	SF3A3	SF3A3
	MEX3B	MEX3B
	PCBP3	PCBP3
	MRPL54	MRPL54
	TRMT12	TRMT12
	ALYREF	ALYREF
	TBL3	TBL3
	RBM12B	RBM12B
	FAM120C	FAM120C
	EIF3C	EIF3C
	SNRNP35	SNRNP35
	CMSS1	CMSS1
	XPOT	XPOT
	EIF4ENIF1	EIF4ENIF1
	RBM33	RBM33
	RBM43	RBM43
	PTRHD1	PTRHD1
	NOC4L	NOC4L
	INTS5	INTS5
	RPS27L	RPS27L
	PURA	PURA
	DDX51	DDX51
	PRPF39	PRPF39
	RBM11	RBM11
	MRPL30	MRPL30
	MRPL40	MRPL40
	ZFP36L1	ZFP36L1
	DRG1	DRG1
	YTHDF3	YTHDF3
	IFIT1	IFIT1
	RNPC3	RNPC3
	NKRF	NKRF
	RPS23	RPS23
	GPATCH8	GPATCH8
	BCDIN3D	BCDIN3D
	HEXIM1	HEXIM1
	RPS19BP1	RPS19BP1
	NANOS3	NANOS3
	SECISBP2	SECISBP2
	LIN28B	LIN28B
	CPSF4L	CPSF4L
	ZC3H6	ZC3H6
	SRSF10	SRSF10
	NANOS1	NANOS1
	RBM34	RBM34
	RPL14	RPL14
	TRMT2B	TRMT2B
	NOC2L	NOC2L
	ADAT2	ADAT2
	SF3B3	SF3B3
	PNRC2	PNRC2
	RRP7A	RRP7A
	GSPT2	GSPT2
	TDRD7	TDRD7
	SPATS2L	SPATS2L
	SUPT5H	SUPT5H
	WDR5	WDR5
	LONP1	LONP1
	XRCC6	XRCC6
	YRDC	YRDC
	IPO4	IPO4
	PRPF40A	PRPF40A
	TLR7	TLR7
	ERI2	ERI2
	ZNF239	ZNF239
	NOP9	NOP9
	DYNC1H1	DYNC1H1
	PCBP2	PCBP2
	ZGPAT	ZGPAT
	SND1	SND1
	PIWIL2	PIWIL2
	C1D	C1D
	MRPL21	MRPL21
	ADARB1	ADARB1
	HNRNPAB	HNRNPAB
	RPF2	RPF2
	RPS26	RPS26
	RPL37A	RPL37A
	RPL12	RPL12
	AKAP17A	AKAP17A
	NOL8	NOL8
	MRPL42	MRPL42
	RPS4X	RPS4X
	PRIM1	PRIM1
	DDX42	DDX42
	RPL23A	RPL23A
	HELZ	HELZ
	YTHDF2	YTHDF2
	DDX39B	DDX39B
	NUDT16	NUDT16
	IPO9	IPO9
	RPL10A	RPL10A
	CNOT7	CNOT7
	TSEN15	TSEN15
	TYW1	TYW1
	TOP1	TOP1
	RPL39	RPL39
	DZIP3	DZIP3
	SMG5	SMG5
	RBM20	RBM20
	MRPL38	MRPL38
	DXO	DXO
	SKIV2L	SKIV2L
	NELFE	NELFE
	LSM2	LSM2
	DHX16	DHX16
	MRPS18B	MRPS18B
	PPP1R10	PPP1R10
	ABCF1	ABCF1
	PRR3	PRR3
	GNL1	GNL1
	RANBP17	RANBP17
	MRPL53	MRPL53
	ATXN2	ATXN2
	SARNP	SARNP
	IPO7	IPO7
	RNPS1	RNPS1
	NYNRIN	NYNRIN
	RNASE13	RNASE13
	TSN	TSN
	SCAF8	SCAF8
	SUPT4H1	SUPT4H1
	QTRT1	QTRT1
	RBMXL1	RBMXL1
	SRA1	SRA1
	ADAT3	ADAT3
	RPS29	RPS29
	DDX47	DDX47
	REPIN1	REPIN1
	MRPL23	MRPL23
	ANG	ANG
	CPEB1	CPEB1
	HNRNPUL2	HNRNPUL2
	ARHGEF28	ARHGEF28
	FASTKD5	FASTKD5
	DDX3X	DDX3X
	PAPOLB	PAPOLB
	ZNF579	ZNF579
	RNASEK	RNASEK
	UBA52	UBA52
	EXOSC6	EXOSC6
	ATXN1L	ATXN1L
	NOL7	NOL7
	WDR46	WDR46
	RPL41	RPL41
	PATL2	PATL2
	RPS18	RPS18
	MCTS1	MCTS1
	RPS28	RPS28
	RBM14	RBM14
	APOBEC3G	APOBEC3G
	MRPS17	MRPS17
	ISY1	ISY1
	NSUN6	NSUN6
	RPL36A	RPL36A
	RPP21	RPP21
	EIF6	EIF6
	MRPL20	MRPL20
	MRPL33	MRPL33
	MRPS6	MRPS6
	RBM12	RBM12
	MARS2	MARS2
	PRKDC	PRKDC
	UTP14C	UTP14C
	PINX1	PINX1
	PABPC4L	PABPC4L
	MEX3A	MEX3A
	EEF1G	EEF1G
	FDXACB1	FDXACB1
	LSM14A	LSM14A
	GATC	GATC
	RNASE4	RNASE4
	MRPL46	MRPL46
	RBM15B	RBM15B
	BOP1	BOP1
	MRPL12	MRPL12
	SRSF8	SRSF8
	RBM8A	RBM8A
	RPL17	RPL17
	MRPS21	MRPS21
	AARSD1	AARSD1
	FBXO17	FBXO17
	TAF15	TAF15
	DCP1A	DCP1A
	C2orf15	C2orf15
	CWC25	CWC25
	TAF9	TAF9
	NOL12	NOL12
	LENG9	LENG9
	RDM1	RDM1
	DDX52	DDX52
	MRM1	MRM1
	MRPL45	MRPL45
